# Supplementary material for: Cellular immunotherapy targeting CLL-1 for juvenile myelomonocytic leukemia
Source: Nat Commun. 2025 Apr 23;16:3804. doi: 10.1038/s41467-025-59040-6 (PMC12019388; doi:10.1038/s41467-025-59040-6)
Supplement: Supplementary file 3 — Supplementary Data 1-14 [file 41467_2025_59040_MOESM3_ESM.xlsx]

## Sheet: 1 samples bulk RNAseq
Supplementary Data 1: Sample information for bulk RNAseq.
Sample information on JMML and healthy controls from bulk RNAseq including clinical, laboratory and sequencing data.
HM=JMML sample identifier
UPN=unique patient identifier
WBC=white blood cells
Group	HM	UPN	Cell types	Disease state	Tissue	Gender	Age at tissue draw [years]	Age at diagnosis [months]	Platelets at diagnosis [10^9/L]	WBC at diagnosis [10^9/L]	Monocytes at diagnosis [10^9/L]	Hemoglobin F at diagnosis [%]	Hemoglobin F category	Hemoglobin at diagnosis [g/dL]	Monosomy 7	Cytogenetics	Cytogenetics if abnormal	Methylation category (1=low, 2=intermediate, 3=high)	Number of Somatic Mutations at Diagnosis	Germline Mutation 1 Gene	Germline Mutation 1 Codon	Germline Mutation 1 Allelic Fraction [%]	Mutation 1 Gene	Mutation 1 Codon	Mutation 1 Allelic Fraction [%]	Mutation 2 Gene	Mutation 2 Codon	Mutation 2 Allelic Fraction [%]	Mutation 3 Gene	Mutation 3 Codon	Mutation 3 Allelic Fraction [%]	Mutation 4 Gene	Mutation 4 Codon	Mutation 4 Allelic Fraction [%]	Relapse Mutation 1 Gene	Relapse Mutation 1 Codon	Relapse Mutation 1 Allelic Fraction [%]	Relapse Mutation 2 Gene	Relapse Mutation 2 Codon	Relapse Mutation 2 Allelic Fraction [%]	Relapse Mutation 3 Gene	Relapse Mutation 3 Codon	Relapse Mutation 3 Allelic Fraction [%]	Source	PMID	Link
JMML	HM1288	UPN0906	MNC	Diagnosis	BM	Male		54.9	21	23.9	3	50	Elevated	8.4	No	Normal		3	2				PTPN11	p.E76K	57	ASXL1	p.E727*	35																this study
JMML	HM3039	UPN1188	MNC	Diagnosis	PB	Not Available		27.5	144	37	2.6	Not Available	Normal	10.4	No	Normal		Not Available	2				NRAS	p.G13D	48	CBL	HL42>HHL	34
JMML	HM1960	UPN1312	MNC	Diagnosis	PB	Male		10.2	50	35	11	2	Normal	7	Yes	Abnormal	45XY, -7[20] 46 XY [1]	3	1				KRAS	p.G12D	42
JMML	HM2072	UPN1383	MNC	Diagnosis	BM	Male		16.6	139	108.9	20.7	20	Elevated	9.9	No	Abnormal	46, XY t(11;17)	2	2	NF1	p.R681*	?	NF1	p.R681*	59	SETBP1	p.G870S	11
JMML	HM3514	UPN1420	MNC	Relapse	BM	Male		26.4	37	88	13.2	30	Elevated	9.9	No	Normal		3	2	NF1	p.Y2285*	46	NF1	p.I679fs	38	ASXL1	p.Y591*	51							SH2B3	42	SH2B3	p.Q258*	25
JMML	HM2159	UPN1431	MNC	Diagnosis	PB	Male		29.7	71	90	9	64	Elevated	12	No	Normal		3	2				KRAS	p.Q61L	48	SETBP1	p.D868N	49
JMML	HM3154	UPN1447	MNC	Relapse	PB	Female		31.2	56	26.9	3.9	74	Elevated	11.6	No	Normal		3	1				PTPN11	p.E76K	30										DNMT3A	16
JMML	HM2230	UPN1484	MNC	Diagnosis	PB	Male		67.6	10	26.6	10	47	Elevated	8.8	No	Abnormal	45, X,-Y[4], 46, XY[21]	3	2	NF1	p.I679fs	50	NF1	p.R1534*	6	PTPN11	p.G60R	49
JMML	HM2337	UPN1550	MNC	Diagnosis	BM	Male		4.1	138	16.1	6.9	11	Normal	8.7	No	Normal		1	1				NRAS	p.G13D
JMML	HM2419	UPN1597	MNC	Diagnosis	PB	Male		26.3	44	30.2	3	24	Elevated	9	No	Abnormal	46, XY, del(10) (q23q250[3] / 46,XY[17]	2	3				PTPN11	p.E76K	42	NRAS	p.A59T	12	DNMT3A	p.F851fs	12
JMML	HM2616	UPN1711	MNC	Diagnosis	BM	Male		86.8	223	27.9	4.5	4	Elevated	9.7	No	Normal		3	4	NF1	p.N339fs	45	NF1	p.N339fs	99	SETBP1	p.G870S	57	ASXL1	p.H630fs	45	GATA2	p.N317S	58
JMML	HM2657	UPN1740	MNC	Diagnosis	PB	Not Available		30.1	58	33.9	17.6	27	Elevated	12.2	No	Abnormal	47, XY +X[13], 46 ,XY [7]	3	1				NRAS	p.Q61K	42
JMML	HM3200	UPN2048	MNC	Refractory	PB	Female		72.6	55	5.3	1.4	Not Available	Not Available	10.7	Not Available	Not Available		1	1				KRAS	p.G13C
JMML	HM3211	UPN2057	MNC	Diagnosis	PB	Male		27.7	Not Available	Not Available	Not Available	Not Available	Not Available	Not Available	Not Available	Not Available		1	1	CBL	c.1076-1087del12		CBL	c.1076-1087del12
JMML	HM3294	UPN2099	MNC	Diagnosis	PB	Male		9.8	141	39	16	3	Normal	8.2	No	Normal		1	1				NRAS	p.G12D	46
JMML	HM3543	UPN2208	MNC	Diagnosis	BM	Female		6.6	71	21	3.8	5	Normal	9.9	No	Normal		1	1	CBL	p.C384G		Germline CBL only
JMML	HM3661	UPN2292	MNC	Diagnosis	PB	Female		35.1	10	127.4	33	26	Elevated	5.8	No	Abnormal	47, XX, +9 [5]/ 46, XX, [15]	Not Available	1				PTPN11	p.E76V (Sanger)
JMML	HM3690	UPN2309	MNC	Diagnosis	BM	Female		13	57	73.1	15.4	5	Normal	9.9	No	Normal		1	1	CBL	p.Y371H (Sanger)		CBL	p.Y371H	93
JMML	HM3749	UPN2357	MNC	Diagnosis	PB	Male		8.4	57	19.3	30	6	Normal	11.8	No	Normal		1	1	CBL	p.Q409R (Intron)		CBL	p.Q409R
JMML	HM3856	UPN2423	MNC	Diagnosis	PB	Male		7.9	Not Available	100	Not Available	Not Available	Not Available	Not Available	Yes	Not Available		Not Available	1				KRAS	p.G12V
JMML	HM3875	UPN2433	MNC	Diagnosis	PB	Male		22.5	142	75	48.8	2	Normal	11.1	No	Abnormal	t(5;11)(q23;p15)	1	1				NRAS	p.G12V (35G>T)
JMML	HM4052	UPN2472	MNC	Refractory	BM	Male		6.8	41	22	3.2	7	Elevated	7.3	Yes	Abnormal	Ring chromosome 7	Not Available	1				PTPN11	p.E76K (226G>A)
JMML	HM4085	UPN2492	MNC	Relapse	BM	Male		36.6	19	18.7	14	45	Elevated	9.4	No	Abnormal	45, XY -5[20]	Not Available	2	NF1	p.I679fs (Sanger)		NF1	p.K2489R	95	PTPN11	p.A72V	48							JAK3	33
JMML	HM4099	UPN2497	MNC	Diagnosis	PB	Male		31.5	41	13.3	2	15	Elevated	9.4	No	Normal		3	1				PTPN11	p.E76Q	49
JMML	HM4097	UPN2499	MNC	Refractory	BM	Female		25.8	43	37.9	Not Available	48	Elevated	8.3	No	Normal		Not Available	2				PTPN11	p.E76G (227A>G)	45	KRAS	G12D	27
JMML	HM4128	UPN2515	MNC	Diagnosis	PB	Female		20.7	Not Available	Not Available	Not Available	Not Available	Normal	Not Available	No	Normal		1	1	CBL	c.1096-4_1096-1delAAAG	50	CBL	c.1096-4_1096-1delAAAG	80
JMML	HM4149	UPN2528	MNC	Diagnosis	PB	Female		17.5	44	72.5	6.5	47	Elevated	8.2	No	Normal		3	1	NF1	p.I679fs (Sanger)		NF1	p.I679fs	75
JMML	HM4208	UPN2566	MNC	Diagnosis	PB	Male		20.7	68	50.3	11.8	11	Elevated	10.3	No	Normal		1	1				KRAS	p.G12D
JMML	HM4210	UPN2567	MNC	Diagnosis	PB	Male		6.3	116	110	59.9	7	Normal	8.1	Yes	Not Available		Not Available	1				KRAS	p.G12D	43
JMML	HM4227	UPN2570	MNC	Diagnosis	BM	Male		26.1	11	122	12.3	9	Elevated	6.3	No	Normal		3	2				PTPN11	p.D61Y	45	JAK3	p.R657Q	10
JMML	HM4245	UPN2577	MNC	Diagnosis	PB	Female		5.5	55	54.7	20.8	15	Normal	7.3	No	Normal		1	1				KRAS	p.G12A	46
JMML	HM4304	UPN2609	MNC	Diagnosis	BM	Female		19.7	16	366.7	36.7	2	Normal	5	No	Normal		Not Available	1				KRAS	p.G12D
JMML	HM4371	UPN2613	MNC	Refractory	PB	Female		11.6	13	22.3	11.5	20	Elevated	7.1	No	Normal		1	1				KRAS	p.G13D	44
JMML	HM4326	UPN2619	MNC	Diagnosis	BM	Female		28.7	112	26.9	15.3	36	Elevated	Not Available	No	Normal		3	1				PTPN11	p.E76G
JMML	HM4974	UPN2630	MNC	Relapse	BM	Male		145.3	227	70.9	9.2	1	Normal	10.9	Yes	Abnormal	45, XY -7[20]	1	2				RRAS	p.Q87L	50	DNMT3A	p.R882C	23							SETBP1	38	EZH2	p.R288Q	91	NRAS	p.G12D	77
JMML	HM4353	UPN2634	MNC	Diagnosis	BM	Male		45.6	20	34	1.1	59	Elevated	Not Available	No	Normal		Not Available	1				KRAS	p.G12D
JMML	HM4387	UPN2642	MNC	Diagnosis	BM	Male		0.9	18	44.3	6.2	Not Available	Not Available	11.4	No	Normal		1	1				NRAS	p.G12D
JMML	HM4497	UPN2704	MNC	Diagnosis	BM	Male		7.1	137	31.6	22.3	6	Normal	Not Available	No	Normal		1	1				KRAS	p.G13C (c.37_39GGC>TGT)
JMML	HM4534	UPN2723	MNC	Diagnosis	PB	Male		24.5	76	48.3	2.6	58	Elevated	Not Available	No	Normal		3	2				PTPN11	p.E76K (226G>A)	43	NF1
JMML	HM4554	UPN2731	MNC	Diagnosis	BM	Male		11.5	52	45.8	9.6	2	Normal	Not Available	Yes	Abnormal		2	1				PTPN11	p.E76K (226G>A)	44
JMML	HM4563	UPN2739	MNC	Diagnosis	BM	Female		7.7	16	48	13	17	Elevated	7.8	No	Normal		Not Available	2				PTPN11	p.E76K	54	JAK3	p.R657W	11
JMML	HM4580	UPN2747	MNC	Diagnosis	BM	Male		20.9	46	17.3	1.4	21	Elevated	Not Available	No	Normal		2	1				PTPN11	p.E76K (226G>A)	34
JMML	HM4623	UPN2758	MNC	Refractory	BM	Male		9.6	168	27.5	6.6	1	Normal	7.4	No	Normal		Not Available	1				KRAS	p.G12S	34
JMML	HM4626	UPN2760	MNC	Relapse	BM	Female		17.5	47	122	14	3	Normal	9.2	No	Normal		1	1	CBL	p.Y371H	50	Germline CBL Only
JMML	HM4662	UPN2776	MNC	Diagnosis	BM	Female		4.3	66	30.1	3.3	14	Normal	Not Available	No	Normal		1	1				NRAS	p.G13D
JMML	HM4682	UPN2785	MNC	Diagnosis	BM	Male		29.1	16	110	4.2	4	Not Available	Not Available	No	Abnormal	t(3;5)	2	1				NRAS	p.G12D
JMML	HM4683	UPN2786	MNC	Diagnosis	BM	Male		7.2	83	21.7	3.7	11	Normal	Not Available	No	Normal		1	1	CBL	p.Y371splice (c.1228-2A>G)		CBL	p.Y371splice (c.1228-2A>G)
JMML	HM4711	UPN2811	MNC	Diagnosis	BM	Female		13.6	95	24.1	4.4	6	Normal	Not Available	No	Normal		1	1	CBL Somatic Only			CBL	p.C404R
JMML	HM4802	UPN2861	MNC	Relapse	BM	Male		46.9	15	50.5	8	65	Elevated	11.1	No	Normal		3	2				PTPN11	p.A72T (214G>A)	45	SH2B3	p.M268I (804G>A)	50
JMML	HM4844	UPN2885	MNC	Diagnosis	PB	Female		13.8	111	38.8	19	2	Normal	8.5	Yes	Abnormal	45,XX-7[17]/46XX[1]	Not Available	3				NRAS	p.Q61H	39	U2AF1	p.Q157R	37	ASXL1	p.G646Wfs*12
JMML	HM4847	UPN2886	MNC	Diagnosis	PB	Male		39.6	5	23.5	4.3	Not Available	Not Available	7.1	No	Abnormal	45, X,-Y[4], 46,XY[16]	Not Available	2				PTPN11	E76G	41	NF1	C678fs_20	13
JMML	HM4858	UPN2892	MNC	Diagnosis	BM	Male		11.7	38	44.4	9.6	13	Elevated	9.5	No	Normal		2	1				NRAS	p.Q61R	19
JMML	HM4901	UPN2916	MNC	Diagnosis	PB	Male		3.5	Not Available	Not Available	Not Available	Not Available	Not Available	Not Available	Yes	Not Available		Not Available	1				PTPN11	p.G60V
JMML	HM4902	UPN2917	MNC	Diagnosis	PB	Female		11.3	15	10	2500	1	Normal	5.5	No	Normal		Not Available	1				KRAS	p.G13D
JMML	HM4905	UPN2921	MNC	Diagnosis	PB	Female		9.1	59	36.4	31.1	Not Available	Not Available	9.1	No	Normal		1	1	CBL	p.Y371C		CBL	p.Y371C
JMML	HM4907	UPN2923	MNC	Diagnosis	PB	Male		1.2	50	57	11.5	56	Normal	8.7	No	Normal		1	1	CBL	p.C381R		CBL	p.C381R
JMML	HM4924	UPN2932	MNC	Diagnosis	PB	Male		33.1	70	56.2	7.3	Not Available	Not Available	9.5	Not Available	Not Available		Not Available	2	NF1			NF1			SETBP1
JMML	HM4930	UPN2937	MNC	Diagnosis	PB	Female		91.6	28	9.2	2.5	1	Normal	9.8	Yes	Abnormal	45,XX,-7[20].	Not Available	2				NRAS	G13D	84	SETBP1	D868G	45
JMML	HM4953	UPN2949	MNC	Relapse	PB	Female		303.5	Not Available	Not Available	Not Available	Not Available	Not Available	Not Available	Not Available	Not Available		1	1	CBL	p.C381R		CBL	p.C381R
JMML	HM5436	UPN2951	MNC	Diagnosis	BM	Male		13.1	102	17.5	4	4	Normal	10.3	No	Normal		1	1	CBL	p.C384R	48	CBL	p.384R	96
JMML	HM5494	UPN2951	MNC	Refractory	BM	Male		13.1	102	17.5	4	4	Normal	10.3	No	Normal		1	1	CBL	p.C384R	48	CBL	p.384R	96
JMML	HM5008	UPN2974	MNC	Diagnosis	PB	Male		19.2	44	56.3	6.1	4	Elevated	8.3	No	Normal		Not Available	1				PTPN11	p.D61Y
JMML	HM5020	UPN2977	MNC	Diagnosis	PB	Female		10	59	52	6.1	9	Normal	7.4	No	Normal		1	1	CBL	p.Y371H (c.1111T>C)	94% bone marrow, 52% buccal	CBL	p.Y371H
JMML	HM5031	UPN2983	MNC	Diagnosis	PB	Female		11.8	13	4	1.3	6	Normal	6	No	Normal		Not Available	1				KRAS	c.38G>A p.G13D	42
JMML	HM5039	UPN2984	MNC	Diagnosis	PB	Male		24.4	297	40.9	14.3	2	Elevated	12.9	No	Normal		Not Available	2	NF1	c.7088_7101delAACTTT		NF1	Deletion intron 35: NF1: c.(4576_4562-11)		JAK3
JMML	HM5086	UPN2987	MNC	Diagnosis	BM	Male		51.6	7	134	18.8	26	Elevated	4.5	No	Abnormal	FISH found 3 copies of the RPN1 lucus at 3q21.3, 3 copies of MECOM locus at 3q26.2 and 3 copies of the RUNX1T1 locus at 8q22	3	3				PTPN11	p.D61V	46	NRAS	p.G13D	20	NF1	p.R1949S	3
JMML	HM5489	UPN2987	MNC	Relapse	BM	Male		51.6	7	134	18.8	26	Elevated	4.5	No	Abnormal	FISH found 3 copies of the RPN1 lucus at 3q21.3, 3 copies of MECOM locus at 3q26.2 and 3 copies of the RUNX1T1 locus at 8q22	3	3				PTPN11	p.D61V	46	NRAS	p.G13D	20	NF1	p.R1949S	3
JMML	HM5160	UPN3020	MNC	Diagnosis	PB	Female		44.2	91	15	7	56	Elevated	10	No	Normal		Not Available	3				RRAS2	p.Q72L		NRAS			JAK3
JMML	HM5196	UPN3029	MNC	Diagnosis	PB	Male		24.9	Not Available	Not Available	Not Available	Not Available	Not Available	Not Available	Not Available	Not Available		1	0	CBL	Cys419Phe
JMML	HM5230	UPN3037	MNC	Diagnosis	BM	Female		70.5	102	67	7.1	63	Elevated	10.7	No	Normal		3	3				PTPN11	p.E76V	46	SH2B3	p.Q408fs	38	SH2B3	p.E523fs	18
JMML	HM5255	UPN3037	MNC	Refractory	BM	Female		70.5	102	67	7.1	63	Elevated	10.7	No	Normal		3	3				PTPN11	p.E76V	46	SH2B3	p.Q408fs	38	SH2B3	p.E523fs	18
JMML	HM5279	UPN3054	MNC	Diagnosis	BM	Male		3.4	17	18.2	4.7	8	Normal	8	No	Normal		1	1				KRAS	p.G12D	30
JMML	HM5435	UPN3074	MNC	Refractory	PB	Male		7.6	Not Available	88	Not Available	Not Available	Not Available	Not Available	No	Normal		1	1	Somatic only CBL			CBL	p.Y371H	48
JMML	HM5446	UPN3080	MNC	Refractory	PB	Male		12.5	167	43	7	2	Normal	8.9	No	Normal		1	1	Somatic only CBL			CBL	p.Y371H	96
JMML	HM5371	UPN3084	MNC	Diagnosis	BM	Male		14.4	32	6	1	25	Elevated	7.9	Yes	Abnormal	45,XY,-7[7]/46,XY[13]	Not Available	1				NRAS	p.Q61R	38
JMML	HM5384	UPN3097	MNC	Diagnosis	BM	Female		44	8	131	Not Available	Not Available	Not Available	4.9	Yes	Abnormal	45,XX,-7[12]/46,XX[8]	Not Available	1				PTPN11	p.E76K	43
JMML	HM5397	UPN3103	MNC	Diagnosis	PB	Male		45.2	Not Available	Not Available	Not Available	Not Available	Not Available	Not Available	No	Not Available		Not Available	2				PTPN11	p.E76K	44	SETBP1	I865V	8
JMML	HM5420	UPN3110	MNC	Diagnosis	PB	Male		14.5	133	34.2	7700	3	Elevated	9.1	No	Normal		1	1	CBL	p.R420P	24	CBL	p.R420P	24
JMML	HM5443	UPN3116	MNC	Diagnosis	PB	Female		47	11	35.3	11.6	80	Elevated	8.6	Not Available	Not Available		Not Available	3				PTPN11	p.E76K	40	KRAS	p.G13C	26	JAK3	p.R657W	15
JMML	HM5465	UPN3127	MNC	Diagnosis	PB	Female		19.5	59	13	3300	2	Normal	8.9	No	Normal		1	1				KRAS	p.G13C	32
JMML	HM5488	UPN3131	MNC	Diagnosis	PB	Male		54.9	70	10	900	36	Elevated	7	No	Normal		3	1				NRAS	p.G12A	44
JMML	HM5547	UPN3153	MNC	Diagnosis	BM	Female		17.7	18	11	2500	17	Elevated	6.2	No	Normal		2	1				KRAS	p.G13D	39
JMML	HM5550	UPN3154	MNC	Diagnosis	PB	Male		1	46	55	18	Not Available	Not Available	Not Available	Not Available	Not Available		1	1				NRAS	p.G12S	49
JMML	HM5552	UPN3156	MNC	Refractory	PB	Female		126.7	Not Available	Not Available	Not Available	Not Available	Not Available	Not Available	Not Available	Not Available		2	1				NRAS	p.G13D
JMML	HM5555	UPN3158	MNC	Diagnosis	PB	Female		25.5	Not Available	Not Available	Not Available	Not Available	Not Available	Not Available	Not Available	Not Available		Not Available	0
Control	HM4890	UPN2905	MNC		PB	Male	2.7
Control	HM4892	UPN2907	MNC		PB	Female	1
Control	SRR6826132		Lin-CD34+		CB	Not Available	0																																					Louka et al. 2021	33416891	https://doi.org/10.1084/jem.20180853
Control	SRR6826134		Lin-CD34+		CB	Not Available	0
Control	SRR6826136		Lin-CD34+		CB	Not Available	0
Control	SRR6826138		Lin-CD34+		CB	Not Available	0
Control	SRR6826140		Lin-CD34+		CB	Not Available	0

## Sheet: 2 DEG bulk RNAseq
Supplementary Data 2: DEG analysis from bulk RNAseq.
DEG analysis for cell surface and non-cell surface proteins from bulk RNAseq and respective expression in GTEx database.
TpmX=Percent (in decimal) of tissues in GTEx database that have median TPM<X for this gene
WSL_median=median TPM of whole blood, spleen and EBV-transformed lymphocytes for this gene
_ave=average expression [log2+1 CPM]
Range/_range=20th, 50th, 90th percentile of median TPM
Gene	Log2 fold change	P-value	Adjusted p-value	Cell surface? (1=yes, 0=no)	Range in GTEx tissues	Tpm5	Tpm10	Tpm15	Tpm20	Tpm30	WSL_median	WSL_range	Class	JMML_ave	Control_ave
A2M	0.395204	0.648557	0.667758	1	(64.39,217.25,692.4)	0	0.02	0.02	0.02	0.02	1.69	(0.81,1.69,291.12)	no-change	1.47554	1.68098
A4GALT	5.89345	1.55178e-09	3.40034e-09	1	(2.75,27.59,54.75)	0.29	0.35	0.37	0.41	0.53	1.06	(0.19,1.06,23.89)	up	2.46532	0.0678111
AAAS	3.86321	1.474e-09	3.23557e-09	0	(22.16,42.86,71.95)	0	0	0	0.14	0.31	19.16	(10.58,19.16,60.17)	up	4.35001	2.3378
AACS	4.64341	1.42151e-15	7.61162e-15	0	(6.93,11.91,26.92)	0.1	0.41	0.71	0.82	0.9	3.05	(1.47,3.05,23.18)	up	3.81104	1.57692
AAGAB	0.277976	0.1846	0.201787	0	(13.6,18.88,24.27)	0	0.1	0.26	0.61	0.92	10.92	(5.65,10.92,28.74)	no-change	5.01035	4.76211
AAK1	4.33089	6.33968e-11	1.63935e-10	1	(4.18,5.72,11.1)	0.35	0.88	0.92	0.96	1	3.62	(1.89,3.62,7.03)	up	6.89747	3.81002
AAMDC	-2.7922	8.26454e-07	1.38719e-06	0	(3.52,10.23,17.57)	0.29	0.47	0.82	0.98	1	1.35	(0.69,1.35,6.26)	down	1.0064	3.25743
AAMP	2.08151	3.13129e-06	4.99354e-06	0	(62.37,105.7,141.3)	0	0	0	0	0	40.72	(21.7,40.72,106.42)	up	5.23859	3.84758
AAR2	5.0048	1.53609e-15	8.16482e-15	0	(10.36,24.39,40.2)	0	0.16	0.31	0.39	0.61	11.99	(5.29,11.99,30.1)	up	5.19313	2.26198
AARS1	5.09482	6.6595e-14	2.63927e-13	0									up	4.47678	1.40713
AARS2	6.23033	3.69539e-23	1.90526e-21	0	(5.64,9.21,17.97)	0.12	0.53	0.78	0.94	1	4.09	(1.54,4.09,21.31)	up	4.35153	1.12382
AARSD1	1.70168	0.000649755	0.000861751	0	(29.31,37.87,59.7)	0	0	0	0.04	0.26	11.74	(5.44,11.74,45.72)	up	1.06663	0.81217
AASDH	3.84107	1.66668e-12	5.3405e-12	0	(3.7,7.11,12.62)	0.33	0.72	1	1	1	2.5	(1.05,2.5,12.57)	up	3.18394	1.65601
AASDHPPT	1.53401	0.000981561	0.00128316	0	(17.37,22.48,43.1)	0	0	0.16	0.33	0.67	6.4	(2.37,6.4,39.84)	up	4.20055	3.49585
AATBC	5.28394	2.92012e-08	5.62302e-08	0	(0.22,0.43,2.21)	0.96	1	1	1	1	1.5	(0.53,1.5,5.09)	up	2.69677	0.267021
AATF	3.99265	8.75982e-11	2.22337e-10	0	(17.91,32.32,48.7)	0	0	0.1	0.28	0.43	34.41	(21.8,34.41,82.03)	up	5.52575	3.28421
AATK	7.69098	2.55755e-17	2.00014e-16	0	(2.55,8.28,70.25)	0.39	0.59	0.63	0.67	0.71	25.49	(7.19,25.49,86.25)	up	5.12234	0.522133
ABAT	3.47578	9.43115e-09	1.90952e-08	0	(5.46,8.13,83.71)	0.14	0.57	0.63	0.67	0.71	3.56	(1.56,3.56,8.33)	up	3.28628	1.86238
ABCA1	0.927462	0.154836	0.170524	1	(2.85,11.26,25.49)	0.31	0.49	0.67	0.84	0.94	4.6	(0.98,4.6,16.47)	no-change	7.95556	6.94287
ABCA13	2.95569	0.0154694	0.0185241	0	(0.01,0.02,0.55)	1	1	1	1	1	0.19	(0.03,0.19,3.03)	up	4.77079	3.52208
ABCA2	7.34683	4.90953e-19	5.85403e-18	1	(17.43,22.8,144.8)	0	0.08	0.16	0.31	0.67	29.73	(9.95,29.73,63.06)	up	6.38261	2.0639
ABCA3	3.0463	4.10026e-07	7.06302e-07	0	(6.4,11.39,44.63)	0.14	0.43	0.53	0.69	0.86	1.61	(0.7,1.61,6.98)	up	1.35236	0.578035
ABCA5	0.427718	0.381077	0.404267	1	(5.66,10.22,25.28)	0.18	0.49	0.71	0.88	0.94	1.54	(0.52,1.54,19.24)	no-change	3.63578	3.56998
ABCA7	8.16891	3.2352e-22	1.06591e-20	1	(3.89,5.64,21.31)	0.37	0.78	0.84	0.88	0.96	61.66	(27.28,61.66,137.56)	up	6.86666	1.74357
ABCB1	-2.75872	1.09111e-06	1.81067e-06	1	(1.7,5.48,11.92)	0.45	0.8	0.92	0.96	0.98	1.42	(0.42,1.42,5.81)	down	3.89354	6.56042
ABCB10	1.06176	0.0177122	0.0211105	0	(4.87,10.5,15.7)	0.22	0.49	0.86	0.98	1	4.66	(1.72,4.66,21.04)	no-change	5.42452	4.50031
ABCB4	3.93028	1.64249e-07	2.93543e-07	1	(0.16,0.44,1.42)	0.96	0.98	0.98	0.98	1	0.37	(0.11,0.37,5.66)	up	2.29628	0.947999
ABCB7	-1.12199	4.36851e-05	6.34808e-05	0	(6.21,17.05,22.32)	0.1	0.29	0.39	0.76	1	7.99	(4.1,7.99,39.87)	no-change	4.51408	5.67559
ABCB8	5.48636	2.71611e-20	4.55065e-19	0	(9.31,12.21,25.48)	0.04	0.26	0.69	0.8	0.94	6.38	(3.09,6.38,14.4)	up	4.45229	1.33184
ABCB9	4.8943	2.16505e-19	2.83432e-18	0	(1.97,3.07,7.04)	0.86	0.94	1	1	1	1	(0.48,1,4.19)	up	2.70457	0.687678
ABCC1	2.36663	2.68557e-11	7.28782e-11	1	(4.22,16.94,34.66)	0.22	0.31	0.43	0.67	0.78	10.56	(4.38,10.56,42.29)	up	7.53539	5.21701
ABCC10	6.61393	1.18891e-21	3.19799e-20	0	(5.41,10.94,20.69)	0.18	0.41	0.74	0.88	1	6.83	(3.32,6.83,15.25)	up	4.86702	1.27078
ABCC2	4.00016	5.23861e-13	1.82049e-12	1	(0.17,0.82,2.64)	0.94	0.98	0.98	0.98	0.98	1.26	(0.43,1.26,3.6)	up	2.1455	0.83307
ABCC3	4.72031	3.11212e-07	5.42258e-07	1	(0.25,5.03,35.95)	0.49	0.63	0.69	0.78	0.82	3.46	(1.11,3.46,15.46)	up	2.99005	0.95124
ABCC4	3.37205	1.85478e-07	3.30211e-07	1	(0.95,2.65,9.03)	0.78	0.92	0.94	0.98	1	1.7	(0.79,1.7,16.39)	up	4.03242	2.48522
ABCC5	4.03273	3.80166e-09	8.01783e-09	1	(12.82,17.51,34.53)	0.04	0.06	0.39	0.65	0.84	5.03	(2.62,5.03,32.07)	up	4.19059	1.93456
ABCC6	2.54941	0.000295063	0.000401701	1	(0.32,0.62,4.06)	0.94	0.98	0.98	0.98	0.98	0.45	(0.16,0.45,1.13)	up	1.54429	0.837735
ABCD1	7.53254	3.78249e-25	5.26186e-23	0	(3.09,9.73,20.65)	0.28	0.51	0.69	0.88	0.94	12.04	(5.23,12.04,25.82)	up	5.82662	1.13895
ABCD3	4.6769	3.92162e-14	1.61894e-13	0	(9.02,14.87,19)	0	0.26	0.55	0.92	0.98	2.75	(0.86,2.75,11.48)	up	4.3442	2.06816
ABCD4	1.336	0.00182694	0.00233922	0	(14.63,23.52,43.83)	0	0.06	0.23	0.37	0.67	9.07	(4.58,9.07,38.05)	no-change	5.015	4.25754
ABCE1	-1.25508	1.67913e-05	2.524e-05	0	(14.56,23.86,36.14)	0	0	0.23	0.33	0.67	6.12	(2.18,6.12,102.12)	no-change	5.81062	7.03991
ABCF1	1.28512	3.70128e-05	5.4078e-05	0	(20.16,43.68,58.91)	0	0	0.1	0.2	0.31	22.46	(9.18,22.46,77.4)	no-change	6.61687	5.34768
ABCF2	6.40157	5.08091e-22	1.55169e-20	0	(17.09,27.23,34.33)	0	0.04	0.12	0.29	0.76	12.16	(6.21,12.16,44.8)	up	4.68194	1.29274
ABCF3	3.12398	7.43408e-09	1.52038e-08	0	(29.56,41.87,65.59)	0	0	0	0.02	0.22	26.15	(14.38,26.15,55.14)	up	5.94452	3.73629
ABCG1	1.41497	0.00918244	0.0111962	0	(4.92,7.92,17.69)	0.23	0.65	0.82	0.96	0.96	8.81	(3.06,8.81,38.15)	no-change	6.17439	4.7954
ABCG2	3.20493	9.88554e-07	1.64803e-06	1	(1.29,3.9,15.6)	0.53	0.71	0.88	0.96	1	0.29	(0.1,0.29,0.94)	up	1.54648	0.432714
ABHD10	0.777415	0.131441	0.145772	0	(15.37,20.18,30.3)	0	0.04	0.18	0.49	0.86	7.6	(3.06,7.6,31.21)	no-change	3.4699	3.60953
ABHD11	4.63861	2.14659e-20	3.7186e-19	0	(11.2,15.35,37.16)	0	0.06	0.47	0.67	0.84	10.37	(5.16,10.37,21.32)	up	2.92725	0.768528
ABHD12	7.58834	3.64626e-25	5.12412e-23	0	(29.19,36.8,75.41)	0	0.02	0.08	0.08	0.22	12.48	(5.61,12.48,32.15)	up	5.93135	1.37693
ABHD13	1.47357	0.0116939	0.0141556	0	(3.55,7.8,10.45)	0.31	0.86	1	1	1	7.14	(2.71,7.14,12.35)	no-change	5.17157	4.73429
ABHD14A	1.33454	0.0208008	0.0246657	0	(15.03,22.83,51.83)	0	0.06	0.2	0.43	0.61	9.21	(4.07,9.21,18.55)	no-change	1.65931	1.68377
ABHD14B	4.2336	1.85414e-10	4.5251e-10	0	(11.25,49.38,76.75)	0	0.08	0.28	0.29	0.31	35.08	(15.27,35.08,74.02)	up	4.89884	2.53565
ABHD15	6.12153	1.23703e-16	8.31451e-16	0	(2.73,7.53,13.79)	0.33	0.65	0.9	0.94	1	6.94	(3.07,6.94,18.81)	up	4.61538	1.48478
ABHD16A	3.32357	2.48636e-10	5.97908e-10	0	(22.6,32.63,59.12)	0	0	0.04	0.14	0.35	43.81	(22.98,43.81,78.05)	up	2.40449	1.04356
ABHD17A	7.52706	1.36148e-20	2.50672e-19	0	(48.78,67.21,105.5)	0	0	0	0	0.08	82.62	(50.62,82.62,158.57)	up	6.99405	2.2122
ABHD17AP5	4.1869	3.16278e-08	6.0657e-08	0	(0.05,0.08,0.16)	1	1	1	1	1	0.7	(0.25,0.7,3.62)	up	1.47309	0.0623097
ABHD17B	1.27251	0.0150596	0.0180537	0	(8.52,12.58,17.01)	0.06	0.28	0.74	0.92	0.98	7.81	(3.61,7.81,20.62)	no-change	5.12173	4.58605
ABHD17C	4.21711	2.57072e-05	3.80565e-05	0	(2.9,7.67,20.29)	0.39	0.65	0.8	0.88	0.98	1.19	(0.46,1.19,8.68)	up	2.57941	0.824132
ABHD18	0.876315	0.111413	0.124453	0	(3.18,5.25,8.39)	0.45	1	1	1	1	3.12	(1.15,3.12,9.77)	no-change	3.61031	3.84752
ABHD2	4.55368	6.70722e-15	3.17538e-14	0	(13.12,18.77,36.21)	0	0.06	0.28	0.65	0.8	20.76	(13.59,20.76,53.25)	up	8.12065	4.29796
ABHD3	1.02558	0.0299528	0.0351102	1	(6.62,11.66,18.43)	0.04	0.43	0.65	0.92	0.98	19.85	(7.19,19.85,36.67)	no-change	4.43049	4.08815
ABHD4	2.4332	4.6182e-06	7.25138e-06	0	(12.12,30.1,56.64)	0	0.08	0.29	0.33	0.49	24.6	(16.95,24.6,40.44)	up	4.26412	3.05738
ABHD5	4.22736	9.2047e-11	2.32942e-10	0	(5.59,8.09,26.6)	0.2	0.63	0.74	0.82	0.94	33.09	(9.31,33.09,101.02)	up	5.06804	2.62352
ABHD6	5.41805	1.0104e-18	1.09655e-17	0	(6.08,9.58,21.26)	0.14	0.53	0.8	0.88	0.96	3.17	(1.17,3.17,27.33)	up	2.87802	0.426499
ABHD8	5.41352	1.91895e-21	4.74435e-20	0	(11.24,22.24,79.1)	0	0.12	0.33	0.47	0.72	11.2	(5.41,11.2,20.58)	up	3.80107	0.859258
ABI1	-0.371467	0.171479	0.188041	1	(23.54,33.09,46.48)	0	0.02	0.1	0.14	0.37	39.88	(22.24,39.88,71.57)	no-change	6.9244	7.24142
ABI2	0.393279	0.408166	0.431442	0	(6.87,13.56,22.63)	0.1	0.35	0.55	0.82	0.98	1.13	(0.37,1.13,10.3)	no-change	4.464	4.49389
ABI3	5.90299	1.66372e-13	6.23815e-13	0	(1.87,5.27,13.17)	0.47	0.74	0.94	0.98	1	55.43	(20.4,55.43,114.5)	up	4.1475	1.20055
ABITRAM	1.08364	0.0315857	0.0369425	0									no-change	3.13889	3.08543
ABL1	4.38075	2.67911e-18	2.62984e-17	0	(18.41,43.53,124.4)	0	0.02	0.04	0.26	0.37	7.54	(2.87,7.54,36.99)	up	6.68586	2.83835
ABL2	1.20014	0.00917032	0.0111824	0	(3.79,6.05,10.35)	0.35	0.86	0.98	0.98	0.98	1.98	(0.94,1.98,4.4)	no-change	5.94529	4.89299
ABLIM1	-0.622676	0.205798	0.223716	0	(30.8,45.74,130.2)	0.02	0.02	0.06	0.06	0.2	8.98	(3.4,8.98,23.54)	no-change	6.0897	6.65266
ABO	-1.32773	0.154759	0.170453	0	(0.95,4.44,32.03)	0.51	0.72	0.78	0.84	0.88	0.36	(0.13,0.36,4.13)	no-change	2.23745	3.6799
ABR	6.63129	4.94547e-18	4.57415e-17	0	(27.65,41.49,73.77)	0.02	0.06	0.12	0.12	0.29	28.49	(14.28,28.49,46.8)	up	7.67854	2.94396
ABRACL	-1.90615	2.05495e-10	4.98781e-10	0	(6.89,14.89,30.3)	0.12	0.33	0.51	0.76	0.88	38.97	(18.97,38.97,131.57)	down	3.93433	5.80836
ABRAXAS1	0.256519	0.589089	0.610408	0									no-change	3.92511	4.27716
ABRAXAS2	3.78805	2.93945e-10	6.99778e-10	0									up	4.61691	2.68975
ABT1	1.94404	9.00349e-06	1.38327e-05	0	(6.76,17.02,22.3)	0	0.33	0.41	0.78	1	16.88	(8.22,16.88,38.11)	up	5.21992	3.93193
ABTB1	7.13285	8.43043e-21	1.67056e-19	0	(23.77,50.31,87.49)	0	0	0.04	0.14	0.33	190.7	(92.95,190.7,878.76)	up	6.34423	1.78466
ABTB2	4.71822	1.62371e-10	3.99602e-10	0	(4,6.5,13.52)	0.41	0.74	0.94	0.96	1	1.08	(0.44,1.08,5.19)	up	4.85381	1.84282
AC000120.2	3.58579	3.57359e-12	1.08209e-11	0									up	1.17343	0.163281
AC000123.3	4.21012	5.46444e-12	1.61286e-11	0	(1.85,4.74,7.25)	0.53	0.96	1	1	1	2.83	(1.14,2.83,9.91)	up	3.45405	1.60588
AC002091.1	4.37084	3.08806e-12	9.44019e-12	0									up	2.78806	0.792472
AC002091.2	4.86895	1.88439e-13	7.02161e-13	0									up	2.91476	0.551976
AC002316.1	5.10251	2.06661e-11	5.67523e-11	0									up	6.65512	3.372
AC002558.1	5.17603	1.56841e-19	2.10865e-18	0									up	2.60063	0.373011
AC002558.3	2.55241	6.42321e-08	1.19396e-07	0									up	1.57263	0.738026
AC003102.1	-2.11327	1.69497e-12	5.4173e-12	0									down	3.04392	5.04919
AC004151.1	8.1981	4.72713e-20	7.44874e-19	0									up	9.20109	2.86708
AC004223.2	4.53967	3.21591e-13	1.15608e-12	0									up	1.33026	0.0475892
AC004233.2	3.28791	2.16451e-07	3.82813e-07	0									up	1.18572	0.855395
AC004453.1	-0.261912	0.446563	0.469758	0									no-change	2.22797	2.43524
AC004466.2	3.21216	5.11703e-10	1.18281e-09	0									up	1.11033	0.246753
AC004584.3	4.25837	5.34208e-16	3.12802e-15	0									up	1.19837	0.0318396
AC004687.1	3.11982	3.91539e-09	8.25137e-09	0									up	5.29555	2.54056
AC004706.3	3.29807	1.39662e-11	3.90701e-11	0									up	1.22763	0.32983
AC004801.6	2.87741	3.53972e-09	7.48488e-09	0									up	1.16096	0.531371
AC004803.1	2.56199	6.60348e-09	1.35898e-08	0									up	1.40705	0.845209
AC004812.2	3.93349	4.48532e-16	2.65799e-15	0									up	1.85875	0.586461
AC004817.3	3.86874	8.33591e-10	1.878e-09	0									up	1.59022	0.281529
AC004846.2	4.34698	1.77962e-14	7.85292e-14	0									up	2.11271	0.502909
AC004847.1	4.04162	1.09755e-10	2.75577e-10	0									up	4.81754	2.38457
AC004854.2	5.4545	1.65406e-21	4.21846e-20	0									up	2.89879	0.429828
AC004865.2	0.861065	0.118646	0.132168	0									no-change	2.01538	2.14759
AC004890.2	3.09429	2.1029e-07	3.72442e-07	0									up	1.45531	0.69189
AC004918.5	2.53602	1.80539e-05	2.70671e-05	0									up	2.04543	1.53755
AC004943.2	6.01493	1.34638e-23	8.66468e-22	0									up	3.15624	0.270577
AC004951.1	4.96975	6.58723e-19	7.56626e-18	0									up	2.56345	0.480963
AC004951.2	4.00819	1.71876e-14	7.60139e-14	0									up	1.37987	0.150149
AC004967.1	1.67429	0.000532009	0.000710101	0									up	1.88602	1.71099
AC004980.1	5.39863	3.24288e-21	7.41876e-20	0									up	2.94249	0.507331
AC005034.4	3.85719	9.95377e-12	2.83816e-11	0									up	1.79538	0.533313
AC005037.2	4.55902	5.91356e-13	2.03604e-12	0									up	2.64735	0.875905
AC005072.1	4.52814	1.09484e-14	5.00601e-14	0									up	1.37371	0.026106
AC005076.1	2.89456	8.99666e-08	1.6461e-07	0									up	1.14337	0.310515
AC005224.3	5.50353	3.3328e-14	1.39512e-13	0									up	3.73413	1.14675
AC005229.4	2.9564	9.169e-10	2.05694e-09	0									up	1.71291	0.888891
AC005261.1	2.98032	1.2004e-06	1.98225e-06	0									up	3.92008	2.73529
AC005261.2	-0.766905	0.0533867	0.0613674	0									no-change	3.84991	4.71817
AC005261.4	3.00465	1.51126e-08	2.98824e-08	0									up	2.24954	1.41527
AC005306.1	3.40748	4.88346e-12	1.45322e-11	0									up	1.25499	0.305127
AC005329.1	2.64149	3.71768e-05	5.4312e-05	0									up	1.18806	0.620207
AC005332.1	3.20711	2.13832e-07	3.78472e-07	0									up	2.65061	1.35526
AC005332.3	-3.4103	2.89345e-14	1.22876e-13	0									down	1.26567	4.072
AC005332.4	4.22147	3.58079e-13	1.27428e-12	0									up	3.18192	1.25062
AC005332.5	3.47501	2.45188e-10	5.90028e-10	0									up	3.33849	1.68782
AC005332.6	5.03281	1.00887e-14	4.63139e-14	0									up	4.83892	2.22014
AC005391.1	3.7507	2.16676e-13	8.00446e-13	0									up	1.19106	0.0931759
AC005520.5	3.3141	7.07518e-10	1.6095e-09	0									up	1.25417	0.315743
AC005632.3	4.42172	1.09757e-18	1.18185e-17	0									up	2.32278	0.532436
AC005670.3	1.7661	5.96028e-05	8.56837e-05	0									up	2.70989	1.88999
AC005674.2	3.47925	1.98083e-07	3.51637e-07	0									up	3.3381	2.1505
AC005726.1	3.36961	4.82955e-10	1.12106e-09	1									up	2.78238	1.25772
AC005747.1	6.8123	7.12559e-20	1.0462e-18	0									up	8.41833	2.96351
AC005776.1	3.65064	6.60664e-11	1.70451e-10	0	(0,0.16,0.27)	1	1	1	1	1	0.14	(0,0.14,1.06)	up	1.31792	0.205928
AC005785.2	3.5352	5.42061e-12	1.60126e-11	0	(1.8,2.53,5.53)	0.88	1	1	1	1	1.14	(0.5,1.14,5.93)	up	1.40592	0.355366
AC005786.3	3.01483	1.47073e-12	4.74799e-12	0	(0,0,0)	1	1	1	1	1	0	(0,0,0.26)	up	1.03255	0.304719
AC005831.1	4.41732	4.14924e-15	2.03502e-14	0									up	2.37669	0.735689
AC005839.1	0.0396643	0.944138	0.948477	0									no-change	2.66122	3.64145
AC005912.1	-0.724188	0.0720125	0.0818483	0									no-change	2.83726	3.46338
AC005921.4	3.26254	1.09581e-07	1.98965e-07	0									up	3.25698	1.96901
AC006001.1	4.66644	1.97074e-11	5.42278e-11	0									up	1.41735	0.036682
AC006001.2	5.37827	7.14692e-20	1.04822e-18	0									up	2.64844	0.321817
AC006001.3	5.21292	2.56915e-19	3.29138e-18	0									up	3.81361	1.08134
AC006001.4	-0.458629	0.342017	0.364628	0									no-change	2.49746	3.34973
AC006017.1	4.01259	8.27078e-12	2.38645e-11	0									up	1.58238	0.231403
AC006042.2	0.995192	0.106243	0.118909	0									no-change	1.77697	1.89098
AC006077.2	1.81969	2.62877e-06	4.21755e-06	0									up	1.89888	1.20275
AC006141.1	3.29155	4.1133e-12	1.23659e-11	0									up	1.65666	0.464399
AC006254.1	3.06168	1.11329e-09	2.47613e-09	0									up	1.2024	0.43291
AC006330.1	3.3232	2.79661e-10	6.67656e-10	0									up	1.3359	0.409308
AC006333.1	0.16041	0.796073	0.809714	0									no-change	2.24904	3.13182
AC006435.2	3.46834	6.98537e-11	1.7965e-10	0									up	1.27013	0.257229
AC006449.7	4.80701	4.10795e-12	1.23553e-11	0									up	3.71936	1.30628
AC006504.5	2.26185	5.24047e-05	7.56359e-05	0									up	1.8394	1.19487
AC006511.4	0.674591	0.142194	0.157242	0									no-change	2.15985	2.00701
AC006547.2	3.58913	6.66398e-16	3.80815e-15	0									up	1.15497	0.156603
AC006978.1	0.805736	0.0989144	0.110996	0									no-change	3.92604	3.74636
AC007032.1	5.52473	4.85726e-14	1.97037e-13	0									up	3.1034	0.50056
AC007036.2	3.89507	4.42654e-15	2.16255e-14	0									up	1.21305	0.0893484
AC007066.2	2.046	0.000121182	0.000169709	0									up	1.57677	1.44199
AC007191.1	3.95684	8.22509e-19	9.20574e-18	0									up	2.01571	0.524905
AC007216.3	3.18998	8.35548e-08	1.53613e-07	0									up	1.67979	0.936113
AC007256.1	3.04758	7.33796e-10	1.66598e-09	0									up	1.57881	0.563356
AC007278.1	3.41067	5.71204e-05	8.22266e-05	0									up	1.80497	0.666023
AC007278.2	3.44279	4.10586e-05	5.97863e-05	0	(0,0.03,0.22)	1	1	1	1	1	1.69	(0.34,1.69,11.2)	up	1.66676	0.471075
AC007292.2	4.51841	3.766e-17	2.81723e-16	0									up	1.98903	0.295108
AC007318.1	-0.246662	0.499165	0.522062	0									no-change	1.24375	1.38382
AC007336.1	1.859	0.0102324	0.0124301	0									up	1.86802	1.77071
AC007342.3	3.24634	3.43539e-05	5.03215e-05	0									up	1.44484	0.27509
AC007342.7	3.75538	2.35605e-08	4.57586e-08	0									up	1.32654	0.142487
AC007382.1	2.12593	4.46996e-05	6.49028e-05	0									up	1.66414	1.34341
AC007383.2	2.266	1.4599e-06	2.39211e-06	0									up	2.88322	1.84864
AC007384.1	5.95296	1.17331e-17	9.9378e-17	0									up	3.89675	0.65249
AC007390.2	0.356878	0.51916	0.541985	0									no-change	1.11635	1.73171
AC007406.5	1.341	0.0104544	0.0126942	0									no-change	2.05106	1.87616
AC007496.3	4.12464	7.02481e-15	3.31548e-14	0									up	1.26967	0.0710876
AC007569.1	3.72159	1.03452e-10	2.60464e-10	0									up	1.25661	0.140272
AC007610.6	3.53536	1.15168e-10	2.88487e-10	0									up	1.36905	0.29928
AC007613.1	3.18135	1.56075e-08	3.08299e-08	0									up	1.73178	0.582729
AC007686.3	4.00274	8.46678e-11	2.15336e-10	0									up	3.34143	1.66465
AC007728.2	3.95347	2.97753e-11	8.04546e-11	0									up	2.01143	0.682211
AC007728.3	4.12344	2.09146e-12	6.59573e-12	0									up	1.68704	0.251076
AC007773.1	4.70938	1.06091e-22	4.38765e-21	0									up	1.35813	0.0196409
AC007878.1	2.47521	3.68276e-05	5.38189e-05	0									up	2.17287	1.29035
AC007881.3	5.14756	4.20991e-19	5.10828e-18	0									up	1.8937	0.0506565
AC007950.2	3.89259	8.70883e-14	3.38904e-13	0	(0.04,0.09,0.23)	1	1	1	1	1	0.08	(0.02,0.08,0.26)	up	1.26566	0.104956
AC007952.4	6.79071	1.98958e-16	1.2727e-15	0	(0,0,0)	1	1	1	1	1	0	(0,0,0)	up	4.22731	0.300444
AC007969.1	-0.386532	0.328931	0.35122	0									no-change	3.06976	3.45416
AC008014.1	-1.28751	0.0132391	0.015956	0									no-change	1.20793	2.49313
AC008026.3	4.39636	2.51238e-15	1.28578e-14	0									up	1.71264	0.166813
AC008038.1	0.925446	0.00259584	0.00329189	0									no-change	3.93831	3.10098
AC008074.2	3.67163	4.58645e-11	1.21005e-10	0									up	1.96145	0.637848
AC008105.3	-0.130439	0.632521	0.652858	0									no-change	4.70726	4.83278
AC008115.3	4.27826	5.47996e-13	1.89971e-12	0									up	2.3582	0.818483
AC008124.1	-1.87311	1.16081e-09	2.57726e-09	0									down	4.82873	6.7445
AC008267.2	2.85082	8.66523e-11	2.20018e-10	0									up	1.43276	0.60847
AC008443.1	4.89013	2.56525e-23	1.43612e-21	0									up	2.41257	0.426499
AC008467.1	4.51907	9.59145e-16	5.31563e-15	0									up	2.03657	0.34827
AC008569.2	3.43803	8.76963e-12	2.51825e-11	0									up	1.21271	0.237668
AC008735.1	3.26353	3.66941e-09	7.75079e-09	0									up	1.34884	0.319095
AC008764.10	5.77571	3.23305e-20	5.31331e-19	0									up	3.03563	0.331818
AC008764.7	4.43827	7.71666e-15	3.62462e-14	0									up	1.77223	0.177551
AC008764.8	3.86806	1.12614e-14	5.12868e-14	0									up	2.30648	0.811275
AC008870.3	2.84951	5.63484e-08	1.05253e-07	0									up	1.22206	0.607129
AC008894.3	2.99313	1.26535e-09	2.79808e-09	0									up	1.4651	0.520958
AC008906.1	3.13026	5.95857e-08	1.11089e-07	0									up	1.42372	0.404171
AC008969.1	3.23291	6.89777e-10	1.57122e-09	0									up	2.83671	1.386
AC008982.2	3.86884	5.42028e-12	1.60126e-11	0	(0.2,1.04,1.84)	1	1	1	1	1	1.25	(0.45,1.25,4.88)	up	3.04652	1.51038
AC009005.1	3.2764	4.10053e-09	8.62045e-09	0									up	1.28126	0.333725
AC009022.1	4.30478	1.80273e-14	7.94217e-14	0									up	3.01214	1.10715
AC009032.1	3.5499	6.98261e-09	1.43251e-08	0									up	1.81258	0.354618
AC009053.2	6.46616	7.58002e-25	8.9224e-23	0									up	4.5464	0.898666
AC009053.3	2.8633	2.94051e-07	5.13461e-07	0									up	1.13195	0.273382
AC009061.2	3.41925	8.91684e-14	3.46216e-13	0									up	1.64649	0.479544
AC009086.2	5.35311	1.74347e-22	6.43728e-21	0									up	2.51841	0.231753
AC009088.1	4.77279	1.29477e-19	1.78315e-18	0									up	2.19071	0.331905
AC009090.5	3.92939	2.22014e-11	6.07747e-11	0									up	1.41881	0.150513
AC009093.2	4.29008	3.14234e-12	9.59137e-12	0									up	2.29423	0.501883
AC009093.7	4.13529	2.92468e-12	8.98277e-12	0									up	1.23401	0.0542637
AC009113.1	3.58954	3.47005e-17	2.62292e-16	0									up	1.44259	0.40552
AC009120.2	2.08242	1.3346e-05	2.0218e-05	0									up	2.51666	1.83118
AC009126.1	1.29891	0.0071214	0.00874428	0									no-change	1.76264	1.9
AC009133.3	3.42947	4.81063e-12	1.43279e-11	0									up	1.31193	0.336165
AC009163.4	4.0411	2.4151e-17	1.89845e-16	0									up	1.4579	0.188336
AC009226.1	2.02317	0.000168635	0.000233881	0									up	1.81025	1.35621
AC009245.1	0.533686	0.178821	0.19578	0									no-change	1.55283	1.38423
AC009283.1	2.40786	1.13906e-06	1.88638e-06	0									up	1.09313	0.522761
AC009303.1	3.14662	1.33993e-09	2.95399e-09	0	(0,0.01,0.03)	1	1	1	1	1	0.03	(0.01,0.03,0.2)	up	1.15751	0.317489
AC009303.4	4.25976	2.23363e-11	6.11198e-11	0									up	2.34178	0.792772
AC009318.1	1.28781	0.0313812	0.0367065	0									no-change	1.94501	1.79684
AC009403.1	0.362922	0.39362	0.416802	0									no-change	1.56996	2.00589
AC009404.1	2.72659	8.29833e-07	1.39253e-06	0									up	1.69392	0.977202
AC009487.2	1.1476	0.0111579	0.013527	0									no-change	1.54153	1.26458
AC009506.2	1.78272	0.000324064	0.000439878	0									up	2.79609	1.88572
AC009533.1	3.883	2.83136e-12	8.72143e-12	0									up	3.29624	0.979949
AC009716.2	5.54203	1.2021e-15	6.53842e-15	0									up	1.91873	0.0251651
AC009779.3	4.39553	1.21342e-15	6.59218e-15	0									up	1.69989	0.159401
AC009779.4	2.39452	2.51217e-07	4.41352e-07	0									up	1.31055	0.842612
AC009812.1	2.89467	2.40238e-08	4.66323e-08	0									up	1.52409	0.714874
AC009812.4	2.12675	0.000836006	0.00109945	0									up	1.26576	0.861158
AC009831.1	3.38047	1.90399e-13	7.08889e-13	0									up	1.60529	0.482552
AC009948.2	4.692	3.59341e-15	1.78522e-14	0									up	2.06247	0.241563
AC009948.3	3.13452	8.34195e-07	1.39933e-06	0									up	1.17748	0.275723
AC009948.4	3.501	7.77973e-08	1.43469e-07	0									up	1.80758	0.774216
AC009951.4	8.37011	3.24674e-23	1.70772e-21	0									up	5.76738	0.517478
AC009961.1	0.472661	0.247572	0.267668	0									no-change	1.09787	1.35042
AC009962.1	3.79443	2.87078e-14	1.21951e-13	0									up	1.3361	0.180078
AC009996.1	3.7188	1.4982e-15	8.00048e-15	0									up	1.29047	0.185829
AC010168.2	-0.0446492	0.929479	0.935046	0									no-change	2.33874	2.95388
AC010173.1	4.86511	6.34559e-14	2.52358e-13	0									up	1.64125	0.0433564
AC010186.2	-1.92844	1.79664e-11	4.96455e-11	0									down	3.60373	5.44723
AC010186.3	5.20851	2.68567e-15	1.36685e-14	0									up	3.59186	1.30452
AC010200.1	3.75099	4.88972e-06	7.66547e-06	0									up	1.44578	0.103476
AC010203.1	3.2381	5.74641e-10	1.32142e-09	0									up	1.25137	0.361549
AC010247.2	3.72535	2.58486e-10	6.20618e-10	0									up	1.6006	0.398073
AC010326.1	0.621672	0.287883	0.308803	0									no-change	3.36678	3.67002
AC010326.5	2.83231	7.35952e-10	1.67032e-09	0									up	1.69728	0.77087
AC010327.6	3.73864	1.00406e-14	4.61239e-14	0									up	1.46924	0.317027
AC010335.3	4.31809	2.9431e-15	1.48416e-14	0									up	1.68994	0.189821
AC010343.1	-0.0253716	0.951048	0.954723	0									no-change	1.37739	1.36475
AC010442.1	4.88433	4.02837e-15	1.98209e-14	0									up	3.19545	1.19851
AC010468.1	0.955509	0.0207154	0.0245752	0	(0.24,0.55,1.03)	1	1	1	1	1	0.26	(0.06,0.26,1.6)	no-change	1.14586	0.692988
AC010530.1	3.10697	4.47797e-09	9.37529e-09	0									up	1.08752	0.257013
AC010536.1	4.43202	2.2695e-14	9.81645e-14	0									up	1.84099	0.215394
AC010536.2	3.38164	1.43917e-09	3.16213e-09	0									up	1.37194	0.388462
AC010615.2	2.62404	8.21833e-05	0.00011684	0									up	2.2242	0.947005
AC010618.3	1.0402	0.0182512	0.0217285	0									no-change	1.50913	1.43312
AC010642.2	-0.847784	0.0184484	0.0219557	0	(0.09,0.14,0.32)	1	1	1	1	1	0.06	(0,0.06,0.4)	no-change	1.82876	2.71055
AC010653.3	4.31973	3.76251e-16	2.26856e-15	0									up	1.4956	0.0953251
AC010654.1	4.43722	2.86654e-14	1.21808e-13	0									up	1.63923	0.111274
AC010853.1	2.04121	0.0016773	0.00215483	0									up	1.18538	0.798549
AC010864.1	5.34305	6.78433e-21	1.38832e-19	0									up	2.44086	0.199507
AC010883.1	1.39039	0.00104918	0.00136843	0									no-change	1.08511	0.944677
AC010969.2	3.34542	6.69678e-12	1.95357e-11	0									up	1.3291	0.410111
AC010997.6	4.86367	3.69339e-14	1.53182e-13	0									up	1.59402	0.0613314
AC011195.1	5.10646	5.73832e-13	1.98115e-12	0									up	4.51127	1.56483
AC011379.1	4.86669	6.83475e-13	2.32645e-12	0									up	1.62701	0.044292
AC011450.1	3.40232	6.0471e-13	2.08046e-12	0									up	1.45219	0.530364
AC011472.2	3.68112	1.56973e-08	3.10029e-08	0									up	1.99652	0.538206
AC011476.3	5.17689	5.53141e-12	1.63123e-11	0									up	2.7392	0.414061
AC011477.1	3.27727	8.58696e-10	1.93238e-09	0									up	1.58167	0.588091
AC011491.2	3.968	7.05028e-15	3.32636e-14	0									up	1.32785	0.137432
AC011495.1	2.16001	9.92041e-08	1.80887e-07	0									up	1.36995	0.479987
AC011497.2	4.61531	2.65813e-17	2.07527e-16	0									up	2.41606	0.62168
AC011498.2	4.00389	3.88295e-15	1.91739e-14	0									up	1.39842	0.143484
AC011498.7	4.42522	2.37918e-14	1.02458e-13	0									up	2.14422	0.468483
AC011603.3	1.65096	9.88554e-05	0.00013952	0									up	1.26474	0.982606
AC011611.4	3.49527	6.68121e-07	1.13136e-06	0									up	1.28928	0.174112
AC011676.1	3.89783	8.60778e-12	2.47642e-11	0									up	1.25552	0.0888499
AC011676.5	4.47647	6.0523e-11	1.57061e-10	0									up	1.60783	0.0733392
AC011815.1	2.89269	1.01554e-07	1.8505e-07	0									up	2.29975	1.55475
AC011825.4	2.27561	6.47252e-12	1.89256e-11	0									up	1.07544	0.298616
AC011899.2	6.37101	3.04143e-19	3.80441e-18	0									up	4.01731	0.657791
AC011912.1	4.98015	3.54497e-17	2.67222e-16	0									up	2.80827	0.698943
AC011933.2	6.85732	2.60056e-22	8.97616e-21	0	(0,0.1,0.16)	1	1	1	1	1	0.14	(0,0.14,0.59)	up	4.10728	0.397309
AC011939.1	2.31102	0.00033138	0.000449278	0									up	2.89237	2.00346
AC011939.2	5.36139	7.60235e-15	3.57336e-14	0									up	2.22811	0.116267
AC011944.2	4.46195	2.68777e-17	2.09012e-16	0									up	1.70349	0.228141
AC011978.2	1.26931	0.027357	0.0321331	0									no-change	1.14413	1.29554
AC012085.1	4.12014	3.39041e-12	1.03097e-11	0									up	0.989761	0.00667447
AC012100.3	4.06522	1.71959e-14	7.60262e-14	0									up	1.52417	0.200308
AC012146.1	-3.434	1.62331e-12	5.20882e-12	0									down	1.00891	3.54306
AC012170.1	3.75069	6.60346e-16	3.77896e-15	0									up	1.07395	0.0678982
AC012181.2	3.53448	4.86568e-10	1.1285e-09	0									up	1.69836	0.672822
AC012186.2	-3.77497	6.11328e-13	2.10165e-12	0									down	1.11876	4.42886
AC012306.2	4.49612	1.10753e-22	4.48384e-21	0	(0,0,0)	1	1	1	1	1	0	(0,0,0)	up	1.75576	0.177551
AC012313.1	3.85584	3.6907e-12	1.11613e-11	0									up	2.04896	0.533185
AC012313.10	3.97485	3.58395e-13	1.27508e-12	0									up	1.15871	0.050111
AC012313.2	3.84064	1.55859e-15	8.27163e-15	0									up	1.40974	0.224942
AC012360.3	0.577644	0.304524	0.325841	0									no-change	2.30773	3.0811
AC012368.1	4.27471	7.72371e-11	1.9728e-10	0	(0,0.07,0.19)	1	1	1	1	1	0.29	(0.05,0.29,0.84)	up	2.52182	0.975464
AC012370.1	2.87609	1.0927e-06	1.81309e-06	0									up	1.50625	0.705847
AC012467.2	3.53413	8.13429e-14	3.18254e-13	0									up	1.21101	0.204246
AC012510.1	2.8661	2.68092e-10	6.41891e-10	0									up	1.10993	0.486543
AC012513.3	4.13125	4.04784e-16	2.41747e-15	0									up	1.63694	0.244884
AC012615.1	1.28111	0.0133531	0.016085	0									no-change	3.37342	3.27931
AC012640.4	4.55567	5.7174e-18	5.19736e-17	0									up	1.79894	0.163706
AC012645.3	3.59002	2.28801e-12	7.16667e-12	0									up	1.80554	0.800765
AC012676.5	4.79512	1.19331e-17	1.00638e-16	0									up	2.6767	0.733504
AC013394.1	2.73918	1.82631e-06	2.97094e-06	0									up	3.61411	2.23088
AC013474.1	3.22883	3.3805e-10	7.987e-10	0									up	1.81293	0.747273
AC015799.1	5.9831	1.41946e-19	1.92599e-18	0									up	3.75875	0.752326
AC015813.1	1.39298	0.0228923	0.0270365	0									no-change	4.03247	3.84195
AC015813.6	0.133119	0.808841	0.821487	0									no-change	1.64779	2.32568
AC015871.3	3.19998	1.67127e-07	2.98454e-07	0									up	3.77191	2.36693
AC015871.4	4.61544	9.81378e-12	2.80057e-11	0									up	1.43474	0.0579481
AC015871.5	4.68088	1.33097e-08	2.64963e-08	0									up	1.80046	0.0503514
AC015883.1	3.35659	5.39164e-09	1.12047e-08	0									up	2.16107	0.452836
AC015909.5	4.86732	1.00154e-15	5.53724e-15	0									up	2.31539	0.340001
AC015912.3	1.45902	0.0205176	0.0243446	0									no-change	2.99556	2.21329
AC015982.2	1.74822	3.46897e-06	5.51289e-06	0									up	1.2519	0.635646
AC016065.1	4.18443	6.23991e-21	1.30009e-19	0									up	1.90697	0.306566
AC016394.3	3.95223	1.41716e-15	7.60014e-15	0									up	1.65948	0.364381
AC016405.1	4.51571	2.07733e-09	4.49404e-09	0									up	3.12412	0.969994
AC016405.3	3.55297	1.94019e-08	3.79711e-08	0									up	1.16687	0.125276
AC016586.1	6.2922	4.20853e-26	1.09358e-23	0									up	3.13982	0.16887
AC016596.1	1.19219	0.0261273	0.030728	0									no-change	1.17223	1.22415
AC016727.1	2.29012	2.62869e-06	4.21755e-06	0									up	2.10791	1.39047
AC016739.1	0.204107	0.670111	0.688868	0									no-change	2.27333	2.04872
AC016747.1	0.437834	0.463984	0.487116	0									no-change	1.55179	2.05738
AC016773.2	2.82188	2.52327e-08	4.88962e-08	0									up	1.45663	0.674496
AC016831.1	4.32469	3.76759e-08	7.16576e-08	0									up	5.51151	2.4301
AC016831.4	6.02493	9.8509e-14	3.79806e-13	0									up	3.58862	0.38344
AC016876.2	3.71725	8.79992e-17	6.0962e-16	0									up	1.59118	0.473207
AC016949.1	4.56622	5.39677e-14	2.17323e-13	0									up	2.51158	0.72435
AC016957.2	3.08509	1.46878e-08	2.90884e-08	0									up	1.23831	0.442384
AC018445.3	5.01547	6.43125e-15	3.05418e-14	0									up	2.25063	0.206681
AC018445.4	2.9112	8.50995e-06	1.31022e-05	0									up	1.3106	0.456346
AC018521.5	3.68873	5.47508e-17	3.96231e-16	0									up	1.38593	0.284822
AC018529.2	4.60949	1.22348e-10	3.05581e-10	0									up	2.21129	0.483828
AC018529.3	6.03735	2.68977e-22	9.26086e-21	0									up	3.21838	0.309822
AC018607.1	6.97249	5.8957e-23	2.73386e-21	0									up	4.07328	0.332456
AC018628.2	5.10658	3.31753e-16	2.02522e-15	0									up	4.22095	1.3574
AC018638.2	5.87058	3.97065e-21	8.7494e-20	0									up	4.25371	1.16274
AC018638.4	6.52621	5.60994e-22	1.69059e-20	0									up	4.98351	1.45477
AC018638.5	6.27157	1.56579e-21	4.03066e-20	0									up	5.00085	1.33111
AC018638.8	5.32997	1.58143e-20	2.85072e-19	0									up	3.32197	0.918722
AC018644.1	3.48668	6.9944e-12	2.03522e-11	0									up	1.43467	0.418154
AC018647.2	2.58776	1.0113e-06	1.68473e-06	0									up	2.18282	1.27807
AC018690.1	2.35456	3.65733e-05	5.34529e-05	0									up	1.53035	1.037
AC018738.1	1.96222	0.000547204	0.000729394	0									up	1.01357	0.826155
AC018755.4	5.96516	4.55175e-09	9.5225e-09	0									up	2.69331	0.133269
AC018761.3	4.2003	3.63806e-14	1.5105e-13	0									up	1.37462	0.0733392
AC018926.2	5.25123	2.16185e-16	1.36699e-15	0									up	2.71192	0.394515
AC019163.1	3.52046	5.77992e-16	3.36295e-15	0									up	1.18077	0.196858
AC019205.1	2.00477	0.000251802	0.000344645	0									up	1.22808	0.677891
AC020659.1	2.35313	0.000701392	0.000928091	0									up	1.46372	1.32417
AC020661.1	3.54013	1.66221e-12	5.32743e-12	0									up	1.32709	0.280916
AC020663.3	2.20232	4.14179e-05	6.02777e-05	0									up	2.39911	1.84228
AC020763.2	3.47859	1.78966e-09	3.89434e-09	0									up	1.23085	0.193788
AC020904.2	2.99188	1.25927e-14	5.69548e-14	0									up	1.13342	0.184267
AC020910.5	0.369039	0.488681	0.511641	0									no-change	1.81479	2.32095
AC020910.6	1.59399	0.00032973	0.000447261	0									up	1.38248	1.23654
AC020911.2	4.34356	4.92588e-11	1.29464e-10	0									up	1.53413	0.0789895
AC020915.1	4.10059	7.53567e-17	5.31667e-16	0									up	1.86603	0.470629
AC020916.1	4.60366	4.28632e-11	1.13543e-10	0									up	5.59243	2.48205
AC020917.4	3.01713	5.54632e-09	1.15053e-08	0									up	1.24437	0.318486
AC020929.1	3.80854	8.41181e-08	1.54546e-07	0									up	1.67495	0.347385
AC020951.1	3.09515	1.42037e-07	2.55437e-07	0	(0.09,0.58,1.16)	1	1	1	1	1	0.08	(0,0.08,1.31)	up	1.17062	0.33595
AC020978.6	4.18257	3.04824e-16	1.87078e-15	0									up	1.57036	0.214431
AC020978.7	3.33979	5.95606e-12	1.74897e-11	0									up	1.18711	0.268876
AC020978.9	4.43167	2.06851e-16	1.31704e-15	0									up	2.12707	0.477488
AC021016.2	4.23634	7.34472e-17	5.20326e-16	0									up	2.31474	0.665443
AC021078.1	1.6295	0.00283793	0.00358865	0									up	5.84278	4.91387
AC021087.3	2.98289	5.36792e-11	1.40173e-10	0									up	1.18119	0.502626
AC021092.2	1.98735	0.000378606	0.000510942	0									up	1.67549	1.45983
AC021106.1	3.14176	1.75849e-12	5.60082e-12	0									up	1.14515	0.344688
AC021188.1	1.19387	0.0238401	0.0281197	0									no-change	1.36031	1.44442
AC021321.1	3.89044	4.26031e-14	1.74518e-13	0									up	1.30484	0.121633
AC022098.1	2.21585	3.61337e-06	5.7331e-06	0									up	2.0079	1.42251
AC022150.4	2.72134	1.59582e-06	2.60491e-06	0									up	2.92919	1.94404
AC022167.1	3.07427	3.41399e-10	8.05922e-10	0									up	1.19325	0.423933
AC022167.2	4.40758	2.43367e-17	1.91195e-16	0									up	2.17054	0.537242
AC022182.1	3.42165	1.06375e-09	2.37132e-09	0	(0,0.04,0.21)	1	1	1	1	1	0.2	(0.07,0.2,0.56)	up	1.25541	0.251149
AC022211.3	3.93452	2.52582e-16	1.57488e-15	0									up	1.83336	0.565193
AC022364.1	3.57478	7.62727e-16	4.30571e-15	0									up	1.3293	0.309822
AC022400.7	2.55242	3.56163e-08	6.78998e-08	0									up	1.03276	0.605938
AC022400.8	-0.420391	0.339704	0.36233	0									no-change	3.29081	4.14313
AC022413.2	4.27835	1.26145e-17	1.05823e-16	0									up	1.69198	0.215329
AC022498.2	4.7208	3.22897e-17	2.46368e-16	0									up	1.60828	0.0607287
AC022893.1	3.94636	1.50416e-11	4.19423e-11	0									up	1.76589	0.420546
AC022916.2	3.7411	6.56336e-12	1.91668e-11	0									up	1.78477	0.624198
AC022966.1	2.78897	1.62765e-06	2.6553e-06	0									up	7.68799	5.49405
AC023090.2	4.28255	1.74919e-12	5.57379e-12	0									up	1.49096	0.105633
AC023157.3	3.68165	3.53967e-08	6.74998e-08	0									up	3.61624	1.56968
AC023355.2	3.24002	2.6532e-14	1.13372e-13	0									up	1.3829	0.28044
AC023818.1	1.82086	0.00221007	0.00281564	0									up	1.72663	1.4705
AC023830.3	3.68328	8.0292e-12	2.32063e-11	0									up	1.17291	0.117625
AC023830.4	2.43689	3.89132e-07	6.7199e-07	0									up	1.18461	0.598222
AC024075.1	3.66381	8.03976e-14	3.14734e-13	0									up	1.73887	0.664194
AC024075.2	0.313673	0.524611	0.547262	0									no-change	2.13929	2.74811
AC024257.3	4.77543	8.52944e-17	5.93233e-16	0									up	2.15416	0.271656
AC024293.1	0.950453	0.000500457	0.000669155	0									no-change	3.33292	2.50518
AC024909.1	4.81824	1.4948e-14	6.6627e-14	0									up	2.36651	0.393151
AC024940.1	4.39866	1.2165e-17	1.02343e-16	0									up	1.60328	0.121286
AC025164.2	3.0319	7.16006e-06	1.10846e-05	0									up	2.54301	1.43874
AC025171.1	3.28277	9.17187e-12	2.62609e-11	0	(0.55,1.91,4.92)	0.9	1	1	1	1	2.09	(1.03,2.09,6.08)	up	2.43385	1.18282
AC025171.2	5.23553	4.48903e-20	7.09792e-19	0									up	3.42971	0.753512
AC025171.3	1.96128	5.83299e-05	8.38888e-05	0									up	1.21205	0.684886
AC025181.2	4.21216	4.49794e-17	3.32326e-16	0									up	2.70097	0.857328
AC025279.1	3.48779	2.42287e-09	5.20477e-09	0									up	2.24253	0.700119
AC025580.2	5.16642	1.42442e-08	2.82504e-08	0									up	2.95549	0.540609
AC025594.2	1.57191	0.00465729	0.00579877	0									up	1.17533	1.20549
AC025857.2	4.11171	1.92747e-11	5.3069e-11	0									up	1.68508	0.241563
AC026124.2	-1.77141	4.40815e-06	6.93183e-06	0									down	2.31686	3.85589
AC026202.3	3.84923	2.5537e-13	9.33374e-13	0	(0.36,0.57,1.22)	1	1	1	1	1	0.17	(0,0.17,3.23)	up	1.29808	0.126454
AC026271.1	1.06566	0.00856363	0.0104611	0									no-change	1.4545	1.05594
AC026310.3	5.11265	3.91921e-10	9.18573e-10	0									up	2.07732	0.0623097
AC026362.2	3.4136	6.55222e-08	1.21679e-07	0									up	1.1379	0.140272
AC026401.2	4.14512	1.69788e-14	7.51873e-14	0									up	1.80353	0.352476
AC026401.3	4.10065	3.26461e-15	1.63136e-14	0									up	3.17745	1.38573
AC026403.1	2.57533	4.82333e-08	9.06728e-08	0									up	2.27354	0.712389
AC026412.1	4.41114	1.27756e-13	4.85099e-13	0									up	2.74685	1.15115
AC026471.1	6.71911	1.36737e-26	5.45721e-24	0									up	4.18106	0.55017
AC026471.4	-2.17511	2.69352e-05	3.98102e-05	0									down	1.20684	2.97116
AC026748.1	3.06525	1.10765e-06	1.83679e-06	0									up	1.7666	1.1669
AC026803.2	3.66736	4.53677e-10	1.05613e-09	0									up	1.37075	0.211422
AC026979.2	-3.88207	3.09973e-22	1.02866e-20	0									down	1.71735	5.0918
AC027097.1	0.686567	0.159138	0.175066	0									no-change	1.21467	1.29938
AC027097.2	5.09293	1.83921e-20	3.24322e-19	0									up	2.445	0.315403
AC027290.2	2.64813	0.000658819	0.000873437	0									up	1.41132	0.805008
AC027290.3	0.149942	0.733484	0.750463	0									no-change	6.6628	6.62907
AC027307.2	3.60637	8.77838e-14	3.41417e-13	0									up	1.1614	0.1397
AC027307.3	4.34177	2.18751e-21	5.33211e-20	0									up	1.9074	0.359032
AC027373.1	3.42166	4.40436e-10	1.02738e-09	0									up	1.30937	0.304503
AC027544.1	3.43082	1.8184e-11	5.02066e-11	0									up	1.41689	0.43436
AC027544.2	3.73707	4.6868e-14	1.90628e-13	0									up	1.51947	0.24973
AC027601.5	3.25913	7.14814e-08	1.32246e-07	0									up	1.214	0.25967
AC027644.1	3.08859	6.47846e-10	1.48012e-09	0									up	1.15991	0.29969
AC027644.3	4.53814	1.56939e-19	2.10865e-18	0									up	2.58914	0.536133
AC027682.1	4.14809	3.91331e-21	8.65692e-20	0									up	1.4499	0.171563
AC027682.7	3.72584	1.06958e-12	3.52737e-12	0									up	1.41682	0.261534
AC027801.1	3.49827	1.96065e-10	4.77153e-10	0									up	1.86523	0.571031
AC034236.1	0.865282	0.0809975	0.0916446	0									no-change	2.23972	1.52922
AC034236.2	2.81902	1.66895e-08	3.28636e-08	0									up	1.35236	0.627044
AC036176.2	4.57911	6.19058e-17	4.43583e-16	0									up	1.90024	0.215439
AC037198.1	5.43677	1.82819e-07	3.25632e-07	0									up	3.13008	0.469029
AC037459.2	5.90736	3.01131e-18	2.9288e-17	0									up	3.95205	1.00353
AC039056.2	3.4401	2.45973e-07	4.32526e-07	0									up	1.64994	0.607524
AC040160.1	4.42477	2.60183e-10	6.24149e-10	0									up	2.65658	0.989299
AC040162.1	5.30036	4.55727e-18	4.2551e-17	0									up	3.59026	1.21848
AC040169.3	4.44278	1.44052e-15	7.70141e-15	0									up	2.34874	0.678906
AC040970.1	4.87279	4.09996e-17	3.05214e-16	0									up	2.34039	0.352423
AC040977.1	3.61587	2.97614e-16	1.8315e-15	0									up	1.42202	0.36294
AC044849.1	0.929154	0.0433152	0.0501291	0									no-change	3.29796	2.48899
AC046134.2	2.31097	3.09773e-07	5.39956e-07	0									up	1.04804	0.77764
AC046185.3	4.36237	1.0592e-13	4.06673e-13	0									up	3.14886	1.17188
AC048341.1	3.61045	3.95034e-11	1.0521e-10	0									up	2.95225	1.18884
AC048341.2	3.73789	2.73458e-13	9.93684e-13	0									up	1.36789	0.215394
AC048351.1	0.814697	0.122652	0.136377	0									no-change	1.51016	1.5811
AC055811.3	5.3528	2.58005e-19	3.30114e-18	0									up	1.97285	0.0384578
AC055811.4	4.24682	1.20742e-18	1.28109e-17	0									up	1.64427	0.203239
AC055839.1	0.986782	0.0467191	0.0539235	0									no-change	1.18535	1.33554
AC060780.1	-0.171957	0.682554	0.701241	0									no-change	2.55699	3.19824
AC063950.1	3.70891	1.11091e-10	2.78728e-10	0									up	1.72253	0.552709
AC063965.2	3.70853	4.56239e-11	1.2044e-10	0									up	2.50105	0.803845
AC064799.1	1.38721	4.60248e-05	6.67496e-05	0									no-change	1.32653	0.636869
AC064801.2	3.93042	4.83558e-12	1.43959e-11	0									up	1.62589	0.304328
AC064805.1	4.59413	1.63512e-10	4.02338e-10	0									up	2.0869	0.253258
AC064807.1	3.94428	6.40766e-17	4.58184e-16	0									up	2.09303	0.679858
AC066616.2	4.75888	7.01775e-07	1.18674e-06	0									up	1.87459	0.0498215
AC067817.1	5.27895	4.623e-23	2.25349e-21	0									up	1.97904	0.05609
AC067852.2	5.51827	2.22016e-23	1.274e-21	0									up	3.2111	0.66108
AC067852.3	5.19228	1.25807e-20	2.33726e-19	0									up	2.6746	0.278587
AC067930.3	3.61511	2.24239e-07	3.95621e-07	0									up	1.3157	0.145921
AC067931.1	1.47025	0.0172291	0.0205597	0									no-change	1.14974	1.23011
AC067945.1	3.2316	5.92134e-10	1.35869e-09	0									up	1.31612	0.184387
AC068338.2	3.05027	1.05921e-09	2.36196e-09	0									up	1.35748	0.443032
AC068473.5	2.96988	1.83029e-08	3.58969e-08	0									up	1.95234	1.08183
AC068580.1	6.92217	1.53875e-16	1.01153e-15	0									up	3.99061	0.263135
AC068580.3	3.76498	2.85228e-07	4.98561e-07	0									up	1.44971	0.191461
AC068870.2	4.07737	2.79913e-12	8.63762e-12	0									up	1.5598	0.1878
AC068888.1	1.89076	0.00117337	0.00152421	0									up	1.51913	1.43596
AC068888.2	2.78565	1.46771e-08	2.90714e-08	0									up	1.32728	0.592911
AC068896.3	4.55424	3.92538e-16	2.35147e-15	0									up	2.20958	0.453146
AC069213.1	1.84429	0.000104378	0.000146968	0									up	1.4272	1.06244
AC069281.2	4.75885	1.68758e-16	1.09841e-15	0									up	2.74671	0.827525
AC072061.1	0.773216	0.137739	0.152536	0									no-change	1.57934	1.91716
AC073046.1	6.27736	3.45131e-26	9.56328e-24	0									up	3.87926	0.630085
AC073052.1	0.840746	0.0981357	0.110185	0	(0.2,0.58,2.09)	1	1	1	1	1	0.56	(0.16,0.56,2.06)	no-change	1.87309	1.98165
AC073107.1	1.92004	5.02107e-06	7.86333e-06	0									up	1.39477	1.01717
AC073130.3	3.73269	7.28451e-11	1.8682e-10	0	(0.05,0.49,2.03)	0.98	1	1	1	1	0.13	(0,0.13,0.54)	up	2.62063	1.1749
AC073195.2	3.27129	8.36356e-10	1.88392e-09	0									up	1.75126	0.715633
AC073283.1	4.64714	2.98361e-16	1.83471e-15	0									up	1.96162	0.213575
AC073332.1	3.14876	6.63931e-09	1.36562e-08	0									up	1.30868	0.477194
AC073439.1	4.29519	1.18724e-13	4.53428e-13	0									up	1.06682	0.0129664
AC073487.1	2.77509	3.12391e-08	5.99533e-08	0									up	1.44254	0.659432
AC073508.3	3.57568	5.54128e-15	2.65812e-14	0									up	1.62704	0.616213
AC073548.1	4.47115	3.2041e-14	1.34698e-13	0									up	3.3752	1.35364
AC073569.3	4.12004	6.01098e-14	2.40439e-13	0									up	1.82129	0.382876
AC073857.1	-1.48772	0.00944299	0.0115026	0									no-change	1.36477	3.24524
AC073861.1	-1.29904	0.00559636	0.00692792	0									no-change	2.66401	3.79083
AC073869.1	3.00357	3.69112e-09	7.79305e-09	0									up	6.103	3.71817
AC073896.4	2.83746	1.74656e-12	5.56797e-12	0									up	3.00094	1.33969
AC073957.3	3.65362	3.7564e-08	7.14547e-08	0									up	3.07366	1.19219
AC074032.1	2.13732	1.05993e-05	1.61905e-05	0									up	1.20093	0.828829
AC074117.1	3.36271	2.77501e-12	8.57469e-12	0									up	2.53912	1.04579
AC078846.1	2.98074	7.09841e-11	1.82387e-10	0									up	3.13252	1.43319
AC078883.1	1.14673	0.0141946	0.0170568	0									no-change	2.14941	2.03437
AC078962.2	4.17388	8.06526e-12	2.33057e-11	0									up	1.41815	0.0966316
AC079174.1	4.78775	1.82013e-10	4.44685e-10	0									up	2.24375	0.184219
AC079250.1	1.76171	7.16853e-06	1.10952e-05	0	(0.56,1.67,2.63)	1	1	1	1	1	1.8	(0.87,1.8,4.47)	up	2.10592	1.04116
AC079305.2	1.64642	0.000733839	0.000969628	0									up	2.04872	1.51493
AC079316.1	4.57621	4.49669e-13	1.57739e-12	0									up	1.91878	0.121521
AC079316.2	6.25007	3.22032e-21	7.37941e-20	0									up	2.75813	0.0838981
AC079684.2	1.10807	0.0285209	0.0334745	0									no-change	1.46216	1.63791
AC079915.1	3.43114	2.69586e-08	5.20939e-08	0									up	1.28394	0.182261
AC079922.2	1.90801	0.000564821	0.000752003	0	(0.21,0.43,0.75)	1	1	1	1	1	0.35	(0.11,0.35,1.2)	up	1.11266	0.92585
AC080013.5	3.98341	1.13014e-12	3.71243e-12	0									up	1.27161	0.0786402
AC080023.1	5.37628	7.42835e-16	4.20655e-15	0									up	2.12809	0.0565655
AC080080.1	3.98003	1.22847e-13	4.67938e-13	0									up	1.23444	0.0680823
AC080112.2	4.92438	1.93535e-19	2.56039e-18	0									up	2.63187	0.587063
AC083798.2	0.63124	0.0613579	0.0701728	0									no-change	1.73882	1.70813
AC083799.1	1.89283	0.00341011	0.00428426	0									up	3.46252	3.23053
AC083843.3	3.56755	2.68664e-07	4.70761e-07	0									up	2.03784	0.795987
AC083862.2	5.33539	2.07155e-16	1.31836e-15	0									up	3.11073	0.680468
AC083880.1	3.95515	1.93578e-12	6.13005e-12	0									up	1.42423	0.155005
AC083899.1	2.46103	1.21523e-05	1.84787e-05	0	(0,0,0)	1	1	1	1	1	0	(0,0,0)	up	1.2202	0.557557
AC084018.2	5.07991	5.21642e-24	4.05879e-22	0									up	2.52036	0.386254
AC084125.2	3.2056	3.26909e-09	6.9382e-09	0									up	1.76054	0.697321
AC084824.2	-2.14581	2.60038e-10	6.23911e-10	0									down	0.992024	2.3911
AC084871.1	6.22814	6.96011e-17	4.94351e-16	0									up	3.74946	0.53002
AC087163.3	2.39065	9.7019e-07	1.61879e-06	0	(0,0,0)	1	1	1	1	1	0	(0,0,0.08)	up	1.16657	0.617079
AC087164.1	3.67495	4.04322e-11	1.07497e-10	0									up	1.97451	0.552334
AC087239.1	0.114023	0.839321	0.849561	0									no-change	2.03887	2.35857
AC087276.2	1.49822	0.00126725	0.0016412	0									no-change	1.88972	1.4616
AC087284.1	4.49053	4.63651e-15	2.25394e-14	0									up	1.52441	0.0623097
AC087286.4	4.55369	7.25846e-15	3.41756e-14	0									up	2.10731	0.248564
AC087289.1	3.96475	3.8364e-15	1.89576e-14	0									up	1.43671	0.173118
AC087294.1	3.9369	2.3479e-21	5.63333e-20	0									up	1.18184	0.0966316
AC087392.5	3.27069	2.67676e-10	6.41009e-10	0									up	1.09256	0.22546
AC087501.4	3.31063	9.08212e-14	3.52236e-13	0									up	1.067	0.189196
AC087623.2	3.02886	3.06763e-08	5.8906e-08	0									up	1.43176	0.467088
AC087741.1	5.52014	3.02909e-17	2.32664e-16	0									up	3.429	0.843334
AC087741.3	3.5511	7.30337e-11	1.87269e-10	0									up	1.21265	0.320357
AC087893.3	3.61852	1.03353e-09	2.30694e-09	0									up	1.33446	0.216086
AC090004.1	3.55455	2.97033e-14	1.25753e-13	0									up	1.33205	0.298375
AC090114.2	3.66339	6.26464e-12	1.83528e-11	0									up	3.52179	1.56679
AC090114.3	3.41203	1.04082e-12	3.4391e-12	0									up	1.56714	0.442091
AC090152.1	-0.39889	0.551087	0.572971	0									no-change	1.9066	3.10446
AC090181.1	3.8102	8.8673e-09	1.7988e-08	0									up	1.74064	0.446127
AC090181.2	0.052004	0.930272	0.935776	0									no-change	2.44148	3.34036
AC090181.3	-1.51427	0.00696752	0.00856298	0									down	2.28522	4.1313
AC090198.1	4.43861	2.76195e-20	4.61061e-19	0									up	1.96145	0.347302
AC090204.1	-1.36299	0.0818984	0.0926258	0									no-change	1.25781	2.96774
AC090220.1	5.43202	4.17324e-20	6.67525e-19	0									up	2.30798	0.104956
AC090241.1	3.91566	1.09379e-12	3.60203e-12	0									up	1.31801	0.119957
AC090519.1	4.03006	1.12569e-16	7.64449e-16	0									up	1.11733	0.0542637
AC090559.1	5.49823	3.61859e-15	1.79631e-14	0									up	4.56058	1.47948
AC090559.2	3.82474	8.35775e-11	2.12681e-10	0									up	1.39452	0.171734
AC090587.2	3.88224	3.25071e-10	7.69884e-10	0									up	1.7294	0.412074
AC090589.3	4.35559	1.15916e-13	4.42953e-13	0									up	2.5389	0.959482
AC090616.6	1.67043	0.000865633	0.00113701	0									up	1.68537	1.44955
AC090739.1	3.30162	1.68437e-10	4.13556e-10	0									up	1.43979	0.557515
AC090825.1	3.25429	1.66029e-11	4.60907e-11	0									up	1.14487	0.280802
AC090970.1	5.68142	7.99482e-17	5.59779e-16	0									up	2.45528	0.0886887
AC091053.1	3.52529	2.42741e-10	5.84242e-10	0									up	1.17767	0.161482
AC091057.1	5.28997	6.25254e-20	9.43794e-19	0									up	3.72318	0.912548
AC091132.5	4.67452	2.2551e-20	3.87248e-19	0									up	1.41197	0.0318396
AC091133.1	3.4358	3.20498e-13	1.15366e-12	0	(2.46,3,5.45)	0.8	0.96	0.96	1	1	1.81	(0.74,1.81,4.71)	up	1.20466	0.237512
AC091173.1	4.44086	7.84673e-08	1.44608e-07	0									up	1.89882	0.155333
AC091181.1	4.90457	4.06222e-15	1.99589e-14	0									up	2.87531	0.49884
AC091230.1	5.30776	4.30982e-17	3.19284e-16	0									up	4.89853	1.84937
AC091271.1	3.76571	1.15631e-10	2.89487e-10	0									up	2.1365	0.504627
AC091729.3	1.87114	5.98362e-05	8.59834e-05	0									up	1.45919	1.05316
AC091925.2	5.05606	2.27385e-15	1.16849e-14	0									up	1.37946	0
AC091982.3	3.11997	1.22615e-12	4.00726e-12	0									up	1.45812	0.561443
AC092045.1	2.33408	3.94023e-06	6.22803e-06	0									up	1.66615	1.00549
AC092115.2	1.49083	1.77685e-05	2.66595e-05	0									no-change	1.06683	0.489184
AC092117.1	6.01564	1.53757e-27	9.50036e-25	0									up	2.88799	0.15926
AC092117.2	4.04947	2.86191e-15	1.45172e-14	0									up	2.36572	0.66585
AC092120.1	5.33008	1.01432e-18	1.09994e-17	0									up	2.27776	0.12337
AC092127.1	6.74468	2.51864e-24	2.28202e-22	0									up	3.48125	0.128958
AC092135.1	4.79055	4.27797e-13	1.5045e-12	0									up	1.88647	0.108624
AC092135.3	3.88009	4.62362e-10	1.07543e-09	0									up	2.17034	0.609176
AC092139.3	6.23709	7.10022e-20	1.04359e-18	0									up	3.27117	0.173794
AC092171.3	3.70541	1.37131e-16	9.1059e-16	0									up	1.21943	0.149161
AC092279.1	-2.07909	7.47612e-10	1.69539e-09	0									down	4.45269	6.56574
AC092279.2	5.17559	5.18904e-20	8.06585e-19	0									up	3.3009	0.673486
AC092279.3	4.55261	3.42148e-18	3.28367e-17	0									up	2.02966	0.313104
AC092368.3	4.62309	2.23899e-16	1.41058e-15	0									up	2.46817	0.659481
AC092384.3	6.0399	1.13284e-23	7.42926e-22	0									up	2.77759	0.108624
AC092620.1	3.30861	5.81568e-10	1.33645e-09	0									up	1.70856	0.665253
AC092651.2	4.06154	1.22472e-11	3.45065e-11	0									up	1.94581	0.521544
AC092653.1	3.51769	4.35556e-11	1.15333e-10	0									up	1.55616	0.544694
AC092653.2	3.32849	2.97326e-10	7.07216e-10	0									up	1.29616	0.362763
AC092718.7	-0.203204	0.660787	0.67974	0									no-change	1.19157	1.68119
AC092747.4	0.242816	0.647601	0.666873	0									no-change	2.71336	3.46848
AC092755.1	4.71109	1.66093e-18	1.70959e-17	0									up	1.24935	0.0129664
AC092755.2	3.52063	7.25763e-14	2.85986e-13	0									up	1.22822	0.215329
AC092803.1	4.41788	7.1928e-10	1.63456e-09	0									up	1.94005	0.238519
AC092828.1	4.36205	5.90557e-14	2.36704e-13	0									up	1.1884	0.0588063
AC092849.1	3.34135	1.42626e-10	3.53155e-10	0									up	1.28338	0.341884
AC092910.3	3.93947	1.72443e-12	5.5038e-12	0									up	1.99984	0.514002
AC092953.1	4.29411	5.29658e-16	3.1027e-15	0									up	1.6669	0.187355
AC093010.3	0.596416	0.362588	0.385603	0									no-change	1.50523	2.0213
AC093012.1	2.54713	6.70472e-08	1.24394e-07	0									up	4.91845	3.30889
AC093157.1	-1.20388	0.0428123	0.0495805	0									no-change	1.46077	3.29544
AC093249.6	2.95387	7.61462e-13	2.57473e-12	0									up	1.16523	0.323141
AC093323.1	2.43822	3.02913e-07	5.28333e-07	0									up	2.99793	1.88336
AC093330.2	4.65624	3.2353e-18	3.12678e-17	0									up	1.42106	0.026106
AC093462.1	1.40105	0.00449695	0.00560775	0									no-change	1.23032	1.25248
AC093495.1	3.78723	2.15863e-14	9.37516e-14	0									up	1.62038	0.267086
AC093525.8	3.83671	3.71569e-11	9.93833e-11	0									up	4.71429	2.21498
AC093616.1	3.29108	1.14712e-09	2.54891e-09	0									up	1.49347	0.412867
AC093627.4	3.66198	1.08678e-07	1.97482e-07	0									up	3.1142	1.27533
AC093673.1	-0.768359	0.0415411	0.0481569	0									no-change	3.96782	4.71539
AC093752.1	1.95725	0.000176413	0.000244349	0									up	4.17076	3.46397
AC093752.2	4.32038	5.69532e-16	3.31794e-15	0									up	1.41642	0.0678982
AC095055.1	-0.787659	0.213944	0.232295	0									no-change	3.57884	4.84226
AC096733.3	2.29095	0.00232342	0.00295677	0									up	1.34672	0.709828
AC096921.2	3.91199	5.29001e-10	1.22054e-09	0	(0,0,0.05)	1	1	1	1	1	0	(0,0,0.39)	up	2.1244	0.839303
AC097359.2	4.06243	2.75816e-19	3.49131e-18	0	(0.14,0.39,0.89)	1	1	1	1	1	0.07	(0,0.07,0.52)	up	1.69981	0.34748
AC097376.3	-0.354666	0.472259	0.495087	0									no-change	2.90529	3.75195
AC097634.1	3.80004	2.01257e-11	5.53125e-11	0									up	1.34481	0.155333
AC098591.3	1.85134	5.42495e-08	1.01553e-07	0									up	1.59013	0.714301
AC098818.2	1.60159	0.0102318	0.0124301	0									up	1.83316	1.69069
AC098934.3	1.65081	0.000483115	0.000646783	0									up	1.52187	0.687479
AC099343.3	4.11514	9.45801e-14	3.65579e-13	0									up	1.34289	0.0834394
AC099343.4	5.16263	1.41211e-19	1.91791e-18	0									up	2.99882	0.74782
AC099489.1	5.85251	5.19103e-12	1.53843e-11	0									up	3.60455	0.677253
AC099494.3	4.5234	9.79133e-15	4.50753e-14	0									up	1.87472	0.204246
AC099548.2	2.85203	5.55947e-06	8.66512e-06	0									up	1.53734	0.63178
AC099560.2	0.508932	0.229697	0.24885	0									no-change	1.37266	1.00614
AC099568.2	1.47374	0.00125033	0.00162097	0									no-change	1.33354	1.10933
AC099689.1	4.98802	4.45612e-16	2.64183e-15	0									up	2.0733	0.137583
AC099778.1	1.58624	0.000825195	0.00108575	0									up	1.40122	0.899728
AC099804.1	5.14345	8.63731e-18	7.55257e-17	0									up	2.71249	0.478742
AC099811.1	3.44132	5.20925e-10	1.20332e-09	0									up	2.26571	1.03893
AC099811.5	3.10612	4.27402e-09	8.97146e-09	0									up	1.99367	1.02179
AC100774.1	4.82234	1.18171e-16	7.98158e-16	0									up	1.65322	0.0445731
AC100797.1	3.24769	4.99781e-09	1.04272e-08	0									up	1.04313	0.112972
AC100810.1	1.77258	0.000366851	0.00049532	0									up	3.42959	2.54351
AC100835.1	4.5777	9.16133e-13	3.05718e-12	0									up	1.55738	0.0506565
AC100861.1	0.168466	0.721652	0.739258	0									no-change	2.18368	2.54616
AC102953.2	3.46606	1.20877e-12	3.95515e-12	0									up	1.54181	0.426676
AC103591.3	-6.23122	3.78877e-15	1.8729e-14	0									down	1.98257	8.0988
AC103703.1	3.33957	1.05301e-11	2.9932e-11	0									up	1.18518	0.276884
AC103706.1	4.6125	1.63933e-15	8.65012e-15	0									up	2.28036	0.476444
AC103724.3	3.90053	3.38843e-12	1.0306e-11	0									up	1.31179	0.114791
AC103769.1	-1.49229	0.00169422	0.00217556	0									no-change	1.54954	2.98859
AC103810.3	4.90473	1.8078e-17	1.46885e-16	0									up	2.46412	0.431194
AC104046.1	3.38944	5.29406e-09	1.10152e-08	0									up	1.53149	0.559394
AC104109.2	4.26592	5.39903e-19	6.35517e-18	0									up	1.45676	0.104956
AC104109.4	0.64019	0.19507	0.212691	0									no-change	1.4623	1.64129
AC104118.1	3.41069	7.38835e-11	1.89131e-10	0									up	1.50695	0.554387
AC104447.1	3.9311	6.76824e-14	2.67697e-13	0									up	1.5632	0.274266
AC104581.4	3.15938	4.18776e-07	7.20923e-07	0									up	1.49164	0.40275
AC104695.4	3.66214	4.75621e-08	8.94966e-08	0	(0,0,0)	1	1	1	1	1	0	(0,0,0.09)	up	3.33602	1.49438
AC104794.3	1.9976	0.00207189	0.00264229	0									up	1.85094	1.75186
AC104971.1	2.94673	4.36904e-07	7.50817e-07	0									up	1.17263	0.41189
AC105046.1	6.05314	5.53958e-15	2.65812e-14	0									up	3.6002	0.526021
AC105105.1	4.73443	4.13545e-11	1.09742e-10	0									up	1.78448	0.0863789
AC105137.2	4.26845	1.73117e-14	7.64157e-14	0									up	1.39496	0.0678982
AC105285.1	1.78024	0.000139889	0.000195074	0									up	2.29597	1.72807
AC105429.1	2.88962	1.81716e-05	2.72406e-05	0									up	2.0023	1.18199
AC105749.1	3.17264	6.64683e-08	1.23353e-07	0									up	1.15443	0.255127
AC106739.1	4.54198	3.52756e-12	1.06914e-11	0									up	1.6597	0.0838083
AC106791.1	2.53972	3.69997e-07	6.40634e-07	0									up	1.30258	0.668077
AC106795.1	1.21677	0.0131935	0.0159024	0									no-change	1.94765	1.71287
AC106820.4	4.8072	1.27974e-16	8.57225e-16	0									up	1.337	0.00667447
AC106865.1	3.20067	1.48135e-05	2.23697e-05	0									up	1.25123	0.252347
AC107027.3	3.18403	6.98443e-09	1.43267e-08	0									up	1.34507	0.505919
AC107068.1	3.13111	2.20504e-10	5.3305e-10	0									up	1.58252	0.730849
AC107375.1	0.494104	0.188981	0.20633	0									no-change	1.83338	1.80385
AC107884.1	3.90111	1.72165e-12	5.4962e-12	0									up	1.8475	0.570363
AC107959.1	3.83614	3.59654e-16	2.18009e-15	0									up	1.56351	0.355096
AC108010.1	5.53783	7.66115e-20	1.10847e-18	0									up	3.21073	0.624922
AC108134.3	1.75278	0.00567773	0.00702423	0									up	1.99147	1.69387
AC108449.2	0.8438	0.117739	0.13119	0									no-change	2.35563	2.59115
AC108673.2	4.33327	8.38889e-15	3.90838e-14	0									up	2.31069	0.729543
AC108688.1	3.51046	1.23845e-09	2.74167e-09	0									up	1.21732	0.11825
AC108693.1	4.63669	1.42859e-18	1.49049e-17	0									up	2.1595	0.374127
AC108704.2	4.00844	2.76123e-12	8.53403e-12	0									up	2.71019	1.03968
AC109322.1	0.801418	0.129427	0.143608	0									no-change	1.14312	1.2882
AC109326.1	1.81415	0.0106561	0.0129311	0									up	6.51919	4.90395
AC109347.1	3.64628	3.53667e-13	1.26021e-12	0									up	1.57436	0.475243
AC109454.2	3.03386	7.97426e-09	1.62506e-08	0									up	1.33656	0.393282
AC110079.1	6.41154	3.25554e-21	7.43536e-20	0									up	5.1092	1.49734
AC110285.2	3.15744	1.21722e-06	2.00857e-06	0									up	1.43866	0.372153
AC110285.6	4.23773	8.80104e-13	2.94766e-12	0									up	1.61072	0.158059
AC110769.2	3.56809	6.33639e-09	1.30655e-08	0									up	1.80776	0.487339
AC110769.3	4.98921	6.30988e-13	2.16222e-12	0	(0,0,0)	1	1	1	1	1	0.18	(0,0.18,0.71)	up	2.75758	0.69664
AC111170.3	4.22898	2.85993e-14	1.21602e-13	0									up	1.44214	0.102715
AC111170.4	4.83529	2.12712e-17	1.69432e-16	0									up	1.99069	0.155005
AC112512.1	1.87741	0.000250354	0.000342731	0									up	1.51063	1.02287
AC113404.3	1.62785	7.90983e-06	1.22099e-05	0									up	1.62425	0.783637
AC113410.4	2.82781	7.77909e-08	1.43469e-07	0									up	1.24333	0.441319
AC113935.1	2.48426	7.57374e-11	1.93696e-10	0									up	2.22491	0.809248
AC114271.1	3.41108	6.56999e-12	1.91821e-11	0									up	1.64077	0.750734
AC114490.1	1.79533	0.000617239	0.000820206	0									up	2.15317	1.88963
AC114730.1	3.40224	4.09255e-07	7.0515e-07	0									up	1.34061	0.273528
AC114763.1	2.73663	3.97859e-08	7.55143e-08	0	(0,0,0)	1	1	1	1	1	0	(0,0,0.08)	up	1.08696	0.406004
AC115223.1	0.450069	0.187507	0.204818	0									no-change	2.26916	1.91877
AC115837.1	2.78115	6.12133e-09	1.26396e-08	0									up	1.99512	1.08787
AC116021.1	4.64112	1.30565e-11	3.66744e-11	0									up	1.31736	0.00667447
AC116158.1	3.04161	3.72682e-07	6.45202e-07	0									up	1.94531	1.03085
AC116366.2	0.833752	0.0687827	0.078339	0									no-change	5.48965	4.65635
AC116407.2	-2.5949	3.58599e-06	5.69163e-06	0									down	1.22771	3.62326
AC116407.4	3.21765	3.76359e-12	1.13767e-11	0									up	1.45157	0.424609
AC116533.1	-0.214729	0.5835	0.605118	0									no-change	2.66341	2.79827
AC116913.1	2.16882	1.21557e-05	1.84812e-05	0									up	1.29212	0.926158
AC117382.1	4.63226	1.13925e-15	6.22115e-15	0									up	2.38982	0.290227
AC118344.1	4.07921	9.79488e-15	4.50753e-14	0									up	2.22017	0.537019
AC118344.4	3.18819	2.56401e-10	6.16041e-10	0									up	2.17339	0.987099
AC118549.1	0.665218	0.157096	0.172916	0									no-change	5.33753	5.31151
AC118658.1	-2.01777	0.000775303	0.00102226	0									down	1.43755	3.39662
AC119396.1	6.12106	1.16099e-16	7.85325e-16	0									up	4.42028	1.2857
AC120114.3	3.86459	3.29058e-13	1.17923e-12	0									up	1.85035	0.61114
AC120193.1	-0.988368	0.168914	0.185317	0									no-change	1.5656	2.50273
AC121761.1	3.62021	1.43327e-09	3.14967e-09	0									up	1.98439	0.956033
AC122718.1	2.21375	0.000255336	0.000349205	0									up	1.31176	0.698574
AC122718.2	2.94962	8.15614e-07	1.36983e-06	0									up	2.83653	1.348
AC123595.1	4.81688	5.73087e-12	1.68716e-11	0									up	1.77881	0.0664415
AC124016.2	0.407215	0.41951	0.442753	0									no-change	1.85177	2.4737
AC124045.1	4.12331	5.59286e-13	1.93649e-12	0									up	2.02273	0.579125
AC124283.3	3.89273	6.79148e-13	2.31344e-12	0									up	1.72269	0.435691
AC124312.3	6.24851	6.17729e-16	3.5643e-15	0									up	3.15532	0.144868
AC124798.1	3.43379	4.82302e-07	8.25843e-07	0									up	1.67615	0.639188
AC124944.2	3.03541	6.66712e-10	1.52145e-09	0									up	1.63529	0.687935
AC125232.1	2.18727	1.27992e-07	2.30932e-07	0	(1.44,4.34,7.62)	0.65	1	1	1	1	4.46	(2.91,4.46,8.38)	up	3.73978	2.32376
AC125257.1	3.85947	8.72179e-09	1.77111e-08	0									up	3.63259	2.09953
AC125437.1	0.996362	0.0818796	0.0926121	0									no-change	1.6908	1.91668
AC125612.1	4.66593	1.29044e-15	6.96941e-15	0									up	1.43682	0.0772236
AC126474.2	3.30333	1.49801e-07	2.68662e-07	0									up	2.42274	1.31831
AC126755.1	6.04848	7.76475e-18	6.8461e-17	0									up	3.8968	0.843569
AC127024.8	5.24149	1.89198e-21	4.70331e-20	0									up	2.53951	0.242874
AC127070.4	5.4649	6.65926e-20	9.93623e-19	0									up	3.12638	0.60689
AC127496.7	4.33472	1.52918e-21	3.95118e-20	0									up	1.74418	0.240274
AC127502.1	5.02384	1.20804e-15	6.56813e-15	0									up	3.23199	1.10275
AC127502.2	3.7503	3.44933e-09	7.30385e-09	0									up	3.024	1.59726
AC130371.2	5.30308	3.54424e-17	2.67222e-16	0									up	2.25617	0.136578
AC130895.1	4.51726	7.61735e-11	1.94776e-10	0									up	2.11089	0.303642
AC131009.4	5.23775	4.29528e-18	4.03511e-17	0									up	3.79859	1.04532
AC131097.2	3.24507	4.2083e-05	6.12068e-05	0									up	1.93607	0.692758
AC131097.3	6.27253	1.20075e-11	3.38522e-11	0									up	4.03321	0.701712
AC131212.2	2.20853	7.8464e-05	0.000111691	0									up	2.26584	1.47178
AC131212.3	6.59269	8.93843e-21	1.76109e-19	0									up	4.11123	0.569322
AC131235.2	-0.485701	0.144042	0.159222	0									no-change	1.26036	1.56247
AC132008.2	3.93508	1.12978e-16	7.66569e-16	0									up	3.55657	1.38323
AC132192.2	1.24384	0.0161949	0.0193675	0									no-change	2.85135	2.60244
AC132872.1	2.6311	5.02228e-06	7.86434e-06	0									up	2.43384	1.92628
AC132872.2	4.32963	1.89262e-16	1.21686e-15	0									up	1.51833	0.104956
AC132872.3	7.09033	3.39611e-18	3.26387e-17	0									up	4.29159	0.345373
AC132872.4	7.1219	1.19121e-17	1.00523e-16	0									up	4.85336	0.74682
AC132938.4	3.33232	5.36152e-13	1.86133e-12	0									up	1.34474	0.453187
AC132938.6	4.31586	5.96692e-14	2.38955e-13	0									up	2.33075	0.587556
AC133065.3	-0.288179	0.615619	0.636175	0									no-change	2.92911	3.21387
AC133435.1	3.16013	3.55589e-14	1.4804e-13	0									up	1.1379	0.196003
AC134349.1	3.42373	8.29414e-12	2.39219e-11	0									up	1.78472	0.600501
AC134349.2	3.88234	1.90204e-13	7.08351e-13	0									up	1.43368	0.231046
AC134682.1	5.12532	3.2338e-10	7.66672e-10	0									up	1.99331	0.0498215
AC135050.5	4.9211	2.32913e-18	2.3244e-17	0	(0,0.08,0.14)	1	1	1	1	1	0.07	(0,0.07,0.4)	up	3.15657	0.930581
AC135050.6	0.870185	0.0435974	0.050443	0									no-change	3.49264	3.28972
AC135279.4	3.57986	9.88536e-08	1.80272e-07	0									up	1.49235	0.223473
AC135506.1	2.1947	8.30338e-05	0.000117964	0									up	1.47666	1.16444
AC135507.1	3.82265	2.92413e-14	1.24026e-13	0									up	1.78798	0.584942
AC135983.3	5.70974	1.14297e-17	9.71068e-17	0									up	4.19736	1.45455
AC136475.1	2.02104	0.000226428	0.000311121	0									up	1.46294	1.25045
AC136475.2	3.08781	1.05243e-07	1.91544e-07	0									up	1.39105	0.618252
AC136475.3	3.46018	0.00016451	0.000228299	0									up	2.68923	1.8322
AC136604.2	4.18713	1.76423e-13	6.60065e-13	0									up	2.00161	0.508616
AC136632.1	0.423301	0.201769	0.21963	0									no-change	1.58475	1.27589
AC137630.3	2.51585	2.55302e-07	4.48064e-07	0									up	1.53306	0.802608
AC138150.1	3.38934	1.80577e-13	6.73957e-13	0									up	2.03116	0.850831
AC138150.2	3.76171	6.20905e-11	1.60765e-10	0									up	1.44409	0.246753
AC138207.4	4.94372	1.5809e-18	1.63454e-17	0									up	2.57836	0.510507
AC138207.8	0.116156	0.808643	0.821346	0									no-change	1.99674	2.38952
AC138356.1	3.5114	3.06405e-12	9.37894e-12	0									up	2.07197	0.573503
AC138393.1	2.28373	6.26023e-07	1.06243e-06	0									up	3.24661	2.08074
AC138393.3	3.85574	7.01226e-17	4.97798e-16	0									up	1.22546	0.106122
AC138409.2	2.6469	4.46835e-10	1.04108e-09	0									up	3.1724	1.42535
AC138932.1	6.92316	6.12489e-25	7.81036e-23	0									up	4.56867	0.708551
AC138969.3	4.61053	6.61203e-07	1.11978e-06	0									up	1.92578	0.390458
AC139495.2	6.1815	3.14576e-14	1.32569e-13	0									up	3.28919	0.234027
AC139530.1	4.06969	2.70433e-14	1.15342e-13	0									up	3.16892	1.45873
AC139769.1	3.1498	3.12395e-07	5.44183e-07	0									up	2.02601	0.863649
AC139795.1	5.44196	9.61116e-20	1.36599e-18	0									up	3.29567	0.787153
AC139795.2	2.94107	2.56103e-08	4.96e-08	0									up	2.29098	1.4781
AC139887.2	3.31432	1.42508e-12	4.60926e-12	0									up	2.90397	1.11498
AC141424.1	3.44543	8.82897e-11	2.23887e-10	0									up	1.855	0.424985
AC141586.1	4.5506	1.38814e-18	1.45159e-17	0									up	2.87076	0.776221
AC141586.5	4.88644	2.40601e-18	2.39592e-17	0	(0.84,1.18,1.78)	1	1	1	1	1	0.7	(0.3,0.7,3.83)	up	2.14238	0.23523
AC142472.1	3.27298	4.00292e-11	1.06466e-10	0									up	1.97747	0.908249
AC144652.1	4.65292	1.21037e-13	4.61752e-13	0	(1.18,2.19,6.58)	0.82	0.98	1	1	1	1.59	(0.88,1.59,6.92)	up	3.35697	1.10517
AC144831.1	5.18121	4.48974e-14	1.83171e-13	0	(0.84,2.54,8.91)	0.74	0.94	1	1	1	1.28	(0.42,1.28,3.47)	up	2.79443	0.489297
AC145098.2	4.97245	1.13998e-15	6.2227e-15	0									up	2.359	0.299036
AC145207.5	5.55152	2.14007e-24	1.97806e-22	0									up	3.15431	0.599418
AC145285.6	3.12315	1.14768e-09	2.54974e-09	0									up	1.60505	0.467989
AC146507.2	0.369362	0.455646	0.478764	0									no-change	1.12108	1.40162
AC147651.4	1.83123	0.000449822	0.000603561	0	(0.55,1.32,4.3)	0.9	0.98	1	1	1	9.57	(5.08,9.57,29.37)	up	1.98172	1.53092
AC215522.2	6.42749	1.03514e-17	8.89885e-17	0									up	3.76824	0.268731
AC232271.1	2.86751	2.85485e-07	4.98946e-07	0									up	2.10281	1.34541
AC234772.2	5.41555	5.23782e-14	2.11355e-13	0									up	3.30589	0.357946
AC234775.3	3.4018	2.10369e-11	5.76788e-11	0									up	1.28084	0.311903
AC241585.2	4.0214	4.92023e-16	2.89951e-15	0									up	1.72634	0.382398
AC241952.2	4.09004	3.4744e-12	1.05488e-11	0									up	3.32047	1.29455
AC242376.2	1.82531	0.0143184	0.0171995	0									up	1.3342	1.06396
AC242842.1	3.39225	2.29516e-08	4.46265e-08	0									up	1.26043	0.183671
AC243829.1	3.02914	4.47589e-05	6.49683e-05	0									up	1.31163	0.432234
AC243919.1	-1.95317	0.000403392	0.000543115	0									down	5.29999	7.19907
AC243960.1	-2.23448	3.28623e-05	4.82134e-05	0									down	2.3492	4.63257
AC243964.4	4.22838	1.54485e-16	1.01506e-15	0									up	1.79458	0.307917
AC244093.4	2.58161	2.52887e-07	4.4406e-07	0									up	1.23806	0.542781
AC244197.3	1.75302	5.25995e-05	7.5909e-05	0									up	1.15777	0.857816
AC244669.1	-1.13798	0.00110678	0.00144137	0									no-change	1.5743	2.46373
AC245014.3	3.95887	8.16967e-09	1.66365e-08	0									up	3.38688	1.19227
AC245060.4	0.105342	0.823895	0.835482	0									no-change	1.06872	1.51448
AC245060.5	-2.02656	0.00289447	0.00365612	0									down	1.25707	3.18466
AC245100.8	3.35175	7.27627e-11	1.86678e-10	0									up	2.5961	1.14956
AC245128.3	6.7024	7.97716e-15	3.73171e-14	0									up	5.01374	1.28313
AC245140.2	1.38875	0.00289291	0.00365449	0									no-change	1.35592	1.35023
AC245297.4	-0.162587	0.57972	0.601425	0									no-change	2.09079	2.19853
AC245452.1	3.38052	5.88456e-12	1.73019e-11	0									up	1.94929	0.780496
AC245884.11	4.74956	3.4254e-10	8.08476e-10	0									up	3.14724	1.20884
AC245884.2	3.01616	1.35088e-06	2.21983e-06	0									up	1.24734	0.435935
AC246787.1	0.562035	0.259652	0.280245	0									no-change	1.83725	1.38207
AC246787.2	-2.08356	0.014731	0.0176813	0									down	1.53206	3.18505
AC253536.3	4.76804	1.30324e-21	3.43836e-20	0									up	2.11815	0.271386
ACAA1	4.03835	4.40958e-12	1.3199e-11	1	(31.37,40.03,58.73)	0	0	0	0	0.14	69.75	(45.91,69.75,122.74)	up	6.00815	3.27643
ACAA2	-0.89073	0.00207751	0.00264921	0	(22.93,31.04,69.62)	0	0	0.06	0.18	0.45	16.5	(7.91,16.5,56.9)	no-change	4.75898	5.64679
ACACA	5.04893	5.18426e-17	3.77167e-16	0	(8.98,11.98,19.33)	0.08	0.28	0.72	0.94	1	1.44	(0.65,1.44,11.22)	up	5.41468	2.10584
ACACB	4.05966	6.26317e-12	1.83524e-11	0	(7.03,17.63,61.31)	0.04	0.31	0.47	0.55	0.76	1.32	(0.67,1.32,13.9)	up	3.66717	1.55911
ACAD10	5.28916	1.92413e-19	2.54799e-18	0	(5.81,11.09,17.44)	0.12	0.39	0.76	0.96	1	7.78	(3.77,7.78,16.49)	up	4.11255	1.25719
ACAD11	4.05288	2.09639e-17	1.67371e-16	0	(16.46,31.67,67.03)	0	0.02	0.08	0.29	0.41	5.76	(1.98,5.76,38.84)	up	1.92471	0.572595
ACAD8	4.34536	1.37475e-10	3.4089e-10	0	(14.32,18.93,29.05)	0	0.04	0.26	0.57	0.92	11.37	(5.86,11.37,25.04)	up	4.2756	2.31971
ACAD9	4.02079	1.1726e-15	6.38809e-15	0	(14.46,25.6,33.82)	0	0.02	0.26	0.35	0.71	8.89	(4.52,8.89,31.62)	up	4.97899	2.19159
ACADM	-2.21328	6.17704e-06	9.6016e-06	0	(24.13,30.56,44.88)	0	0	0.04	0.1	0.49	5.67	(2.06,5.67,130.01)	down	3.69666	5.98246
ACADS	5.9144	3.04295e-22	1.01547e-20	0	(15.35,25.63,66.74)	0	0.02	0.2	0.33	0.61	15.3	(8.3,15.3,56.57)	up	3.72716	0.807748
ACADSB	1.71473	0.00265379	0.00336197	0	(10.75,14.89,23.19)	0	0.14	0.53	0.76	0.94	1.64	(0.58,1.64,15.56)	up	3.1676	2.75885
ACADVL	2.78738	4.83862e-10	1.12279e-09	0	(167,372.7,572.7)	0	0	0	0	0	153.35	(87.55,153.35,440.86)	up	7.51854	4.94602
ACAP1	2.11219	8.07526e-06	1.2458e-05	0	(2.42,4.06,8.94)	0.55	0.92	0.94	0.94	0.96	175.55	(126.28,175.55,331.21)	up	6.62535	4.617
ACAP2	0.281457	0.197441	0.215123	0	(5.33,12.93,21.65)	0.14	0.39	0.57	0.76	1	21.12	(10.64,21.12,39.25)	no-change	7.46947	7.2028
ACAP3	7.08907	9.43158e-21	1.82946e-19	0	(37.18,64.43,112.8)	0	0	0.02	0.02	0.16	21.89	(12.54,21.89,55.25)	up	6.00308	1.66681
ACAT1	-0.174411	0.724306	0.741756	0	(18.51,31.39,62.67)	0	0	0.06	0.26	0.47	4.78	(2.2,4.78,34.51)	no-change	3.6129	4.30828
ACAT2	1.71294	0.000139972	0.00019517	0	(10.11,15.11,27.29)	0.08	0.2	0.49	0.69	0.94	7.9	(4.15,7.9,92.37)	up	4.17993	3.19022
ACBD3	2.93458	5.45557e-08	1.02057e-07	0	(12.57,23.77,41.27)	0	0.12	0.29	0.39	0.57	9.88	(3.6,9.88,37.24)	up	5.83719	3.78607
ACBD4	4.2712	1.29261e-13	4.90004e-13	0	(9.95,16.02,33.02)	0.04	0.22	0.47	0.61	0.84	6.57	(3.39,6.57,21.07)	up	2.39142	0.879696
ACBD5	5.22129	3.59067e-16	2.17749e-15	0	(11.97,15.02,25.8)	0.02	0.04	0.49	0.69	0.96	8.06	(3.15,8.06,19.94)	up	5.22076	2.23169
ACBD6	1.51622	0.000480201	0.000643319	0	(6.99,12.41,21.85)	0.04	0.37	0.65	0.82	0.98	10.02	(3.67,10.02,23.32)	up	4.59624	3.75817
ACCS	4.40648	3.80003e-11	1.01462e-10	0	(3.64,17.33,32.57)	0.29	0.35	0.39	0.53	0.78	6.2	(2.29,6.2,36.38)	up	3.51264	1.44947
ACD	4.73915	1.4823e-16	9.7816e-16	0	(13.88,23.87,46.97)	0	0.1	0.26	0.47	0.69	19.26	(9.97,19.26,38.91)	up	3.8045	1.49213
ACE	3.76894	9.68074e-09	1.95718e-08	1	(2.02,3.98,12.48)	0.61	0.84	0.9	0.92	0.94	0.42	(0.14,0.42,3.27)	up	2.06308	0.550879
ACER2	3.20208	1.37233e-12	4.45015e-12	0	(1.3,1.97,4.45)	0.9	0.98	1	1	1	0.25	(0.06,0.25,3.59)	up	1.24831	0.303249
ACER3	2.96275	5.46211e-07	9.31107e-07	0	(4.79,6.71,11.32)	0.23	0.82	0.94	0.98	1	6.15	(3.03,6.15,16.45)	up	5.06022	3.24931
ACHE	4.78163	3.9619e-11	1.05457e-10	1	(1.47,5.51,22.06)	0.47	0.76	0.8	0.88	0.94	2.11	(0.7,2.11,7.14)	up	2.57893	0.575282
ACIN1	6.76769	2.92812e-20	4.84499e-19	0	(27.64,72.66,118)	0	0	0	0.02	0.26	66.63	(36.18,66.63,104.83)	up	8.18267	3.10306
ACKR3	2.09801	0.0159812	0.0191153	1	(7.55,25.14,99.71)	0.08	0.29	0.31	0.41	0.57	1.78	(0.59,1.78,90.98)	up	1.99318	1.33513
ACLY	8.29491	3.44426e-26	9.56328e-24	1	(22.2,38.73,59.47)	0	0.02	0.06	0.14	0.28	26.3	(12.48,26.3,116.91)	up	7.02357	1.78487
ACO1	4.36374	3.95421e-16	2.36463e-15	0	(9.3,18.25,35.76)	0	0.22	0.39	0.63	0.84	1.82	(0.87,1.82,9.7)	up	3.37049	1.11045
ACO2	5.14253	1.58003e-16	1.0362e-15	0	(50.09,62.92,143)	0	0	0	0	0.04	26.99	(13.24,26.99,113.41)	up	6.64223	2.99503
ACOT1	3.75416	2.05187e-08	4.00715e-08	0	(3.57,5.32,11.07)	0.47	0.82	1	1	1	0.57	(0.21,0.57,3.63)	up	1.26114	0.285469
ACOT11	4.57805	1.22199e-13	4.65683e-13	0	(0.84,1.9,5.35)	0.86	1	1	1	1	0.14	(0.06,0.14,0.35)	up	2.62528	0.474044
ACOT13	-0.651616	0.259998	0.280574	0	(6.81,7.93,10.22)	0.02	0.88	0.98	0.98	1	5.33	(1.85,5.33,13.72)	no-change	1.9073	2.9463
ACOT2	3.37506	3.39457e-08	6.48586e-08	0	(8.83,15.65,30.8)	0.02	0.31	0.49	0.61	0.86	2.92	(1.19,2.92,15.18)	up	3.52295	1.94478
ACOT7	5.234	3.47684e-15	1.7305e-14	0	(10.31,19.96,68.45)	0.08	0.2	0.31	0.51	0.71	5.78	(1.93,5.78,44.2)	up	4.13781	1.33901
ACOT8	3.87743	1.1372e-12	3.73249e-12	0	(17.92,20.45,29.36)	0	0.02	0.1	0.45	0.94	20.23	(9.89,20.23,30.63)	up	4.13542	2.11404
ACOT9	4.20184	1.63272e-09	3.56636e-09	1	(5.88,15.82,31.22)	0.1	0.35	0.47	0.63	0.84	18.28	(9.68,18.28,28.78)	up	5.64272	3.28146
ACOX1	2.7144	7.72389e-11	1.9728e-10	0	(11.94,15.79,22.1)	0	0.08	0.39	0.8	0.98	13.92	(9.07,13.92,51.06)	up	5.56818	3.40737
ACOX2	4.12795	2.48253e-10	5.97091e-10	0	(3.56,13.31,30.14)	0.33	0.43	0.53	0.67	0.88	0.54	(0.14,0.54,3.64)	up	1.65327	0.446278
ACOX3	4.25865	3.77011e-15	1.86434e-14	0	(5.6,12.34,20.22)	0.14	0.39	0.69	0.88	0.98	5.11	(2.73,5.11,20.35)	up	3.70683	1.39212
ACP1	-2.68723	9.72949e-18	8.44326e-17	0	(34.05,42.22,56.5)	0	0	0	0	0.16	17.5	(9.56,17.5,78.41)	down	5.3461	8.07371
ACP2	6.59765	8.59693e-23	3.75863e-21	1	(16.8,26.15,40.03)	0	0.02	0.12	0.29	0.69	12.03	(6.52,12.03,46.05)	up	4.65957	1.07551
ACP5	5.21995	9.52392e-14	3.67934e-13	0	(0.53,4.91,27.62)	0.51	0.63	0.69	0.76	0.92	20.32	(9.52,20.32,64.04)	up	4.67405	1.85317
ACP6	2.80013	8.42463e-06	1.29737e-05	0	(1.96,4.38,8.26)	0.59	0.92	1	1	1	2.9	(1.67,2.9,6.11)	up	3.00733	1.60467
ACPP	5.5148	2.32473e-11	6.34864e-11	0	(0.11,0.36,6.85)	0.86	0.92	0.92	0.96	0.96	2.85	(1.05,2.85,11.81)	up	4.12857	1.32222
ACRBP	3.97191	6.13645e-11	1.59005e-10	0	(0.54,1.38,4.94)	0.9	0.96	0.98	0.98	0.98	11.79	(4.48,11.79,24.01)	up	2.92132	1.25679
ACSF2	3.62219	9.86324e-10	2.20657e-09	0	(6.6,15.88,32.93)	0.04	0.35	0.47	0.59	0.86	5.76	(2.04,5.76,17.26)	up	3.6108	1.63515
ACSF3	3.19641	2.28016e-12	7.14663e-12	0	(4.12,7.96,11.74)	0.26	0.72	1	1	1	7.44	(3.93,7.44,15.55)	up	5.34404	2.93195
ACSL1	2.49006	0.000135009	0.000188536	0	(19.7,48.08,141)	0	0.02	0.16	0.22	0.31	293.45	(74,293.45,1474.1)	up	8.74601	6.32799
ACSL3	3.59057	6.03688e-08	1.12488e-07	0	(18.69,23.55,37.29)	0	0.08	0.1	0.26	0.72	10.35	(4.25,10.35,22.48)	up	6.35276	4.02278
ACSL4	3.02097	1.06248e-06	1.76571e-06	0	(11.94,16.73,29.9)	0.04	0.16	0.45	0.69	0.9	21.63	(10.15,21.63,71.51)	up	6.46592	4.4025
ACSL5	3.26686	4.61154e-08	8.69287e-08	0	(4.05,7.02,26.99)	0.35	0.61	0.76	0.86	0.9	16.6	(7.3,16.6,43.3)	up	5.48674	3.46766
ACSL6	3.01786	9.65362e-05	0.000136317	0	(0.15,0.43,23.44)	0.72	0.76	0.82	0.88	0.94	0.95	(0.36,0.95,3.11)	up	1.46967	0.60852
ACSM3	1.67852	0.0219379	0.0259695	0	(0.06,1.39,11.12)	0.76	0.88	0.94	0.94	0.94	0.7	(0.29,0.7,3.82)	up	4.04912	3.48225
ACSS1	4.01308	7.04922e-09	1.44532e-08	0	(12.64,19.95,31.35)	0.02	0.1	0.26	0.51	0.84	9.05	(3.93,9.05,28.94)	up	5.64333	3.07306
ACSS2	5.58545	3.41696e-19	4.22427e-18	0	(14.7,31.51,56.45)	0	0.04	0.22	0.26	0.41	15.41	(7.26,15.41,27.39)	up	4.50881	1.20252
ACTA2	4.35133	9.62418e-13	3.19769e-12	0	(13.02,207.2,3442)	0	0.14	0.26	0.29	0.31	8.27	(4.04,8.27,226.6)	up	1.91326	0.308753
ACTB	2.52633	3.31659e-08	6.34832e-08	0	(1107,2144,8362)	0	0	0	0	0	4971	(2799,4971,11786)	up	12.3622	9.74706
ACTBP2	4.14729	4.00743e-13	1.41622e-12	0	(0.21,0.47,1.56)	1	1	1	1	1	1.16	(0.54,1.16,3.3)	up	1.84481	0.226434
ACTG1	1.65292	1.446e-06	2.37104e-06	0	(637.1,1261,2521)	0	0	0	0	0	1355.5	(822.02,1355.5,3718.6)	up	10.7577	9.09568
ACTG1P14	3.74852	3.78181e-11	1.01054e-10	0	(0.16,0.47,0.9)	1	1	1	1	1	0.81	(0.44,0.81,1.54)	up	2.24305	0.823396
ACTG1P3	4.34573	2.13179e-15	1.10289e-14	0	(0.39,1.25,2.78)	0.98	1	1	1	1	0.53	(0.13,0.53,1.91)	up	1.99294	0.396719
ACTL6A	3.6998	1.3447e-08	2.67541e-08	0	(6.99,24.61,36.42)	0.06	0.31	0.35	0.37	0.69	9.51	(3.68,9.51,59.3)	up	3.14526	1.68206
ACTN1	5.71662	1.86036e-14	8.18034e-14	1	(21.79,62.48,494.5)	0	0.06	0.12	0.2	0.31	74.8	(32.52,74.8,195.7)	up	7.68395	3.11603
ACTN4	7.78094	1.04997e-23	6.95198e-22	0	(55.71,201,338.6)	0	0	0	0	0	108.85	(60.49,108.85,200.14)	up	8.31336	2.53321
ACTR10	-1.97579	1.90648e-15	9.95302e-15	1	(29.32,42.42,61.78)	0	0	0.04	0.04	0.23	23.65	(8.95,23.65,37.63)	down	4.55426	6.52308
ACTR1A	3.89914	1.76691e-13	6.60888e-13	0	(54.91,77.68,111.45)	0	0	0	0	0.04	58.53	(40.58,58.53,90.94)	up	6.76935	3.75983
ACTR1B	5.15488	3.80128e-16	2.28908e-15	0	(57.24,80.82,125.6)	0	0	0	0	0	32.16	(16.73,32.16,123)	up	6.25441	2.78238
ACTR2	0.518365	0.086942	0.0980643	0	(49.38,66.8,106.9)	0	0	0	0	0.06	116.6	(59.31,116.6,342.91)	no-change	8.47257	7.95823
ACTR3	0.874389	0.000749409	0.000989252	0	(19.07,37.86,62.08)	0	0	0.08	0.26	0.39	68.56	(37.9,68.56,170.1)	no-change	8.38068	7.43118
ACTR3B	3.25013	7.7085e-12	2.23498e-11	0	(5.82,9.29,32.69)	0.08	0.59	0.72	0.78	0.86	2.59	(1.33,2.59,10.55)	up	2.25416	1.06243
ACTR3C	0.33168	0.53919	0.561592	0	(0.29,0.56,1.38)	1	1	1	1	1	0.22	(0.1,0.22,1.08)	no-change	1.73062	2.29068
ACTR5	2.77216	1.48883e-06	2.43807e-06	0	(5.47,11.03,19.44)	0.16	0.43	0.8	0.9	0.98	6.78	(3.03,6.78,16.95)	up	3.59135	2.60833
ACTR6	0.358439	0.436854	0.460001	1	(11.39,14.96,19.1)	0.02	0.14	0.53	0.9	1	2.96	(0.9,2.96,19.61)	no-change	2.89829	3.24641
ACTR8	3.72737	7.11835e-13	2.4182e-12	0	(6.67,9.5,13.64)	0.04	0.55	0.94	0.96	1	5.47	(2.88,5.47,23.21)	up	4.34966	2.27613
ACVR1	4.36899	6.81919e-13	2.3223e-12	1	(7.08,12.32,34.24)	0.02	0.45	0.53	0.61	0.86	2.04	(0.74,2.04,7.8)	up	3.45654	1.46952
ACVR1B	4.93584	6.26951e-14	2.49548e-13	0	(11.48,17.63,27.76)	0.02	0.16	0.33	0.61	0.92	9.93	(3.22,9.93,21.34)	up	5.78072	2.36488
ACVR2A	0.882699	0.182706	0.199811	1	(2.95,7.42,12.73)	0.37	0.76	0.96	0.96	1	0.65	(0.32,0.65,5.32)	no-change	3.82021	3.56466
ACVR2B	5.18438	6.44101e-17	4.60092e-16	1	(1.73,2.35,5.12)	0.88	0.96	1	1	1	0.27	(0.09,0.27,2.38)	up	3.04434	0.761868
ACVRL1	5.1531	7.81713e-12	2.26457e-11	0	(4.87,14.22,47.11)	0.22	0.37	0.53	0.59	0.74	0.91	(0.22,0.91,37.86)	up	2.22244	0.111274
ACY3	4.78728	1.15274e-07	2.09053e-07	0	(0.07,0.44,8.59)	0.84	0.9	0.92	0.94	0.98	0.82	(0.22,0.82,5.05)	up	2.21429	0.17654
ACYP1	-1.71365	0.00179544	0.00230059	0	(7.58,10.09,17.67)	0.08	0.49	0.86	0.92	1	1.52	(0.62,1.52,13.11)	down	1.22105	2.97564
ACYP2	-1.23719	7.02815e-05	0.000100469	0	(3.59,5.72,17.04)	0.31	0.71	0.84	0.96	1	1.38	(0.75,1.38,4.4)	no-change	2.6393	3.81213
AD000864.1	4.62003	1.79265e-16	1.15854e-15	0									up	2.44866	0.364686
ADA	3.90049	3.7983e-09	8.01198e-09	1	(2.55,6.14,12.96)	0.41	0.74	0.92	0.96	0.98	14.64	(4.41,14.64,63.32)	up	5.66594	3.22032
ADA2	4.75375	6.36989e-09	1.31307e-08	0									up	7.77238	4.06506
ADAL	0.395333	0.462174	0.48529	0	(2.91,3.74,5.71)	0.8	1	1	1	1	0.62	(0.26,0.62,6.46)	no-change	2.04015	2.54754
ADAM10	0.771233	0.0163274	0.0195209	1	(5.8,9.73,16.81)	0.14	0.51	0.84	0.94	0.98	13.27	(5.41,13.27,23.44)	no-change	7.07886	6.29476
ADAM11	4.36194	2.0476e-18	2.06742e-17	0	(0.86,2.23,21.97)	0.71	0.84	0.86	0.88	0.9	0.18	(0.08,0.18,0.73)	up	1.58293	0.136793
ADAM15	6.56905	2.37849e-19	3.07574e-18	1	(20.77,52.92,116.2)	0	0	0.02	0.16	0.31	22.83	(11.83,22.83,71.07)	up	6.77388	2.12158
ADAM17	3.51187	2.11201e-10	5.11818e-10	1	(5.13,8.63,16.58)	0.2	0.55	0.78	0.94	0.98	9.8	(3.94,9.8,21.2)	up	6.79083	3.96023
ADAM19	5.18774	4.76456e-12	1.42029e-11	1	(1.69,5.42,18.54)	0.47	0.67	0.88	0.9	0.98	26.12	(11.23,26.12,55.97)	up	6.1708	2.59234
ADAM22	2.00554	0.00517581	0.00642058	1	(0.86,2.55,9.37)	0.65	0.92	0.94	0.96	0.96	0.28	(0.1,0.28,4.63)	up	1.35827	0.998035
ADAM28	-1.30379	0.00328721	0.00413476	1	(0.56,1.15,5.4)	0.88	0.92	0.96	0.98	1	1.47	(0.39,1.47,17.71)	no-change	5.72444	7.03215
ADAM8	5.77447	1.91029e-12	6.0549e-12	1	(2.33,4.77,8.5)	0.59	0.94	0.98	0.98	0.98	160.4	(79.01,160.4,489.01)	up	8.49423	3.94575
ADAM9	1.6917	0.0047704	0.0059337	1	(9.47,24.4,53.23)	0.02	0.23	0.37	0.43	0.67	13.5	(4.99,13.5,27.23)	up	6.54922	5.46031
ADAMDEC1	4.07559	7.11685e-09	1.4581e-08	0	(0.01,0.07,0.5)	0.96	0.96	0.96	0.96	0.96	0.5	(0.15,0.5,7.02)	up	1.4854	0.106232
ADAMTS10	2.49758	0.000387942	0.000523131	0	(6.07,13.25,41.09)	0.16	0.41	0.57	0.69	0.84	3.78	(0.61,3.78,16.79)	up	4.151	3.02919
ADAMTS13	3.36037	2.35005e-09	5.05701e-09	0	(2.61,3.98,8.89)	0.69	0.9	0.92	0.96	1	0.47	(0.16,0.47,3.24)	up	1.38825	0.423347
ADAMTS14	4.39746	5.21835e-09	1.08643e-08	0	(0.36,0.86,3.05)	0.98	0.98	1	1	1	0.22	(0.05,0.22,1)	up	1.62289	0.0872191
ADAMTS17	3.45747	2.95667e-08	5.69261e-08	0	(0.85,1.29,2.7)	0.98	1	1	1	1	0.24	(0.07,0.24,1.37)	up	1.54326	0.49702
ADAMTS6	1.08244	0.0877692	0.0989731	0	(0.3,0.61,2.2)	0.98	0.98	1	1	1	0.1	(0.02,0.1,2.69)	no-change	1.30538	1.54349
ADAMTSL4	6.98806	9.94699e-18	8.60489e-17	1	(1.17,19.71,65.36)	0.31	0.37	0.37	0.53	0.63	14.62	(5.41,14.62,30.55)	up	5.13544	1.16967
ADAP1	5.81076	2.20099e-19	2.87591e-18	1	(3.11,7.36,50.12)	0.39	0.55	0.63	0.65	0.72	19.92	(11.41,19.92,51.95)	up	4.98309	1.18783
ADAP2	7.08428	1.18865e-16	8.02456e-16	0	(2.14,4,9.99)	0.67	0.9	0.98	1	1	10.19	(3.51,10.19,30.18)	up	5.35242	1.27151
ADAR	2.3481	3.06457e-12	9.37894e-12	0	(45.9,74.1,116)	0	0	0	0.02	0.06	130.15	(69.99,130.15,289.72)	up	9.2245	6.79409
ADARB1	5.11484	2.78807e-15	1.41635e-14	0	(5.41,10.21,57.38)	0.18	0.49	0.65	0.76	0.78	2.11	(0.75,2.11,15.52)	up	4.38348	1.55471
ADARB2	4.15783	4.77233e-06	7.48912e-06	0	(0.14,0.52,7.92)	0.76	0.96	0.98	1	1	0.17	(0.01,0.17,1.54)	up	1.65477	0.111716
ADAT1	4.34276	1.03598e-14	4.75111e-14	0	(2.79,5.62,8.43)	0.47	0.96	0.98	0.98	1	4.83	(2.18,4.83,13.67)	up	4.55199	2.13764
ADAT2	-3.03462	2.27009e-16	1.42822e-15	0	(1.73,5.09,6.97)	0.47	0.98	1	1	1	1.63	(0.55,1.63,13.16)	down	3.32389	6.25814
ADAT3	5.54069	2.56594e-20	4.34664e-19	0	(1.64,3.96,8.02)	0.69	0.96	1	1	1	3.97	(2.06,3.97,8.14)	up	2.69653	0.237778
ADCK1	3.43256	3.00527e-08	5.77649e-08	0	(6.15,7.88,10.09)	0.02	0.86	0.98	1	1	3.76	(1.8,3.76,11.64)	up	2.2869	1.03679
ADCK2	4.43217	5.61416e-17	4.04807e-16	0	(13.48,20.35,27.12)	0	0.1	0.26	0.47	0.94	10.69	(5.07,10.69,23.72)	up	4.29072	1.56778
ADCK5	5.0393	4.67065e-18	4.34623e-17	1	(6.13,11,20.64)	0.14	0.39	0.69	0.88	1	7.18	(3.62,7.18,22.74)	up	2.78341	0.632275
ADCY10P1	3.82617	1.87053e-12	5.93708e-12	0	(2.1,2.97,10.66)	0.74	0.88	0.96	1	1	2.96	(0.92,2.96,8.48)	up	2.38032	1.09522
ADCY3	3.66188	1.07625e-10	2.70378e-10	1	(9.68,23.12,60.08)	0.06	0.22	0.35	0.49	0.69	6.38	(1.71,6.38,48.67)	up	6.12244	3.22774
ADCY4	4.51009	4.3573e-12	1.30567e-11	0	(3.08,13.67,61.95)	0.29	0.39	0.51	0.67	0.72	5.38	(1.84,5.38,44.16)	up	3.80148	1.37698
ADCY6	5.93934	8.83851e-15	4.10398e-14	1	(12.13,32.06,57.75)	0	0.18	0.26	0.35	0.43	0.26	(0.11,0.26,11.65)	up	2.52015	0.0445731
ADCY7	7.82164	8.61372e-21	1.70443e-19	1	(0.83,2.77,7.48)	0.76	0.92	0.94	0.98	1	14.43	(6.88,14.43,34.78)	up	7.64326	2.29841
ADCY9	5.01254	3.19353e-09	6.78514e-09	1	(6.82,10.14,23.03)	0.1	0.49	0.65	0.82	0.92	1.19	(0.44,1.19,6.42)	up	3.23142	1.01204
ADD1	1.96298	3.54076e-11	9.48703e-11	1	(86.68,125.2,209.4)	0	0	0	0	0	85.81	(52.54,85.81,139.8)	up	7.87911	5.90524
ADD2	5.47209	5.7507e-08	1.07359e-07	0	(0.23,0.64,16.25)	0.76	0.84	0.88	0.92	0.96	0.73	(0.29,0.73,2.43)	up	3.73586	0.885782
ADD3	-0.731077	0.0150352	0.0180291	0	(30.69,46.76,66.36)	0.02	0.04	0.04	0.1	0.16	28.17	(12.81,28.17,55.33)	no-change	6.68061	7.37583
ADGRA2	6.4858	1.10274e-15	6.03855e-15	0	(4.35,14.53,70.34)	0.26	0.37	0.51	0.61	0.69	0.47	(0.17,0.47,14.22)	up	4.27982	0.81055
ADGRA3	0.910446	0.182386	0.199477	0	(7.39,9.8,20.39)	0.08	0.55	0.84	0.86	1	0.14	(0.05,0.14,2.62)	no-change	2.99631	3.03112
ADGRB1	6.06499	2.5029e-09	5.37082e-09	0	(1.2,2.19,32.96)	0.65	0.74	0.74	0.78	0.88	0.58	(0.21,0.58,5.09)	up	3.90224	0.704682
ADGRD1	5.19454	9.53099e-14	3.6809e-13	1	(1.12,6.23,19.29)	0.45	0.65	0.74	0.9	0.94	0.21	(0.07,0.21,2.78)	up	2.61828	0.335711
ADGRE1	6.47656	5.00109e-15	2.41837e-14	0	(0.04,0.1,0.28)	1	1	1	1	1	18.81	(6.05,18.81,74.36)	up	4.94574	1.44678
ADGRE2	6.33603	8.35398e-14	3.26016e-13	0	(0.3,0.81,1.84)	0.98	1	1	1	1	26.87	(8.3,26.87,97.8)	up	7.20028	2.67544
ADGRE3	5.60438	3.55685e-11	9.52458e-11	0	(0.02,0.03,0.15)	1	1	1	1	1	10.73	(1.2,10.73,60.68)	up	2.83223	0.231092
ADGRE4P	3.36781	3.7285e-05	5.44642e-05	0	(0.16,0.51,1.58)	0.96	1	1	1	1	1.2	(0.27,1.2,13.85)	up	1.98954	1.00629
ADGRE5	9.81288	4.21758e-23	2.08937e-21	0	(4.34,21.42,101.7)	0.23	0.31	0.37	0.47	0.59	244.25	(120.5,244.25,644.55)	up	9.29361	2.51398
ADGRF3	0.743166	0.0701232	0.0797734	0	(0.15,0.24,0.47)	1	1	1	1	1	0.12	(0.04,0.12,1.23)	no-change	1.45427	1.27122
ADGRG1	0.268067	0.583959	0.605385	0	(9.22,24.01,52.3)	0.08	0.23	0.31	0.43	0.57	6.16	(1.86,6.16,45.31)	no-change	5.3492	5.09148
ADGRG3	4.35993	3.61872e-07	6.27355e-07	0	(0.3,1.08,5.64)	0.88	0.96	0.98	0.98	1	264.2	(38.66,264.2,925.09)	up	6.15799	2.64618
ADGRG5	4.84664	1.69837e-12	5.4269e-12	0	(0.1,0.24,1.04)	1	1	1	1	1	7.56	(1.86,7.56,27.08)	up	3.81739	1.18023
ADGRL1	3.93258	7.19365e-10	1.63456e-09	0	(9.64,16.41,45.58)	0.1	0.23	0.45	0.59	0.72	2.47	(0.96,2.47,9.15)	up	4.33096	1.97676
ADH5	1.90972	0.00097798	0.00127872	0	(36.76,62.45,164.1)	0	0	0	0	0.08	14.98	(6.65,14.98,69.87)	up	4.97199	4.26089
ADHFE1	-3.3074	4.02117e-15	1.97926e-14	0	(12.34,17.32,39.79)	0	0.08	0.39	0.57	0.71	2.64	(1.09,2.64,19.17)	down	1.61347	4.43006
ADI1	0.896821	0.0826201	0.0934037	0	(18.83,33.96,64.44)	0	0	0.02	0.23	0.39	9.98	(5.38,9.98,39.33)	no-change	4.82602	4.67171
ADIPOR1	1.13811	0.00175676	0.00225333	0	(52.91,75.17,125.4)	0	0	0	0	0	360.95	(104.1,360.95,653.87)	no-change	7.45102	6.37149
ADIPOR2	5.00801	5.47804e-15	2.63053e-14	0	(23.79,34.37,62.36)	0	0	0.04	0.12	0.37	20.55	(12.63,20.55,46.04)	up	5.77726	2.59005
ADK	1.82048	0.000967463	0.00126545	0	(8.72,10.78,23.66)	0	0.39	0.76	0.84	0.94	6.67	(2.89,6.67,34)	up	4.46873	3.90539
ADM	6.978	9.81186e-13	3.25455e-12	0	(8.02,30.98,122.7)	0.16	0.28	0.35	0.37	0.47	67.18	(21.22,67.18,209.71)	up	6.498	1.92512
ADM2	3.29443	4.78984e-08	9.00802e-08	0	(0.05,0.15,5.32)	0.88	0.98	0.98	1	1	1.13	(0.29,1.13,3.73)	up	1.73417	0.583671
ADM5	2.84495	4.40475e-07	7.56575e-07	0	(1.73,4.16,9.97)	0.63	0.9	1	1	1	0.97	(0.31,0.97,10.83)	up	1.83734	1.02172
ADNP	-1.26849	6.32102e-07	1.07221e-06	0	(14.88,31.92,46.69)	0	0.02	0.22	0.33	0.47	11.59	(4.4,11.59,58.03)	no-change	7.36067	8.6851
ADNP2	1.54584	0.000977273	0.00127792	0	(4.75,11.43,16)	0.22	0.47	0.88	0.98	1	3.84	(1.55,3.84,15.9)	up	7.21749	5.80932
ADO	4.44765	1.67991e-14	7.44631e-14	0	(9.44,12.17,22)	0.04	0.28	0.8	0.86	0.94	4.53	(1.85,4.53,27.07)	up	5.1963	2.43101
ADORA2A	6.27628	3.40731e-14	1.42328e-13	0	(2.62,3.59,9.47)	0.76	0.9	0.94	0.94	0.94	21.78	(12.29,21.78,50.86)	up	3.65777	0.399299
ADORA2B	5.90921	4.93361e-13	1.72102e-12	0	(0.98,1.91,10.65)	0.72	0.88	0.98	1	1	0.94	(0.4,0.94,2.36)	up	3.47297	0.510562
ADPGK	2.6463	1.234e-07	2.22997e-07	0	(16.95,32.76,53.13)	0	0.04	0.2	0.23	0.43	76.08	(39.39,76.08,120.8)	up	7.48802	5.47684
ADPRH	5.92911	1.47433e-19	1.99455e-18	0	(1.16,4.54,10.93)	0.53	0.82	0.96	1	1	4.85	(1.98,4.85,35.41)	up	4.13143	1.1847
ADPRHL1	3.14449	6.78878e-06	1.0524e-05	0	(0.66,1.1,7.36)	0.86	0.92	0.94	0.94	0.94	0.18	(0.08,0.18,0.87)	up	1.89738	0.409323
ADPRHL2	3.77199	3.5641e-11	9.54215e-11	0	(22.89,34.65,49.15)	0	0	0.08	0.14	0.37	24.43	(13.13,24.43,72.3)	up	4.16968	2.201
ADPRM	-1.73609	0.000680968	0.000902106	0	(5.37,13.08,24.48)	0.16	0.43	0.61	0.76	1	9.77	(5.2,9.77,21.89)	down	3.15468	5.40067
ADRA2B	3.26609	2.87119e-05	4.2368e-05	0	(0.78,2.68,6.14)	0.74	0.96	1	1	1	0.15	(0.02,0.15,13.22)	up	2.13518	0.8875
ADRB1	5.45145	6.90593e-11	1.77706e-10	0	(0.22,1.21,11.32)	0.78	0.88	0.98	0.98	1	0.21	(0.04,0.21,2.66)	up	3.22245	0.626459
ADRB2	5.95138	1.26834e-16	8.50006e-16	1	(0.92,2.75,16.73)	0.78	0.86	0.88	0.92	0.98	4.39	(1.37,4.39,10.53)	up	4.01256	1.01047
ADRM1	4.70221	1.19193e-15	6.48824e-15	0	(40.99,68.17,91.25)	0	0	0	0	0.04	57.35	(34.65,57.35,96.68)	up	6.31699	2.94572
ADSL	0.511718	0.241118	0.260957	0	(6.37,13.73,21.1)	0.08	0.29	0.65	0.86	0.96	9.14	(4.47,9.14,39.62)	no-change	5.09659	5.12579
ADSS1	3.125	1.06251e-08	2.13806e-08	0									up	1.8335	0.882144
ADSS2	1.90199	0.000188473	0.000260371	0									up	5.04556	3.99508
AEBP1	4.33253	7.13821e-07	1.20593e-06	1	(17.75,122.65,609)	0.02	0.04	0.18	0.22	0.31	2.78	(1.19,2.78,99.07)	up	4.59867	2.08942
AEBP2	-3.21857	6.54982e-23	3.0068e-21	0	(5.53,11.37,19.66)	0.18	0.45	0.72	0.92	0.98	3.19	(1.16,3.19,17.47)	down	5.4467	8.75584
AEN	5.24825	1.20769e-14	5.47115e-14	0	(4.61,12.35,18.98)	0.26	0.43	0.72	0.92	0.96	11.33	(4.53,11.33,45.52)	up	5.75034	2.43443
AF001548.2	3.42384	3.80503e-11	1.01576e-10	0									up	2.33882	1.08007
AF111167.1	4.82324	7.71024e-12	2.23501e-11	0									up	2.45726	0.4886
AF111167.2	4.65916	2.72764e-18	2.67367e-17	0									up	2.12242	0.352116
AF117829.1	2.10416	0.000256477	0.00035073	0									up	4.0362	3.20948
AF213884.3	4.81772	5.28784e-13	1.83667e-12	0									up	1.82952	0.0786402
AFAP1	4.05826	1.81768e-07	3.23844e-07	0	(4.53,11.09,20.7)	0.26	0.47	0.71	0.86	1	0.96	(0.26,0.96,4.24)	up	2.21086	0.717728
AFAP1L2	-0.495642	0.467431	0.490398	1	(6.56,10.43,35.44)	0.16	0.47	0.71	0.78	0.86	0.54	(0.22,0.54,87.57)	no-change	1.23829	1.87495
AFDN	0.962656	0.113057	0.126177	1	(9.89,25.66,41.92)	0	0.22	0.33	0.45	0.63	1.23	(0.43,1.23,26.59)	no-change	3.86638	3.52095
AFF1	1.21254	4.12686e-06	6.50809e-06	0	(5.92,29.04,53.34)	0.1	0.26	0.33	0.37	0.55	13.26	(5.6,13.26,56.76)	no-change	7.75124	6.53499
AFF2	6.57016	1.99186e-18	2.01557e-17	0	(0.16,0.35,2.18)	0.94	0.98	1	1	1	0.19	(0.05,0.19,0.84)	up	4.88407	0.926959
AFF3	-0.0613555	0.912669	0.919215	0	(1.2,4.21,10.07)	0.57	0.88	0.96	0.96	1	0.67	(0.16,0.67,6.43)	no-change	5.77512	5.8414
AFF4	1.00889	0.00173279	0.00222404	0	(13.06,29.51,41.68)	0	0.12	0.29	0.35	0.51	8.33	(3.26,8.33,22.03)	no-change	8.1807	7.08746
AFG1L	3.61049	1.1371e-14	5.17691e-14	1									up	2.13266	0.851277
AFG3L1P	3.55995	2.18792e-10	5.29095e-10	0	(7.04,11.83,21.2)	0.04	0.37	0.67	0.82	0.96	4.83	(2.25,4.83,20.77)	up	4.21819	2.44192
AFG3L2	3.3777	1.03988e-08	2.09375e-08	0	(17.97,33.08,47.53)	0	0	0.08	0.22	0.35	8.66	(4,8.66,68.18)	up	5.97598	3.86063
AFMID	-0.946447	0.0675743	0.0770264	0	(9.39,13.26,34)	0.02	0.26	0.65	0.8	0.88	3.27	(1.51,3.27,20.56)	no-change	2.46119	3.48691
AFTPH	-0.0636992	0.791698	0.805739	0	(13.91,25.53,33.77)	0.02	0.06	0.28	0.37	0.8	25.94	(13.94,25.94,68.32)	no-change	6.41393	6.4883
AGA	2.36255	3.95844e-05	5.76885e-05	0	(7.19,11.05,20.4)	0.08	0.41	0.69	0.84	1	10.93	(5.05,10.93,20.63)	up	3.44245	2.77357
AGAP1	3.39281	0.000106407	0.000149671	0	(4.86,8.34,23.65)	0.23	0.63	0.71	0.86	1	0.27	(0.09,0.27,2.72)	up	1.95515	0.890158
AGAP2	4.40291	2.95102e-13	1.0681e-12	0	(1.01,2.16,121.5)	0.71	0.76	0.78	0.78	0.8	15.12	(10.87,15.12,30.45)	up	5.2915	2.077
AGAP3	4.89273	5.82833e-12	1.71512e-11	0	(21.46,37.58,75.82)	0	0.02	0.14	0.2	0.39	8.17	(3.46,8.17,24.7)	up	6.11231	2.62591
AGAP4	2.65273	3.36918e-10	7.96162e-10	0	(3.01,4.4,7.71)	0.63	0.96	0.96	1	1	2	(0.79,2,8.3)	up	2.58066	1.28395
AGAP6	3.63523	7.85367e-11	2.00521e-10	0	(9.46,17.34,34.24)	0.02	0.22	0.43	0.61	0.82	6.37	(2.67,6.37,32.21)	up	3.66743	1.8999
AGAP9	3.70783	4.7196e-11	1.24307e-10	0	(7.53,12.14,23.07)	0.06	0.28	0.65	0.8	0.98	2.05	(0.65,2.05,15.07)	up	2.873	1.06779
AGBL2	2.76836	1.60634e-09	3.51206e-09	0	(0.26,0.57,2.37)	0.98	0.98	0.98	0.98	0.98	0.36	(0.14,0.36,2.32)	up	1.19515	0.453895
AGBL5	3.80003	5.93777e-11	1.54234e-10	0	(7.31,13.12,22.18)	0.08	0.37	0.63	0.8	0.98	4.03	(2.48,4.03,14.56)	up	4.15683	2.20354
AGER	3.92579	2.62371e-11	7.1312e-11	1	(4.52,10.63,26.89)	0.26	0.47	0.61	0.74	0.94	25.46	(12.38,25.46,64.77)	up	4.16418	2.10472
AGFG1	2.33361	4.28319e-06	6.7469e-06	0	(9.93,15.76,27.94)	0	0.23	0.47	0.8	0.96	27.72	(15.45,27.72,78.66)	up	8.00977	5.68354
AGFG2	3.38091	8.88621e-08	1.6274e-07	0	(10.49,16.75,34.98)	0.02	0.18	0.39	0.67	0.84	4.52	(1.52,4.52,32.77)	up	2.48382	0.978194
AGGF1	-0.648927	0.00787854	0.00964549	0	(10.21,12.44,16.25)	0.02	0.2	0.8	0.96	1	5.92	(1.65,5.92,22.51)	no-change	4.59485	5.21849
AGK	3.30826	9.95976e-09	2.00976e-08	0	(10.31,12.88,18.49)	0.02	0.18	0.67	0.94	0.96	5.66	(2.03,5.66,31.15)	up	4.10737	2.62049
AGL	2.92127	7.8445e-07	1.31926e-06	0	(5.4,9.56,15.56)	0.16	0.57	0.84	0.94	0.96	2.23	(0.68,2.23,16.84)	up	4.30406	2.89608
AGMAT	2.88239	1.88016e-05	2.81482e-05	0	(0.21,0.43,5.47)	0.88	0.94	0.96	0.96	0.96	1.29	(0.45,1.29,6.29)	up	1.39722	0.540956
AGO1	3.3467	6.07058e-11	1.57501e-10	0	(6.2,8.69,12.16)	0.14	0.63	0.96	1	1	8.58	(4.13,8.58,13.91)	up	7.10526	4.38212
AGO2	1.99865	0.000915607	0.00119967	0	(5.53,12.05,18)	0.18	0.43	0.72	0.96	1	10.09	(6.57,10.09,19.88)	up	7.86678	6.52138
AGO3	0.913484	0.0130863	0.0157787	0	(2.16,4.1,6.73)	0.63	0.98	1	1	1	1.73	(0.75,1.73,4.67)	no-change	5.73436	5.1261
AGO4	5.29909	2.87151e-15	1.45552e-14	0	(6.87,14.3,22.49)	0	0.35	0.53	0.8	1	19.05	(6.54,19.05,50.56)	up	6.68307	3.05229
AGPAT1	5.35206	2.59002e-13	9.44395e-13	0	(38.18,53.2,88.82)	0	0	0.02	0.02	0.08	36.86	(22.95,36.86,57.29)	up	4.61871	1.7056
AGPAT2	5.68174	2.22542e-19	2.8941e-18	0	(16.14,61.56,113.8)	0	0.14	0.2	0.23	0.28	61.25	(28.77,61.25,162.54)	up	5.34056	1.65681
AGPAT3	4.43013	1.14904e-14	5.22434e-14	0	(18.19,21.22,33.62)	0	0.02	0.06	0.43	0.8	13.2	(6.61,13.2,48.33)	up	6.64933	3.14668
AGPAT4	4.38864	5.83037e-12	1.71536e-11	0	(3.44,7.52,16.16)	0.29	0.69	0.86	0.98	0.98	3.36	(1.77,3.36,8.39)	up	3.76646	1.7344
AGPAT5	0.241393	0.639632	0.659259	0	(6.28,9.81,16.96)	0.16	0.51	0.78	0.96	0.96	1.99	(0.76,1.99,77.84)	no-change	4.28397	4.63515
AGPS	-1.32372	2.98148e-06	4.76576e-06	0	(5.24,9.62,14.29)	0.2	0.55	0.94	0.98	1	4.45	(1.83,4.45,17.76)	no-change	5.51603	6.85317
AGRN	7.13264	1.44104e-20	2.63559e-19	1	(14.78,22.64,45.4)	0.06	0.12	0.22	0.43	0.69	1.19	(0.38,1.19,47.79)	up	5.4603	1.15257
AGTPBP1	2.92906	3.99889e-07	6.89703e-07	0	(7.53,9.57,18.35)	0.04	0.55	0.82	0.9	0.98	28.32	(18.37,28.32,74.7)	up	7.09783	4.80552
AGTRAP	6.12027	5.45902e-16	3.19378e-15	0	(7.93,26.49,38.91)	0.04	0.26	0.29	0.41	0.67	85.35	(35.23,85.35,403.01)	up	5.59937	1.71547
AHCTF1	2.03543	0.000189411	0.000261616	0	(5.73,15.75,23.4)	0.18	0.35	0.49	0.8	0.98	10.98	(4.88,10.98,22.25)	up	7.7068	6.02148
AHCY	0.728912	0.0539471	0.0620011	0	(33.48,57.56,113.5)	0	0	0	0	0.16	25.87	(13.23,25.87,148.6)	no-change	5.72039	5.03848
AHCYL1	2.15075	3.40203e-06	5.41212e-06	0	(55.62,76.56,158)	0	0	0	0.02	0.08	21.2	(10.59,21.2,65.28)	up	5.82428	4.33343
AHCYL2	3.6251	1.31538e-09	2.9045e-09	0	(10.52,15.34,27.34)	0.06	0.16	0.47	0.74	0.92	3.05	(1.43,3.05,8.62)	up	3.70981	1.91467
AHDC1	5.66948	7.08488e-19	8.07055e-18	0	(11.86,22.34,51.75)	0.02	0.16	0.39	0.41	0.63	2.39	(0.84,2.39,27.36)	up	6.17846	1.91431
AHI1	-1.74592	4.04597e-07	6.97211e-07	0	(5.92,8.61,15.1)	0.14	0.67	0.88	0.92	0.94	0.37	(0.11,0.37,5.03)	down	3.9474	5.65418
AHNAK	5.48828	1.33163e-12	4.32835e-12	1	(23.22,163.4,429.4)	0	0	0.02	0.12	0.31	23.46	(9.99,23.46,104.31)	up	10.829	5.7546
AHR	2.51498	1.27867e-05	1.94048e-05	0	(2,16.66,40.06)	0.37	0.41	0.49	0.61	0.8	8.29	(2.76,8.29,23.94)	up	9.2791	6.70445
AHRR	3.57099	5.50143e-05	7.92943e-05	0	(0.5,0.92,4.36)	0.92	0.96	0.96	0.98	1	0.36	(0.09,0.36,36.89)	up	1.79977	0.324906
AHSA1	-0.903455	0.0137946	0.0166036	0	(52.06,66.83,91.85)	0	0	0	0.02	0.04	40.09	(22.33,40.09,122.3)	no-change	4.42036	5.29549
AHSA2P	0.119602	0.807219	0.820263	0									no-change	5.3094	5.78212
AHSP	6.56493	9.87862e-07	1.64708e-06	0	(0,0.15,0.49)	0.98	1	1	1	1	70.31	(2.36,70.31,434.84)	up	3.18846	0.0196409
AIDA	4.46833	3.58942e-14	1.49301e-13	0	(8.59,11.37,27.46)	0.02	0.33	0.57	0.65	0.96	5.87	(2.82,5.87,18.5)	up	4.44661	1.8814
AIF1	-1.76957	1.49329e-05	2.25425e-05	0	(9.98,16.34,46.43)	0.1	0.22	0.43	0.59	0.74	216.3	(80.5,216.3,550.16)	down	6.27666	8.09905
AIFM1	2.09047	7.32037e-05	0.000104505	0	(12.17,19.59,38.61)	0	0.06	0.26	0.53	0.8	9.42	(5.01,9.42,52.05)	up	3.87195	2.97925
AIFM2	4.016	2.42575e-15	1.24283e-14	0	(5.62,8.6,16.36)	0.16	0.53	0.86	0.92	0.96	1.49	(0.73,1.49,21.42)	up	1.90436	0.568529
AIFM3	4.38963	2.61121e-09	5.59714e-09	0	(0.75,1.21,59.56)	0.71	0.72	0.72	0.72	0.74	1.58	(0.72,1.58,5.51)	up	2.20628	0.476515
AIG1	-0.186967	0.698733	0.717114	0	(7.84,10.02,15.98)	0.04	0.49	0.84	0.96	1	3.62	(1.77,3.62,9.13)	no-change	3.11163	3.85019
AIMP1	-2.13308	1.18288e-17	1.00127e-16	0	(16.63,31.38,44.05)	0	0	0.16	0.28	0.41	7.83	(3.73,7.83,56.95)	down	4.64298	6.73436
AIMP2	0.741361	0.0515497	0.059335	0	(8.22,13.52,17.66)	0	0.35	0.61	0.94	0.94	6.36	(3.09,6.36,28.6)	no-change	3.10237	2.89163
AIP	1.88526	0.00107162	0.00139665	0	(51.61,78.48,135.55)	0	0	0	0	0.06	97.56	(56.15,97.56,163.12)	up	5.07344	4.29124
AJ003147.3	2.60025	1.73217e-07	3.08969e-07	0									up	1.41403	0.565412
AJ009632.2	-4.11756	0.000348912	0.000471885	0									down	1.47002	5.9672
AJM1	4.6974	2.03705e-14	8.89481e-14	0									up	2.75126	0.881746
AK1	1.65282	0.0011043	0.00143828	0	(29.34,53.32,79.79)	0	0.02	0.02	0.04	0.22	16.3	(6.86,16.3,55.07)	up	1.21912	1.06365
AK2	0.280147	0.445034	0.468221	0	(18.06,37.58,51.78)	0	0	0.16	0.23	0.26	27.38	(14.87,27.38,130.2)	no-change	6.01397	5.76578
AK3	0.0649219	0.89453	0.901997	0	(26.46,43.5,54.76)	0	0.02	0.04	0.06	0.23	6.42	(2.73,6.42,37.62)	no-change	4.72577	5.27159
AK4	3.92001	3.11134e-05	4.57548e-05	0	(8.01,14,24.3)	0.14	0.28	0.55	0.82	0.96	0.44	(0.15,0.44,26.23)	up	3.33569	1.37245
AK5	2.00185	0.00614879	0.00758791	0	(0.29,0.86,39.74)	0.72	0.74	0.74	0.8	0.86	0.36	(0.09,0.36,1.69)	up	1.21745	1.16884
AK6	-3.96085	8.49974e-14	3.31422e-13	0	(15.41,20.88,27.02)	0	0.02	0.2	0.47	0.96	2.02	(0.87,2.02,40.1)	down	1.82873	5.36853
AK9	-1.71091	0.000110586	0.000155408	0	(1.21,1.82,2.73)	0.98	0.98	1	1	1	0.67	(0.28,0.67,2.12)	down	2.29645	4.18482
AKAP1	2.88474	1.48947e-06	2.43883e-06	0	(18.3,38.04,94.04)	0	0	0.12	0.23	0.39	3.42	(1.37,3.42,24.44)	up	4.09126	2.87505
AKAP10	1.77227	0.00019698	0.000271688	1	(9.12,16.03,22.54)	0.04	0.23	0.45	0.76	1	16.23	(6.25,16.23,27.35)	up	4.9991	3.93688
AKAP11	2.28216	3.75144e-06	5.94259e-06	1	(12.67,18.59,29.22)	0.08	0.16	0.33	0.57	0.92	2.82	(0.91,2.82,38.59)	up	5.92523	4.27444
AKAP12	5.46823	7.29355e-08	1.3481e-07	1	(14.19,36.91,106.6)	0.04	0.12	0.23	0.28	0.39	0.31	(0.13,0.31,22.07)	up	3.16289	0.444772
AKAP13	1.75141	2.19008e-07	3.86987e-07	0	(4.18,20.23,32.28)	0.26	0.31	0.35	0.49	0.84	23.1	(10.95,23.1,41.94)	up	9.21995	7.40274
AKAP5	2.63567	0.000132863	0.000185615	0	(0.38,0.75,5.61)	0.88	0.98	0.98	1	1	0.69	(0.13,0.69,3.73)	up	1.6402	1.34014
AKAP6	2.74433	5.02265e-05	7.26443e-05	0	(0.85,3.05,12.79)	0.57	0.76	0.96	1	1	0.06	(0.02,0.06,0.37)	up	1.09676	0.367291
AKAP7	2.43532	2.21572e-05	3.29534e-05	0	(4.21,6.1,8.46)	0.33	0.9	0.98	0.98	0.98	1.22	(0.5,1.22,6.18)	up	3.13512	2.3797
AKAP8	2.73649	6.5973e-08	1.22467e-07	0	(12.31,28.16,43.85)	0	0.16	0.31	0.31	0.57	14.33	(7.26,14.33,44.13)	up	6.57887	4.49475
AKAP8L	7.10414	1.2552e-21	3.35013e-20	0	(40.86,62.06,123.4)	0	0	0	0	0.06	55.01	(36.5,55.01,100.21)	up	7.03352	2.39789
AKAP9	-1.58192	8.69148e-10	1.95523e-09	0	(5.31,12.1,18.85)	0.18	0.37	0.67	0.92	1	2.78	(1.19,2.78,14.32)	down	6.53746	8.14296
AKIP1	1.81091	0.000418329	0.00056262	0	(10.81,14.61,24.98)	0.02	0.12	0.51	0.69	1	3.64	(1.84,3.64,24.62)	up	2.29171	1.70101
AKIRIN1	1.32233	0.00939289	0.0114436	0	(35.05,41.56,64.78)	0	0	0.02	0.02	0.14	39.68	(18.11,39.68,83.53)	no-change	6.83326	6.10349
AKIRIN2	3.85352	1.53203e-12	4.92856e-12	0	(26.53,35.58,49.78)	0	0.02	0.02	0.1	0.26	73.48	(46.57,73.48,114.07)	up	7.4877	4.24533
AKNA	6.94256	1.24971e-16	8.39153e-16	0	(3.33,6.62,26.13)	0.39	0.59	0.74	0.86	0.92	71.52	(46.75,71.52,138.79)	up	8.45688	3.42205
AKR1A1	-1.03148	0.00244782	0.00311162	0	(21.49,49.24,75.4)	0	0	0.04	0.14	0.28	26.8	(12.91,26.8,98.45)	no-change	5.38019	6.48141
AKR1B1	0.925947	0.052523	0.0604148	0	(53.77,72.19,117.3)	0.02	0.02	0.02	0.04	0.08	36.75	(16.05,36.75,106.4)	no-change	4.70497	4.14733
AKR1C1	3.54628	5.00407e-08	9.39312e-08	0	(2.25,5.3,20.65)	0.45	0.69	0.71	0.86	0.96	0.43	(0.13,0.43,2)	up	1.64597	0.279161
AKR1E2	2.83639	2.56682e-05	3.80028e-05	0	(0.77,1.72,4.08)	0.96	0.98	0.98	0.98	0.98	0.25	(0.08,0.25,1.46)	up	1.61841	0.724329
AKR7A2	3.28692	3.77153e-08	7.17225e-08	0	(36.87,51.19,74.83)	0	0	0	0	0.04	23.15	(11.73,23.15,64.66)	up	4.43842	2.54315
AKR7A3	2.91518	1.42331e-08	2.82326e-08	0	(1.49,3.06,26.88)	0.78	0.86	0.86	0.88	0.9	0.51	(0.2,0.51,2.27)	up	1.31423	0.429077
AKR7L	3.26517	7.5407e-11	1.92887e-10	0	(0.68,1.37,7.05)	0.86	0.94	0.94	0.96	1	0.14	(0.04,0.14,0.97)	up	1.17965	0.29372
AKT1	5.3823	4.64446e-17	3.42051e-16	0	(26.7,49.87,75.06)	0	0	0	0.02	0.26	38.81	(20.02,38.81,68.06)	up	7.07481	3.07611
AKT1S1	4.19472	8.6193e-16	4.82933e-15	0	(13.1,22.56,30.79)	0	0.02	0.29	0.37	0.86	10.3	(6.62,10.3,18.43)	up	4.98361	2.22185
AKT2	5.20495	4.08344e-15	2.0056e-14	0	(16.22,35.88,63.2)	0	0	0.14	0.26	0.37	26.93	(15.59,26.93,47.67)	up	7.55631	3.56911
AKT3	1.35593	0.00514504	0.00638298	0	(8.64,20.62,41.76)	0.08	0.22	0.43	0.49	0.71	2.27	(0.83,2.27,12.5)	no-change	4.34846	3.32034
AKTIP	5.53923	1.30041e-15	7.01497e-15	0	(21.56,31.57,43.2)	0	0.02	0.1	0.2	0.43	10.25	(5.34,10.25,18.9)	up	3.71215	1.10086
AL008721.2	4.58311	3.37985e-14	1.41309e-13	0									up	1.818	0.140908
AL008729.1	4.45204	1.11687e-15	6.10623e-15	0									up	2.28184	0.338175
AL020996.1	3.75512	4.9689e-18	4.59273e-17	0									up	1.60365	0.470119
AL021368.2	2.05677	0.000183211	0.000253382	0									up	1.50104	0.974725
AL021578.1	4.00327	9.05643e-08	1.65638e-07	0									up	1.19849	0.026106
AL021707.1	3.9097	6.15598e-15	2.93256e-14	0									up	2.00071	0.471976
AL021707.3	2.94189	3.89016e-10	9.11919e-10	0									up	1.10803	0.416276
AL021707.6	0.594074	0.197969	0.215648	0									no-change	2.32297	2.25632
AL021707.7	1.87096	0.00174262	0.00223561	0									up	1.08448	0.816656
AL021707.8	2.70913	6.42784e-10	1.46928e-09	0									up	1.25267	0.540073
AL021878.2	3.8652	5.03856e-18	4.654e-17	0									up	1.70734	0.492414
AL022311.1	3.62726	2.2967e-11	6.27581e-11	0									up	3.9581	1.73982
AL022328.3	2.64592	1.28336e-06	2.11366e-06	0									up	1.45708	0.715411
AL022328.4	5.88351	1.96421e-20	3.43724e-19	0									up	3.71622	0.808639
AL022722.1	3.82631	3.17311e-11	8.54853e-11	0									up	2.10499	0.658384
AL023653.1	3.90809	1.07528e-13	4.12614e-13	0									up	2.25571	0.717335
AL024507.3	1.96735	8.39933e-05	0.00011929	0									up	1.42096	1.04045
AL031282.2	5.12896	2.26706e-13	8.34588e-13	0									up	3.13101	0.835891
AL031283.1	3.94763	2.08239e-12	6.56865e-12	0									up	1.63676	0.30932
AL031432.2	3.05046	0.000230718	0.000316637	0									up	1.41093	0.463128
AL031587.5	4.45159	3.43446e-16	2.08643e-15	0									up	2.51279	0.864283
AL031595.3	6.24431	3.27798e-21	7.46187e-20	0									up	3.95301	0.422064
AL031600.2	3.73675	6.61363e-11	1.70599e-10	0									up	1.23951	0.12337
AL031667.3	2.62072	1.59415e-06	2.6025e-06	0									up	1.44908	0.964008
AL031708.1	1.31518	0.00739617	0.00907196	0									no-change	1.34136	1.12303
AL031710.2	3.99367	4.31974e-13	1.51841e-12	0									up	1.74955	0.395966
AL031727.1	-1.08198	0.000285401	0.000388931	0									no-change	1.79485	2.63557
AL031733.2	0.0743457	0.904506	0.911722	0									no-change	1.32555	1.64968
AL031775.1	1.83757	0.000579675	0.000771629	0									up	1.5441	1.1855
AL031777.2	1.38315	0.0130839	0.0157772	0									no-change	1.35062	0.953368
AL031963.3	4.18423	1.61187e-18	1.66283e-17	0									up	1.91724	0.467077
AL031985.3	2.86619	8.08887e-07	1.35887e-06	0									up	1.1484	0.448957
AL033543.1	4.79269	3.75682e-14	1.55512e-13	0									up	3.22199	0.5644
AL034397.3	5.83457	6.99002e-12	2.03437e-11	0									up	4.1821	0.840724
AL035071.1	2.18359	2.8147e-05	4.157e-05	0									up	3.04723	2.41292
AL035587.1	5.06477	3.97006e-19	4.86006e-18	0									up	4.11821	1.4155
AL049539.1	2.999	1.3809e-08	2.74309e-08	0									up	1.46794	0.659922
AL049757.2	4.33119	1.59057e-10	3.91865e-10	0									up	1.32083	0.0318396
AL049758.1	4.37663	5.86731e-16	3.40622e-15	0									up	1.54198	0.111716
AL049795.1	4.73297	2.48072e-19	3.18996e-18	0									up	2.0212	0.261711
AL049834.1	-2.7504	6.59042e-09	1.3567e-08	0									down	1.66343	4.10065
AL049840.5	4.76502	7.90944e-16	4.45699e-15	0									up	2.74393	0.809998
AL049840.6	5.00324	1.10774e-20	2.09557e-19	0									up	3.43315	0.926527
AL049840.7	4.66956	7.96386e-20	1.14846e-18	0									up	2.24194	0.421971
AL050341.2	1.40917	0.0169523	0.0202487	0									no-change	1.85926	2.08254
AL050343.2	2.86511	3.8496e-07	6.65454e-07	0									up	2.02066	1.25482
AL078459.1	3.15262	1.68271e-10	4.13244e-10	0									up	1.17746	0.185527
AL078644.2	4.43953	7.6765e-17	5.40219e-16	0									up	1.68982	0.14583
AL080243.4	1.65189	4.4497e-06	6.99558e-06	0									up	1.5264	0.662963
AL096816.1	0.947971	0.259597	0.280208	0									no-change	1.34537	1.74665
AL096865.1	2.0265	0.000383643	0.000517486	0									up	1.30332	0.945714
AL109614.1	3.83669	3.00725e-14	1.27199e-13	0									up	1.66972	0.440945
AL109806.1	4.36482	9.76548e-15	4.498e-14	0									up	2.19735	0.572945
AL109811.2	-5.15399	5.70207e-22	1.69976e-20	0									down	0.960684	5.09191
AL109923.1	4.19222	8.89587e-19	9.88813e-18	0									up	1.46916	0.140272
AL109955.1	1.95039	0.00323402	0.0040712	0									up	1.79211	1.6963
AL110115.1	4.05551	3.0482e-14	1.28654e-13	0									up	1.47695	0.161771
AL110504.1	4.33267	6.24553e-16	3.60039e-15	0									up	1.44846	0.107989
AL117332.1	1.59158	0.00191478	0.00244714	0									up	1.33115	1.43635
AL117335.1	5.46744	1.96564e-16	1.25969e-15	0									up	2.7558	0.285951
AL117336.2	3.15281	7.90672e-13	2.66629e-12	0									up	1.22152	0.442768
AL117379.1	2.44422	3.86068e-08	7.33673e-08	0									up	1.96565	1.20751
AL118506.1	7.38843	1.30886e-26	5.45721e-24	0									up	4.87141	0.589058
AL118508.2	5.90659	7.36452e-13	2.4969e-12	0									up	3.13199	0.257193
AL118516.1	-2.78519	3.5105e-11	9.41512e-11	0									down	3.08219	5.72579
AL118558.3	5.41175	1.05363e-17	9.03155e-17	0									up	2.46994	0.167922
AL121603.2	6.25498	2.54302e-21	6.04878e-20	0									up	4.69379	1.43332
AL121753.2	3.85527	4.42177e-16	2.6244e-15	0									up	2.19019	0.68087
AL121832.2	2.99035	2.13103e-12	6.70671e-12	0									up	1.38983	0.509482
AL121832.3	5.46895	1.92227e-21	4.74435e-20	0									up	2.74999	0.307198
AL121987.2	3.62231	4.31689e-12	1.29441e-11	0									up	1.67904	0.60273
AL132639.2	3.53764	1.48421e-11	4.13944e-11	0									up	1.6094	0.412815
AL132656.4	4.02915	4.99255e-14	2.02227e-13	0									up	1.5142	0.219719
AL132989.1	0.22427	0.633129	0.653388	0									no-change	1.17045	1.5521
AL133216.2	4.70057	7.12783e-21	1.44785e-19	0									up	2.44949	0.59666
AL133243.2	4.32123	1.42213e-15	7.61194e-15	0	(0.57,1.01,2.73)	1	1	1	1	1	1.05	(0.21,1.05,2.97)	up	2.25709	0.419445
AL133243.3	-0.126292	0.805408	0.818603	0	(0,0,0.17)	1	1	1	1	1	0.09	(0,0.09,0.55)	no-change	3.51262	4.20007
AL133243.4	4.55605	2.05016e-16	1.30716e-15	0	(0.02,0.07,0.15)	1	1	1	1	1	0.05	(0.01,0.05,0.17)	up	2.41061	0.415463
AL133245.1	3.24022	5.15476e-09	1.07384e-08	0									up	1.4968	0.253418
AL133330.1	4.00723	6.06477e-09	1.2528e-08	0									up	3.07569	1.16126
AL133342.1	4.16718	1.65299e-15	8.71554e-15	0									up	2.10182	0.65274
AL133367.1	2.39187	1.64125e-05	2.46976e-05	0									up	1.36042	0.873654
AL133375.1	3.59447	2.34037e-09	5.03776e-09	0									up	1.59087	0.467404
AL133445.2	5.13877	6.42024e-15	3.05e-14	0									up	2.19025	0.125699
AL135818.1	3.54529	9.00902e-08	1.64814e-07	0									up	1.42611	0.280916
AL135925.1	3.29902	2.37735e-12	7.42761e-12	0									up	2.35087	0.928234
AL135999.1	4.78872	4.83338e-15	2.34385e-14	0									up	3.20682	1.30547
AL136115.2	4.38557	7.92834e-16	4.46581e-15	0									up	1.76449	0.145699
AL136162.1	3.85202	1.59576e-13	6.00294e-13	0									up	1.46171	0.161399
AL136295.5	5.58372	5.57249e-19	6.52588e-18	0									up	3.97151	1.14735
AL136295.7	1.28874	0.00490272	0.00609334	0									no-change	1.99349	2.01085
AL136454.1	0.474651	0.274775	0.295733	0									no-change	1.42305	1.09164
AL136981.2	3.23441	4.98289e-12	1.47929e-11	0									up	1.41378	0.61114
AL136982.3	3.8036	1.69379e-12	5.41477e-12	0									up	1.26121	0.119957
AL136984.1	4.20826	1.05001e-15	5.77278e-15	0									up	1.75267	0.300731
AL137003.1	2.29452	9.96396e-05	0.000140598	0									up	1.29917	0.73763
AL137060.3	6.1715	1.80802e-21	4.56044e-20	0									up	3.27782	0.256866
AL137077.2	3.24353	1.3558e-09	2.98562e-09	0									up	1.1575	0.253366
AL137127.1	5.08307	4.25453e-24	3.44667e-22	0									up	2.17326	0.168262
AL138724.2	3.65252	2.79584e-12	8.63131e-12	0									up	2.27317	0.892892
AL138756.1	3.89219	4.00915e-09	8.43606e-09	0									up	2.8601	1.24566
AL138820.1	4.34848	8.4298e-17	5.87527e-16	0									up	1.52792	0.108624
AL138955.1	4.4035	1.32959e-14	5.98009e-14	0									up	2.07585	0.427671
AL138963.4	2.5349	0.000288959	0.000393586	0									up	1.8693	1.82661
AL138966.2	3.12497	7.48797e-12	2.17424e-11	0									up	0.996731	0.202676
AL139113.1	1.37767	0.0149303	0.0179081	0									no-change	1.05554	0.874762
AL139174.1	3.35274	5.11999e-07	8.74628e-07	0									up	1.31536	0.38665
AL139241.1	3.88463	3.17968e-11	8.56288e-11	0									up	1.14985	0.0506565
AL139246.2	5.0333	4.77765e-15	2.31764e-14	0									up	2.28126	0.21333
AL139246.5	4.42984	5.26894e-09	1.09679e-08	0									up	3.19623	1.00001
AL139260.1	3.63659	4.51811e-16	2.67512e-15	0									up	1.25573	0.199093
AL139287.1	3.36551	8.32016e-15	3.87767e-14	0									up	1.39434	0.502776
AL139349.1	3.61423	4.09779e-14	1.68362e-13	0									up	1.46019	0.385268
AL139384.1	4.52315	2.59228e-18	2.55372e-17	0									up	1.95315	0.284205
AL139407.1	2.62761	5.6409e-06	8.78906e-06	0									up	2.67458	1.73505
AL139412.1	4.2012	6.64532e-15	3.14824e-14	0									up	1.72381	0.26744
AL157392.3	5.65032	6.95852e-20	1.02825e-18	0									up	3.60128	0.907405
AL157871.5	4.12369	4.3052e-18	4.04166e-17	0									up	1.61351	0.237512
AL158163.1	2.28017	0.000106973	0.000150453	0									up	1.3655	0.814867
AL158166.1	4.55525	1.11955e-14	5.10377e-14	0									up	1.4922	0.0498215
AL158211.5	5.35295	1.6736e-18	1.72135e-17	0									up	2.23094	0.0953251
AL158212.3	2.59899	0.000100337	0.000141554	0									up	1.87926	1.31154
AL158801.2	4.65984	1.42489e-12	4.60926e-12	0									up	1.88353	0.136057
AL158801.5	4.09989	2.19363e-14	9.51219e-14	0									up	1.60168	0.224942
AL158824.2	4.44127	1.85761e-18	1.89364e-17	0									up	1.64284	0.140925
AL159141.1	5.73886	7.13174e-16	4.05693e-15	0									up	8.60766	4.09978
AL160006.1	4.7991	7.99126e-18	7.03231e-17	0									up	2.96729	1.04537
AL160408.2	2.95425	2.07632e-06	3.36295e-06	0									up	1.63227	1.06048
AL161421.1	5.85616	1.76573e-16	1.14328e-15	0									up	3.79552	0.890456
AL161772.1	2.93679	9.38863e-10	2.10381e-09	0									up	1.09881	0.211149
AL161891.1	4.48721	5.75122e-16	3.34767e-15	0									up	2.71456	0.85496
AL162171.3	4.37766	4.30148e-15	2.10519e-14	0									up	1.77674	0.223244
AL162377.1	4.13769	8.91907e-15	4.1372e-14	0									up	3.16761	1.22068
AL162390.2	2.97772	5.02479e-09	1.04787e-08	0									up	1.36376	0.520711
AL162581.1	10.2753	2.8402e-16	1.75562e-15	0									up	12.8714	3.01908
AL162586.1	2.5205	5.91918e-07	1.00628e-06	0									up	2.68621	1.55707
AL162615.1	6.25788	1.36099e-19	1.8558e-18	0									up	3.50512	0.347871
AL162724.1	5.71515	9.91876e-23	4.13943e-21	0									up	2.13983	0.026106
AL162741.1	4.3103	2.56148e-12	7.95953e-12	0									up	1.76846	0.21333
AL163051.1	2.90821	2.83939e-08	5.47446e-08	0									up	1.19193	0.406987
AL353622.1	0.366259	0.481019	0.503848	0									no-change	1.1973	1.52501
AL353625.1	5.86314	9.83023e-19	1.07531e-17	0									up	3.38092	0.509816
AL353662.1	5.31344	1.90023e-17	1.5322e-16	0	(0,0,0)	1	1	1	1	1	0	(0,0,0.16)	up	2.22523	0.108624
AL353708.3	3.65287	6.64175e-11	1.71292e-10	0									up	2.12322	0.827021
AL353719.1	4.76572	1.0595e-15	5.82025e-15	0									up	1.44851	0.0254914
AL353743.1	0.509063	0.283426	0.304402	0									no-change	2.18085	2.64522
AL353759.1	1.28558	0.00244515	0.00310853	0									no-change	1.15373	0.921587
AL353763.2	0.354226	0.375717	0.398857	0									no-change	1.99724	2.15192
AL353795.3	6.01828	2.58156e-19	3.30114e-18	0									up	3.64937	0.62587
AL353804.1	4.04252	9.78128e-18	8.48286e-17	0									up	1.73467	0.384784
AL353898.3	2.91334	2.64446e-09	5.66135e-09	0									up	1.62898	0.795658
AL354740.1	4.31524	4.51768e-14	1.84239e-13	0									up	1.8255	0.280802
AL355001.2	4.54596	6.01011e-19	6.97903e-18	0									up	2.8007	0.724766
AL355336.2	5.10136	3.08349e-21	7.12569e-20	0									up	2.27867	0.208838
AL355388.1	2.13395	0.000304834	0.000414593	0									up	1.3803	0.95761
AL355472.1	3.90399	6.18806e-14	2.46877e-13	0									up	1.00768	0.026106
AL355488.1	2.25243	0.000120785	0.000169171	0									up	2.04876	1.57429
AL355802.1	3.4475	1.12993e-16	7.66569e-16	0									up	1.68823	0.270752
AL355987.4	3.75508	2.17041e-14	9.41744e-14	0									up	1.77166	0.626187
AL356235.1	4.19228	7.37465e-14	2.90016e-13	0									up	2.29073	0.829308
AL356273.6	2.93334	4.13091e-05	6.01257e-05	0									up	3.18726	1.96842
AL356488.3	3.8129	6.17181e-16	3.56386e-15	0									up	1.4421	0.253569
AL356512.1	4.05059	3.68432e-19	4.53445e-18	0									up	2.31656	0.548665
AL356599.1	2.36718	2.45381e-07	4.31595e-07	0									up	1.0676	0.676737
AL356776.1	3.7851	2.67805e-17	2.08491e-16	0									up	1.18207	0.106122
AL356801.1	3.01613	1.42924e-12	4.62163e-12	0									up	0.992458	0.260151
AL357033.4	4.25059	4.09628e-11	1.08844e-10	0									up	1.71053	0.192161
AL359697.1	-1.68163	0.0130326	0.0157209	0									down	1.10999	3.20523
AL359711.2	2.64917	1.74363e-06	2.84013e-06	0									up	1.87122	1.27717
AL359878.1	4.12505	3.55087e-16	2.1543e-15	0									up	1.33329	0.126323
AL360091.2	3.33092	2.55692e-07	4.48642e-07	0									up	1.48768	0.650976
AL360181.2	6.0819	1.00022e-18	1.0891e-17	0									up	4.24188	1.13211
AL360270.1	1.76707	0.00155714	0.00200327	0									up	1.92895	1.31406
AL360270.3	3.63598	8.91116e-14	3.46093e-13	0									up	1.26311	0.193388
AL365203.2	1.433	0.027764	0.0326	0									no-change	1.56872	1.42732
AL365205.1	2.04323	2.07194e-05	3.09018e-05	0									up	1.29687	0.722624
AL365361.1	1.9654	0.00315459	0.00397557	0									up	2.9233	2.65142
AL390066.2	4.48166	9.38544e-16	5.20985e-15	0									up	1.29525	0.0314003
AL390195.3	2.2867	4.94852e-05	7.15871e-05	0									up	1.60572	1.27737
AL390318.1	4.10305	4.93122e-12	1.46553e-11	0									up	2.07108	0.597622
AL390719.1	1.90401	0.0191788	0.0227974	0									up	3.58498	2.32753
AL390728.4	4.66712	1.97522e-12	6.25062e-12	0									up	4.99497	2.53747
AL390728.6	-2.68383	5.94659e-06	9.25488e-06	0									down	1.81152	4.75889
AL391069.2	-0.620268	0.259888	0.280478	0									no-change	1.10919	2.13251
AL391121.1	2.09273	7.34135e-07	1.23903e-06	0									up	1.69222	0.916333
AL391244.2	2.97519	3.0028e-09	6.39569e-09	0									up	1.28185	0.613855
AL391825.1	4.00477	1.13028e-12	3.71243e-12	0									up	1.57772	0.256916
AL391832.2	3.61859	4.52766e-11	1.19568e-10	0									up	1.85641	0.550344
AL391832.3	7.16606	1.14246e-21	3.09552e-20	0									up	3.34481	0.0318396
AL391903.1	5.04795	4.11315e-12	1.23659e-11	0									up	2.4507	0.276705
AL391988.1	2.61714	5.54875e-06	8.65037e-06	0									up	2.09221	1.55223
AL392172.1	-0.202775	0.743639	0.760142	0									no-change	1.84903	2.76328
AL441883.1	3.60943	8.70406e-17	6.03587e-16	0									up	1.22959	0.194519
AL442128.2	3.4824	4.47816e-08	8.45765e-08	0									up	1.78485	0.540379
AL442635.1	3.83123	7.80802e-10	1.76717e-09	0									up	2.33373	0.772591
AL445524.1	4.08562	2.26685e-15	1.16532e-14	0									up	1.52745	0.205545
AL450326.1	3.25291	2.9881e-13	1.08011e-12	0									up	1.28695	0.452905
AL450344.3	0.231215	0.782078	0.796478	0									no-change	1.29566	1.73444
AL450384.2	-1.97548	3.38153e-05	4.95483e-05	0									down	1.3787	3.30837
AL450405.1	1.94533	0.000239166	0.000327806	0									up	2.72672	1.46533
AL450998.2	0.595444	0.164101	0.180309	0									no-change	3.35856	3.38907
AL451069.2	2.42166	1.76034e-05	2.64263e-05	0									up	1.04408	0.331458
AL451165.2	-0.335448	0.501273	0.524107	0									no-change	1.1374	2.03563
AL512306.2	2.59106	9.88448e-06	1.51473e-05	0									up	1.20005	0.735353
AL512408.1	3.44401	1.52354e-15	8.11062e-15	0									up	1.28097	0.322231
AL512791.2	4.04242	3.01226e-13	1.08799e-12	0									up	1.72979	0.347049
AL513327.3	3.2487	1.43629e-11	4.01147e-11	0									up	1.08778	0.224942
AL513523.3	5.24108	1.00593e-17	8.66938e-17	0									up	2.4415	0.240971
AL513550.1	4.23597	5.03314e-15	2.4313e-14	0									up	2.29425	0.804306
AL589993.1	2.19492	0.000579939	0.000771907	0									up	1.19124	0.818931
AL590560.4	4.63182	1.26785e-17	1.06274e-16	0									up	2.11333	0.352167
AL590666.1	3.11045	4.17965e-10	9.77783e-10	0									up	1.22523	0.428898
AL590764.1	3.55359	3.04461e-15	1.53086e-14	0									up	1.14531	0.158059
AL590867.2	-0.522852	0.128606	0.142766	0									no-change	2.84943	3.28471
AL591623.1	3.76024	3.19667e-12	9.74425e-12	0									up	1.53212	0.23262
AL591846.2	-4.05546	2.47005e-06	3.97448e-06	0									down	1.36591	4.80157
AL591895.1	-1.34086	0.00623698	0.00769193	0									no-change	1.2563	2.55313
AL592078.1	3.59581	5.03986e-11	1.32182e-10	0									up	1.03764	0.0903632
AL592429.1	4.28093	3.47057e-10	8.18576e-10	0									up	1.72194	0.200848
AL592437.2	1.66126	0.0222233	0.0262869	0									up	1.53096	1.41681
AL596087.1	2.25273	2.78579e-10	6.65383e-10	0									up	1.04142	0.284527
AL596094.1	3.13154	3.213e-13	1.1556e-12	0									up	1.61133	0.616008
AL604028.2	3.35035	2.06948e-11	5.68199e-11	0									up	2.86121	1.33372
AL606834.2	1.94014	0.00143498	0.00185112	0									up	1.5411	1.39734
AL627171.3	2.7097	2.03761e-05	3.04063e-05	0									up	1.59284	0.894109
AL627309.5	2.94699	7.38173e-09	1.51024e-08	0									up	1.15852	0.277078
AL627309.6	4.75613	2.78655e-12	8.6065e-12	0									up	3.25584	0.666672
AL627309.7	6.32124	4.89323e-18	4.53191e-17	0									up	3.51903	0.304719
AL627402.1	2.90322	4.8069e-10	1.11618e-09	0									up	1.21292	0.631755
AL645568.1	3.54084	5.55547e-14	2.23256e-13	0									up	1.44888	0.423298
AL645608.7	4.41773	1.25819e-06	2.07394e-06	0									up	2.20303	0.217546
AL645728.1	3.69904	2.1649e-12	6.80087e-12	0									up	2.36317	0.932901
AL645929.1	2.77196	3.01551e-06	4.81726e-06	0									up	1.17978	0.566378
AL645933.3	1.19245	0.042751	0.0495137	0									no-change	1.19351	1.14386
AL662795.2	-0.767515	0.204533	0.222446	0									no-change	1.56618	2.27122
AL662844.4	2.84313	1.90343e-08	3.72781e-08	0									up	3.21502	1.81739
AL663070.2	4.25046	1.25219e-08	2.50038e-08	0									up	2.37719	0.510978
AL669831.1	4.56843	1.62909e-17	1.3323e-16	0									up	3.6188	1.11187
AL669831.4	3.12072	7.08022e-10	1.61038e-09	0									up	1.76169	0.738458
AL671277.1	2.07238	0.000777665	0.00102527	0									up	1.27032	1.35395
AL671883.2	1.90257	0.00529621	0.00656579	0									up	1.34358	1.60134
AL683813.2	3.85296	1.22119e-13	4.65622e-13	0									up	1.299	0.137583
AL691432.2	2.07714	1.74092e-05	2.61403e-05	0									up	3.39028	2.52341
AL731563.4	2.87932	4.79444e-08	9.01544e-08	0									up	1.73858	0.749279
AL731571.1	4.28417	6.87132e-14	2.71696e-13	0									up	1.89663	0.345752
AL731577.2	5.03138	3.24376e-14	1.36115e-13	0									up	2.27477	0.212727
AL807752.5	3.97957	2.66436e-17	2.07778e-16	0									up	1.30014	0.106122
AL928654.3	4.12367	7.61096e-09	1.55447e-08	0									up	1.32729	0.0445731
AL928654.4	1.68865	0.000168433	0.000233624	0									up	1.2564	1.06532
AL954705.1	2.87425	5.96648e-08	1.11221e-07	0									up	1.1394	0.281089
ALAD	5.64334	1.90913e-13	7.1061e-13	0	(27.54,36.03,59.48)	0	0	0.02	0.04	0.28	13.04	(7.45,13.04,21.67)	up	5.22115	1.99992
ALAS1	5.86707	1.00788e-14	4.62836e-14	0	(24.22,34.1,59.9)	0	0.02	0.08	0.16	0.31	34.31	(23.24,34.31,96.01)	up	6.54111	2.35083
ALAS2	8.31915	2.04051e-10	4.95711e-10	0	(0.14,0.26,0.69)	1	1	1	1	1	249	(3.34,249,1723.3)	up	5.07585	0.156221
ALCAM	-0.132333	0.740396	0.757052	1	(10.26,22.57,60.11)	0.04	0.2	0.29	0.43	0.65	6	(1.9,6,49.34)	no-change	5.83184	6.01529
ALDH16A1	1.01187	0.00606776	0.00749128	0	(6.08,22.97,40.68)	0.1	0.28	0.33	0.43	0.71	21.27	(10.27,21.27,66.13)	no-change	5.11538	4.15292
ALDH18A1	0.844237	0.153845	0.169473	0	(11.93,21.64,41.58)	0.04	0.12	0.31	0.43	0.74	6.04	(1.88,6.04,85.98)	no-change	4.56389	4.24718
ALDH1A1	-2.71987	0.000254576	0.000348199	0	(32.09,89.27,228.3)	0.02	0.06	0.08	0.1	0.18	5.38	(1.67,5.38,54.16)	down	3.64012	6.28828
ALDH1A2	5.00864	1.2981e-09	2.86773e-09	0	(0.6,1.73,17.59)	0.67	0.76	0.84	0.9	0.92	0.42	(0.13,0.42,1.95)	up	2.3864	0.214644
ALDH1B1	2.77824	2.83169e-05	4.18119e-05	0	(4.4,13.56,100.1)	0.23	0.41	0.53	0.69	0.76	1.5	(0.58,1.5,28.35)	up	2.35356	1.20083
ALDH2	3.12504	7.59922e-07	1.27973e-06	0	(37.2,54.3,85.97)	0	0.02	0.04	0.06	0.12	16.31	(7.6,16.31,33.99)	up	5.22209	2.9355
ALDH3A2	3.44196	5.90275e-09	1.22126e-08	0	(21.87,39.62,83.34)	0	0	0.06	0.16	0.33	6.94	(3.2,6.94,26.89)	up	4.15865	2.53393
ALDH3B1	7.72662	2.76059e-22	9.43395e-21	0	(2.1,8.25,17.27)	0.39	0.57	0.82	0.92	0.94	28.44	(11.49,28.44,67.8)	up	5.87418	1.18453
ALDH4A1	5.46763	1.10302e-22	4.48104e-21	0	(13.94,20.9,56.65)	0.02	0.08	0.26	0.45	0.69	5.06	(2.56,5.06,14.16)	up	2.9119	0.43519
ALDH5A1	2.75391	0.000192913	0.000266293	0	(6.01,9.36,38.25)	0.14	0.53	0.67	0.72	0.8	2.82	(1.21,2.82,16.61)	up	3.33108	1.9847
ALDH6A1	-0.148816	0.788234	0.802392	0	(12.22,18.6,56.74)	0	0.1	0.28	0.57	0.71	1.58	(0.67,1.58,9.11)	no-change	3.71461	4.18369
ALDH7A1	-0.337292	0.698845	0.717175	0	(9.46,14.41,24.2)	0.06	0.26	0.55	0.8	0.94	0.18	(0.07,0.18,4.09)	no-change	1.57062	2.28267
ALDH9A1	3.41171	8.92361e-09	1.80942e-08	0	(41.38,49.16,83.79)	0	0	0	0.02	0.06	24.9	(11.79,24.9,55.58)	up	4.71587	3.07172
ALDOA	3.57017	2.79079e-10	6.66461e-10	0	(322.3,442.5,774.1)	0	0	0	0	0	616.45	(352.56,616.45,1179.6)	up	9.89345	6.6215
ALDOC	2.34568	0.000111371	0.000156398	0	(15.06,25.87,426.75)	0.06	0.1	0.2	0.31	0.57	18.04	(8.22,18.04,216.74)	up	2.60489	1.8999
ALG1	2.76271	7.52204e-07	1.26813e-06	0	(4.77,8.85,12.76)	0.22	0.65	0.94	0.96	0.98	5.86	(2.5,5.86,15.29)	up	3.40504	2.36193
ALG10	4.80959	9.48015e-19	1.04198e-17	0	(0.6,1.56,2.73)	1	1	1	1	1	0.72	(0.25,0.72,8.62)	up	3.0549	0.945818
ALG10B	3.78608	1.98171e-10	4.82021e-10	0	(1.06,2.39,3.34)	0.98	1	1	1	1	0.48	(0.14,0.48,6.94)	up	3.17506	1.71842
ALG11	2.13333	1.9938e-05	2.97913e-05	0	(0.67,1.61,2.29)	1	1	1	1	1	0.49	(0.18,0.49,3.97)	up	3.54269	2.71744
ALG12	5.24131	3.28537e-18	3.16407e-17	0	(4.09,9.58,13.95)	0.23	0.55	0.94	0.98	1	6.69	(3.36,6.69,12.09)	up	4.53332	1.71892
ALG13	-1.53636	2.02565e-10	4.92362e-10	0	(5.49,11.59,19.34)	0.18	0.41	0.76	0.92	1	3.61	(1.57,3.61,21.39)	down	4.88889	6.43251
ALG14	3.50537	3.54751e-13	1.26342e-12	0	(1.37,1.72,2.62)	1	1	1	1	1	0.34	(0.12,0.34,1.81)	up	1.28028	0.265865
ALG1L13P	4.09205	3.48741e-08	6.65678e-08	0	(0.14,0.42,0.96)	1	1	1	1	1	1.95	(0.93,1.95,8.54)	up	1.73987	0.247418
ALG2	3.6394	2.98058e-08	5.73224e-08	0	(9.38,18.63,30.8)	0	0.23	0.35	0.61	0.88	7.13	(2.96,7.13,38.35)	up	5.12043	3.3208
ALG3	3.48954	7.2275e-09	1.47989e-08	0	(10.55,28.3,34.29)	0	0.18	0.31	0.33	0.65	17.81	(9.3,17.81,40.32)	up	4.37829	2.72367
ALG5	-2.5583	4.11746e-18	3.89194e-17	0	(10.34,20.03,30.66)	0.02	0.2	0.31	0.49	0.86	7.43	(3.41,7.43,28.47)	down	3.51307	5.98941
ALG6	1.72603	0.00446905	0.00557396	0	(2.33,4.27,7.21)	0.61	0.98	1	1	1	5.09	(1.89,5.09,9.19)	up	2.74415	2.67027
ALG8	0.41872	0.455702	0.478776	0	(8.36,11.06,18.66)	0.04	0.35	0.74	0.96	0.98	5.47	(2.57,5.47,23.2)	no-change	3.33159	3.76033
ALG9	2.14146	2.26797e-05	3.37123e-05	0	(4.71,8.69,12.05)	0.26	0.63	1	1	1	2.05	(0.76,2.05,9.57)	up	2.57652	2.05279
ALKBH1	2.02342	7.70665e-05	0.000109792	0	(4.11,8.19,12.23)	0.29	0.67	1	1	1	5.93	(2.84,5.93,14.06)	up	3.23443	2.58691
ALKBH2	1.14611	0.0299683	0.0351254	0	(8.1,12.21,22.6)	0.02	0.35	0.71	0.8	1	2.79	(1.37,2.79,21.13)	no-change	1.6991	1.93833
ALKBH3	1.60436	0.00204784	0.00261283	0	(8.96,17.45,27.87)	0	0.26	0.37	0.63	0.94	6.33	(3.11,6.33,25.99)	up	2.91281	2.58542
ALKBH4	4.59685	3.21453e-17	2.45538e-16	0	(9.33,12.28,18.39)	0.04	0.26	0.74	0.94	0.98	12.62	(6.6,12.62,19.91)	up	2.85301	0.9237
ALKBH5	5.17818	4.38791e-15	2.14444e-14	0	(57.92,74.82,122.3)	0	0	0	0	0.02	57.08	(33.96,57.08,102.01)	up	7.34421	3.62229
ALKBH6	1.78836	6.8264e-05	9.76862e-05	0	(10.5,13.3,19.73)	0.06	0.18	0.59	0.92	1	9.28	(5.15,9.28,25.32)	up	1.28964	0.922489
ALKBH7	4.44353	3.80496e-13	1.34744e-12	0	(47.62,60.44,77.82)	0	0	0	0	0	38.4	(22.43,38.4,69.21)	up	4.76465	2.20707
ALKBH8	4.28089	1.95272e-14	8.56461e-14	0	(2.59,4.16,6.91)	0.65	1	1	1	1	1	(0.31,1,7.27)	up	2.66146	1.19297
ALMS1	5.02751	8.70189e-16	4.87055e-15	0	(1.85,3.7,8.95)	0.57	0.96	0.96	0.98	0.98	1	(0.32,1,6.28)	up	6.18868	2.7819
ALOX5	7.31785	3.99311e-16	2.38582e-15	0	(2.47,8.35,18.82)	0.39	0.61	0.76	0.9	0.92	162.35	(75.82,162.35,704.36)	up	7.14766	2.2705
ALOX5AP	7.44287	4.18757e-18	3.94468e-17	0	(2.84,7.86,20.64)	0.41	0.63	0.76	0.88	0.98	321.05	(70.3,321.05,1786)	up	5.77723	1.33457
ALPK1	0.333907	0.452108	0.475264	0	(1.69,6.45,11.48)	0.41	0.74	1	1	1	18.67	(10.14,18.67,56.23)	no-change	4.61163	4.30875
ALPK2	3.48951	1.89386e-08	3.7096e-08	0	(0.03,0.07,5.04)	0.88	0.92	0.92	0.92	0.98	0.1	(0.02,0.1,2.15)	up	1.28122	0.236867
ALPK3	5.03613	5.63595e-22	1.69472e-20	0	(1.11,3.59,36.4)	0.63	0.74	0.84	0.86	0.88	0.41	(0.12,0.41,1.53)	up	2.21878	0.205943
ALPL	4.49042	3.48438e-08	6.65191e-08	1	(5.02,9.44,26.14)	0.2	0.57	0.8	0.88	0.92	146.35	(30.28,146.35,1576.9)	up	2.10599	0.313012
ALS2	0.753916	0.0723418	0.082209	0	(6.18,8.76,12.43)	0.06	0.69	0.92	0.96	0.96	1.68	(0.72,1.68,7.31)	no-change	4.10386	3.91835
ALS2CL	3.25004	3.65986e-06	5.80418e-06	0	(5.24,17.24,75.7)	0.2	0.31	0.45	0.57	0.82	0.99	(0.25,0.99,40.24)	up	3.01011	1.93211
ALYREF	3.73167	4.70238e-13	1.64577e-12	0	(23.75,46.21,64.97)	0	0	0	0.1	0.29	43.3	(22.87,43.3,161.66)	up	6.07825	3.17444
AMBRA1	6.42488	2.30917e-23	1.31958e-21	0	(5.84,10.59,16.48)	0.14	0.45	0.8	1	1	5.85	(2.96,5.85,13.74)	up	6.30283	1.85707
AMD1	-0.678975	0.00932979	0.0113698	0	(37.14,45.53,62.6)	0	0	0	0.04	0.14	33.48	(15.32,33.48,87.82)	no-change	7.65201	8.36128
AMDHD2	6.64564	2.79889e-21	6.57787e-20	0	(8.94,20.37,26.76)	0.02	0.26	0.31	0.49	0.98	21.17	(11.85,21.17,49.56)	up	5.32608	1.22156
AMER1	5.59069	9.88287e-18	8.5548e-17	0	(1.19,2.41,4.4)	0.96	1	1	1	1	0.48	(0.18,0.48,5.75)	up	4.20053	1.30002
AMFR	0.664018	0.0260293	0.0306179	0	(33.06,41.16,61.28)	0	0	0.02	0.04	0.14	20.3	(10.7,20.3,42.56)	no-change	7.46445	6.7762
AMH	4.15659	1.00433e-13	3.86575e-13	0	(0.77,1.34,4.67)	0.9	0.92	0.94	0.98	0.98	0.23	(0.09,0.23,1.01)	up	1.62423	0.215439
AMIGO1	1.77061	0.0119472	0.014452	1	(5.27,8.98,16.56)	0.2	0.67	0.84	0.92	0.96	1.28	(0.49,1.28,5.13)	up	1.24703	1.18136
AMIGO2	4.68688	3.68711e-13	1.3084e-12	1	(2.62,5.65,40.61)	0.41	0.61	0.72	0.74	0.84	1.31	(0.38,1.31,20)	up	3.05988	1.21922
AMMECR1	4.05413	8.55029e-10	1.92504e-09	0	(0.95,2.42,7.89)	0.84	0.9	1	1	1	1.69	(0.72,1.69,8.6)	up	3.90676	1.96065
AMMECR1L	4.94863	1.32322e-14	5.95728e-14	0	(6.66,16.13,26.7)	0.04	0.33	0.41	0.67	0.96	5.72	(2.45,5.72,22.27)	up	4.77911	2.25067
AMN	4.15498	5.62539e-11	1.46646e-10	0	(0.15,0.41,14.77)	0.78	0.88	0.9	0.9	0.92	0.62	(0.24,0.62,1.98)	up	1.98116	0.471684
AMN1	1.46185	0.000831175	0.00109341	0	(3.77,6.14,12.19)	0.39	0.8	0.96	0.98	0.98	5.72	(2.76,5.72,11.4)	no-change	2.42411	2.02492
AMOT	4.40384	5.52825e-10	1.27274e-09	0	(2.95,5.45,15.06)	0.43	0.72	0.86	1	1	0.21	(0.08,0.21,1.66)	up	2.45754	0.501488
AMOTL1	4.2424	3.03075e-06	4.8388e-06	0	(5.41,19.24,37.16)	0.16	0.43	0.47	0.53	0.84	0.39	(0.17,0.39,10.05)	up	3.64224	1.21236
AMPD2	3.39788	2.72716e-09	5.83114e-09	0	(15.37,25.81,49.72)	0.04	0.08	0.18	0.41	0.59	49.78	(29.36,49.78,121.15)	up	7.77152	4.92308
AMPD3	8.10245	6.64915e-20	9.9319e-19	0	(2.73,4.56,12.45)	0.55	0.88	0.92	0.96	1	12.9	(6.92,12.9,25.09)	up	6.65642	1.34744
AMT	1.41615	0.00496411	0.00616741	0	(13.48,26.05,55.47)	0	0.16	0.26	0.35	0.55	7.24	(3.77,7.24,37.61)	no-change	2.93345	2.45751
AMY2B	-1.46498	0.000870473	0.00114293	0	(8.63,14.3,32.53)	0.04	0.26	0.59	0.8	0.88	4.78	(2.3,4.78,18.05)	no-change	2.50248	4.29885
AMZ1	5.27429	1.511e-12	4.86656e-12	0	(0.08,0.25,2.23)	1	1	1	1	1	0.07	(0.01,0.07,1.07)	up	2.77673	0.392598
AMZ2	1.17028	0.0161396	0.019303	0	(29.17,37,58.91)	0	0	0.04	0.04	0.23	26.93	(15.89,26.93,59.18)	no-change	5.33633	4.7508
AMZ2P1	1.36405	0.0139228	0.0167506	0	(5.94,10.73,17.19)	0.14	0.45	0.74	0.96	0.98	2.7	(1.09,2.7,9.45)	no-change	4.15492	3.80266
ANAPC1	0.875001	0.0115922	0.0140337	0	(2.15,4.93,6.79)	0.55	0.98	1	1	1	1.41	(0.51,1.41,18.64)	no-change	5.18404	4.39206
ANAPC10	0.919505	0.0700467	0.0796995	0	(4.01,5.49,8.41)	0.35	0.96	1	1	1	1.23	(0.5,1.23,10.33)	no-change	3.53895	3.7157
ANAPC11	-2.00526	1.4792e-07	2.65463e-07	0	(34.26,39.1,48.57)	0	0	0	0.02	0.08	21.56	(11.56,21.56,53.4)	down	4.10872	6.13799
ANAPC13	-2.72889	3.03755e-15	1.52787e-14	0	(40.31,52.91,69)	0	0	0	0	0.04	28.41	(12.25,28.41,56.78)	down	4.03517	6.75457
ANAPC15	3.02599	5.44341e-09	1.13038e-08	0	(7.42,8.52,12.89)	0.04	0.69	0.94	0.98	1	8.01	(3.67,8.01,15.62)	up	4.20638	2.51826
ANAPC16	-2.27451	5.44133e-11	1.42009e-10	0	(24.09,56.14,85.88)	0	0	0	0.14	0.22	36.63	(20.28,36.63,77.55)	down	5.12616	7.46083
ANAPC2	7.14079	3.75289e-21	8.43292e-20	0	(18.76,34.65,55.42)	0	0	0.04	0.26	0.37	24.28	(12.82,24.28,53.15)	up	6.26714	1.94456
ANAPC4	1.03078	0.063667	0.0727533	0	(13.5,28.95,47.1)	0	0.02	0.23	0.33	0.55	9.8	(4.15,9.8,43.77)	no-change	4.10846	4.23218
ANAPC5	0.868461	0.0301843	0.0353665	0	(39.47,63.78,96.77)	0	0	0	0	0.04	38.78	(20.63,38.78,101.7)	no-change	6.6096	5.97532
ANAPC7	1.9102	0.000111193	0.00015618	0	(15.93,25.37,40.15)	0	0.04	0.18	0.33	0.72	12.25	(5.81,12.25,35.33)	up	4.35681	3.48626
ANGEL1	5.78216	2.98483e-20	4.923e-19	0	(10.34,12.42,20.66)	0	0.16	0.71	0.84	0.98	3.63	(1.5,3.63,31.1)	up	4.91298	1.58183
ANGEL2	-0.679636	0.0222962	0.0263664	0	(7.08,10.16,15.98)	0.12	0.49	0.84	1	1	3.38	(1.19,3.38,16.1)	no-change	4.67922	5.39238
ANGPT1	-1.72557	0.0530206	0.0609617	1	(1.03,2.75,18.54)	0.69	0.84	0.84	0.9	0.96	0.17	(0.04,0.17,3.38)	no-change	2.17436	4.21495
ANGPTL6	4.22845	2.50463e-14	1.07424e-13	0	(0.38,0.48,1.02)	0.98	0.98	0.98	1	1	1.57	(0.45,1.57,54.22)	up	1.90448	0.391383
ANK1	7.90323	7.06289e-13	2.39995e-12	0	(0.28,0.63,7.88)	0.84	0.94	0.94	0.94	0.94	4.11	(1.57,4.11,14.41)	up	5.83694	0.977972
ANK3	-0.370014	0.533882	0.556427	1	(2.08,4.53,10.23)	0.55	0.88	0.96	0.96	0.96	0.16	(0.05,0.16,3.31)	no-change	2.43597	3.20125
ANKAR	0.953645	0.0528828	0.0608134	0	(0.58,1.73,3.84)	0.98	0.98	1	1	1	0.47	(0.17,0.47,1.75)	no-change	2.65949	2.77302
ANKDD1A	6.09448	3.18204e-14	1.33811e-13	0	(3.59,8.13,16.09)	0.28	0.59	0.86	0.98	1	4.11	(1.83,4.11,32.25)	up	5.03115	1.18536
ANKFY1	4.46397	5.18392e-14	2.09302e-13	0	(10.48,21.42,30.84)	0	0.2	0.37	0.45	0.86	8.63	(3.69,8.63,23.77)	up	5.99337	2.73439
ANKH	5.47791	1.21785e-13	4.64476e-13	0	(12.15,15.96,43.04)	0.02	0.16	0.39	0.67	0.8	6.76	(4,6.76,12.62)	up	4.92905	1.85132
ANKHD1	1.18257	0.00521048	0.00646184	0	(14.52,36.91,52.75)	0	0.06	0.22	0.29	0.35	29.37	(14.81,29.37,59.26)	no-change	3.35347	2.7816
ANKIB1	0.361982	0.32578	0.347909	1	(13.27,16.99,23.34)	0.04	0.14	0.33	0.71	0.98	4.22	(1.44,4.22,39.03)	no-change	5.12332	5.02397
ANKLE1	5.27381	4.10658e-16	2.44936e-15	0	(0.69,1.1,1.86)	0.96	0.98	1	1	1	2.76	(1.14,2.76,11.79)	up	3.43617	0.665088
ANKLE2	2.75771	3.00548e-07	5.24474e-07	1	(10.01,25.32,35.28)	0	0.2	0.33	0.39	0.72	15.02	(8.04,15.02,40.2)	up	7.71571	5.54954
ANKMY1	5.86027	1.47927e-22	5.6748e-21	0	(2.39,4.54,8.42)	0.55	0.92	0.98	0.98	0.98	4.19	(2.03,4.19,8.86)	up	4.58904	1.27141
ANKMY2	2.55623	2.555e-05	3.7836e-05	0	(12.19,19.41,27.44)	0	0.08	0.31	0.57	0.96	2.43	(0.85,2.43,15.75)	up	3.75288	2.98607
ANKRA2	-1.61349	7.5328e-11	1.92721e-10	1	(8.6,20.96,37.95)	0	0.29	0.35	0.47	0.82	6.43	(2.27,6.43,27.72)	down	3.96238	5.51886
ANKRD10	-1.82347	7.94163e-10	1.79446e-09	0	(27.27,60.42,102.2)	0	0	0	0.08	0.28	26.86	(11.98,26.86,114.61)	down	7.0804	9.01522
ANKRD11	1.6256	9.39291e-06	1.44213e-05	0	(10.5,19.43,28)	0	0.2	0.37	0.51	0.94	13.93	(7.43,13.93,26.58)	up	8.38341	6.6754
ANKRD12	-1.2544	3.15901e-05	4.64211e-05	0	(5.75,11.81,18.18)	0.08	0.41	0.72	0.94	1	5.62	(1.84,5.62,19.88)	no-change	7.25146	8.45678
ANKRD13A	0.816172	0.00356055	0.00446918	1	(9.95,22.86,39.62)	0.02	0.22	0.31	0.45	0.67	50.37	(31.21,50.37,93.66)	no-change	7.09765	6.27324
ANKRD13B	1.89881	0.00121075	0.00157158	0	(6.87,13.52,29.28)	0.14	0.39	0.59	0.72	0.9	0.99	(0.31,0.99,3.73)	up	1.99875	1.19904
ANKRD13C	2.82708	2.1772e-07	3.84809e-07	0	(6.84,11.8,17.57)	0.06	0.45	0.8	0.92	1	2.75	(0.93,2.75,16.81)	up	4.93546	3.38446
ANKRD13D	4.20925	1.11251e-12	3.6593e-12	0	(16.91,25.3,43.79)	0.02	0.1	0.14	0.26	0.63	69.24	(31.92,69.24,127.81)	up	7.57061	4.01246
ANKRD16	3.53186	2.84962e-12	8.76982e-12	0	(4.03,6.47,12.57)	0.28	0.84	0.98	1	1	1.36	(0.61,1.36,6.97)	up	2.24727	0.971907
ANKRD17	2.15987	5.37072e-06	8.38707e-06	0	(12.03,20.54,27.22)	0	0.12	0.29	0.49	0.94	6.65	(2.91,6.65,35.46)	up	7.3137	5.72084
ANKRD18A	4.44429	8.30519e-06	1.27998e-05	0	(0.08,0.51,1.61)	0.96	0.98	0.98	1	1	0.07	(0.02,0.07,0.4)	up	1.95262	0.131994
ANKRD22	4.84069	5.09567e-11	1.33494e-10	0	(0.1,0.22,6.88)	0.86	0.9	0.9	0.9	0.92	6.63	(1.49,6.63,35.1)	up	2.01438	0.128272
ANKRD26	-0.921098	0.0513592	0.0591354	0	(2.4,3.41,6.92)	0.76	1	1	1	1	0.34	(0.11,0.34,7.69)	no-change	3.15182	4.56971
ANKRD27	1.37628	0.00137648	0.00177749	0	(7.07,12.68,19.14)	0.06	0.33	0.69	0.9	1	7.81	(3.74,7.81,24.27)	no-change	5.28663	4.4768
ANKRD28	-1.98689	1.85624e-07	3.30413e-07	0	(8.53,12.34,27.75)	0.04	0.26	0.65	0.78	0.94	3.92	(1.45,3.92,23.46)	down	7.00358	9.16347
ANKRD33B	5.53235	2.43092e-12	7.58463e-12	0	(0.88,3.1,8.61)	0.76	0.98	1	1	1	1.11	(0.43,1.11,28)	up	5.87386	2.28481
ANKRD36	-1.2415	0.000511897	0.000683655	0	(1.3,2.96,6.79)	0.84	0.98	1	1	1	0.59	(0.1,0.59,4.23)	no-change	5.24343	6.49301
ANKRD36B	-2.40395	1.87251e-10	4.56913e-10	0	(0.44,1.24,2.66)	1	1	1	1	1	0.25	(0.05,0.25,2.11)	down	3.95731	6.33968
ANKRD36BP2	1.0169	0.135218	0.149781	0	(0.09,0.23,1.55)	0.98	0.98	1	1	1	0.15	(0.04,0.15,5.88)	no-change	1.62519	1.80917
ANKRD36C	-1.04368	0.00131881	0.00170573	0	(1.05,2.12,5.27)	0.88	0.96	0.98	1	1	0.55	(0.1,0.55,3.34)	no-change	5.3969	6.46152
ANKRD37	1.16651	0.0648471	0.0740403	0	(6.6,10.09,18.41)	0.06	0.49	0.82	0.9	0.96	5.76	(1.88,5.76,51.83)	no-change	2.42824	2.24746
ANKRD39	-0.669091	0.120154	0.133761	0	(4.67,6.08,11.42)	0.29	0.86	0.92	0.96	0.98	2.59	(1.18,2.59,8.5)	no-change	1.24994	2.37663
ANKRD40	-0.217024	0.349015	0.371829	0	(18.82,36.97,62.73)	0	0.02	0.08	0.28	0.37	4.42	(1.83,4.42,22.54)	no-change	5.09834	5.30631
ANKRD42	4.52091	7.20487e-16	4.09009e-15	0	(3.6,5.12,9.05)	0.43	0.96	0.98	0.98	0.98	1.33	(0.54,1.33,4.1)	up	3.63035	1.45424
ANKRD44	-0.723886	0.0706252	0.0803113	0	(1.78,3.34,9.8)	0.72	0.9	1	1	1	11.73	(6.23,11.73,27.63)	no-change	6.23934	6.95132
ANKRD46	2.8692	1.34898e-09	2.9725e-09	0	(6.88,9.46,18.73)	0.06	0.55	0.82	0.96	0.96	1.08	(0.36,1.08,8.98)	up	2.27535	1.20168
ANKRD49	-2.43299	2.23747e-16	1.41058e-15	0	(4.75,11.72,19.28)	0.26	0.47	0.8	0.92	1	7	(2.25,7,27.62)	down	4.5442	6.9464
ANKRD50	2.74137	3.12434e-06	4.9836e-06	0	(2.32,6.57,14.4)	0.45	0.71	0.9	0.96	1	1.16	(0.43,1.16,3.14)	up	4.55261	3.09786
ANKRD52	7.38064	1.58876e-22	5.99464e-21	0	(11.21,19.75,31.48)	0	0.16	0.29	0.51	0.82	6.95	(3.41,6.95,29.23)	up	6.31164	1.95116
ANKRD54	2.71857	4.54357e-08	8.5753e-08	0	(11.94,14.88,25.65)	0	0.12	0.51	0.76	0.92	4.96	(2.42,4.96,13.98)	up	4.0996	2.6043
ANKRD6	2.14812	4.25508e-06	6.70492e-06	0	(2.92,5.69,13.92)	0.47	0.84	0.92	0.94	0.96	1.25	(0.65,1.25,3.49)	up	2.71197	1.84223
ANKRD9	6.87795	1.94386e-22	6.97159e-21	0	(6.27,10.52,21.63)	0.1	0.47	0.76	0.86	0.98	3.98	(1.8,3.98,9.4)	up	4.62604	0.795628
ANKS1A	3.85241	7.0578e-09	1.44664e-08	0	(12.05,22.42,46.01)	0	0.1	0.35	0.47	0.74	8.62	(4.43,8.62,43.31)	up	4.53055	2.53077
ANKS3	3.97001	2.40223e-13	8.82226e-13	0	(9.22,12.84,25.62)	0.04	0.26	0.63	0.74	0.94	3.4	(1.39,3.4,12.63)	up	2.66444	1.0173
ANKS6	2.23232	1.29221e-05	1.96017e-05	0	(5.15,7.86,15.26)	0.2	0.65	0.88	0.94	0.96	0.9	(0.37,0.9,4.48)	up	3.37077	2.35873
ANKZF1	1.51332	0.00595533	0.00735774	0	(21.24,43.2,82.81)	0	0	0.02	0.2	0.33	50.55	(29.47,50.55,105.12)	up	4.26382	3.6932
ANLN	6.62203	4.91554e-17	3.59325e-16	0	(0.5,1.36,24.73)	0.65	0.74	0.84	0.86	0.92	0.72	(0.24,0.72,17.87)	up	4.22456	0.469444
ANO10	3.35579	3.33053e-08	6.37145e-08	1	(6.66,13.2,21.25)	0.08	0.39	0.57	0.82	1	8.97	(5.44,8.97,21.37)	up	4.07788	2.26857
ANO6	5.8875	5.50172e-16	3.2163e-15	1	(5.19,19.38,52.85)	0.2	0.35	0.43	0.55	0.65	6.38	(2.82,6.38,23.32)	up	5.82697	2.38717
ANO7L1	3.23504	1.76329e-10	4.31794e-10	0	(0.33,0.66,2.89)	0.98	1	1	1	1	0.42	(0.25,0.42,0.88)	up	1.13897	0.25967
ANO8	5.94161	2.3672e-17	1.86292e-16	0	(10.46,13.76,26.28)	0.02	0.18	0.59	0.82	0.9	3.5	(1.95,3.5,12.93)	up	4.1607	1.19764
ANO9	3.2905	1.02186e-05	1.56315e-05	1	(0.17,1.41,24.48)	0.67	0.71	0.74	0.84	0.9	16.38	(4.33,16.38,51.3)	up	3.30219	1.93882
ANP32A	1.24059	8.85182e-06	1.36103e-05	0	(20.93,27.88,40.24)	0	0.02	0.06	0.16	0.59	58.48	(38.03,58.48,106.5)	no-change	6.97932	5.726
ANP32B	-0.936009	0.000893607	0.00117218	0	(68.45,160.6,241.55)	0	0	0	0	0	116.4	(62.24,116.4,464.04)	no-change	6.93891	7.84259
ANP32E	-2.53619	1.04667e-10	2.63476e-10	0	(22.22,28.91,44.93)	0	0.02	0.12	0.2	0.51	17.06	(6.96,17.06,143.25)	down	5.87634	8.4851
ANPEP	9.17565	2.15905e-16	1.36584e-15	1	(1.39,7.25,85.04)	0.45	0.55	0.57	0.65	0.69	96.11	(22.11,96.11,276.72)	up	8.23505	2.04514
ANTKMT	5.37166	9.23033e-19	1.01859e-17	0									up	2.90645	0.484786
ANTXR2	3.13801	1.37683e-09	3.03047e-09	0	(1.23,9.05,51.39)	0.37	0.53	0.57	0.59	0.69	7.57	(3.85,7.57,18.83)	up	6.54414	4.05564
ANTXRLP1	3.38973	4.98464e-06	7.80895e-06	0	(0,0,0.03)	1	1	1	1	1	0.19	(0.05,0.19,0.69)	up	1.5136	0.422712
ANXA1	2.35381	2.97095e-05	4.37556e-05	1	(5.97,49.83,317.8)	0.18	0.29	0.31	0.37	0.43	62.81	(24.23,62.81,273.04)	up	8.92791	6.53946
ANXA11	4.40307	1.6895e-12	5.40231e-12	0	(21.05,59.03,84.44)	0	0.04	0.12	0.2	0.33	71.94	(49.36,71.94,169.2)	up	7.95268	4.4011
ANXA2	6.89647	8.50336e-15	3.95636e-14	1	(13.01,130.45,458)	0.08	0.2	0.22	0.26	0.28	73.25	(40.37,73.25,151.47)	up	8.04582	3.05758
ANXA2P2	4.48758	3.31178e-11	8.90121e-11	0	(0.25,2.32,8.53)	0.72	0.96	0.98	0.98	1	1.53	(0.75,1.53,4.25)	up	1.6902	0.107867
ANXA2R	1.55225	0.00315678	0.00397796	0	(0.67,1.78,4.88)	0.92	1	1	1	1	6.42	(2.81,6.42,17.77)	up	3.29612	2.85396
ANXA3	1.50152	0.15373	0.169373	1	(5.67,10.35,58.46)	0.16	0.47	0.65	0.67	0.78	45.36	(11.78,45.36,398.86)	no-change	3.77216	3.39593
ANXA4	-0.315708	0.483664	0.506503	0	(7.37,29.61,51.76)	0.06	0.28	0.35	0.37	0.51	11.27	(5.62,11.27,42.17)	no-change	4.35227	4.72986
ANXA5	0.347996	0.474602	0.497429	0	(84.68,252.15,621.35)	0	0	0	0	0	208.3	(112.18,208.3,349.01)	no-change	7.55845	7.21446
ANXA6	2.80516	4.06799e-06	6.41892e-06	0	(44.93,96.62,210.4)	0	0	0	0	0.06	111.95	(56.02,111.95,428.24)	up	6.96061	4.7693
ANXA7	-0.625837	0.000785048	0.00103471	0	(54.24,84.53,119.85)	0	0	0	0	0	56.36	(29.24,56.36,127.52)	no-change	6.5237	7.14392
AOAH	6.3765	2.24294e-13	8.27034e-13	0	(1,1.82,4.99)	0.9	0.98	0.98	1	1	70.19	(30.48,70.19,144.21)	up	6.54963	2.58836
AOC2	4.78083	3.43685e-23	1.79289e-21	0	(1.2,2.12,4.6)	0.92	0.98	1	1	1	2.96	(1.75,2.96,9.16)	up	2.32757	0.43436
AOC3	4.34501	1.44413e-17	1.19522e-16	0	(1.17,24.51,262)	0.29	0.39	0.43	0.47	0.57	2.2	(0.97,2.2,20.74)	up	1.93783	0.369785
AOPEP	2.43283	3.98702e-07	6.87826e-07	0									up	3.19568	2.01698
AOX2P	1.98307	0.0620898	0.0709981	0	(0,0.01,0.08)	1	1	1	1	1	0	(0,0,0.05)	no-change	1.64449	1.40965
AP000254.2	1.54592	0.00519175	0.00643977	0									up	1.07908	1.1234
AP000347.1	5.09983	7.14068e-19	8.1274e-18	0									up	3.14838	0.693117
AP000350.6	3.84942	0.00106656	0.00139042	0	(0.1,0.15,0.38)	1	1	1	1	1	0.12	(0,0.12,0.44)	up	1.61039	0.231707
AP000355.1	4.40201	5.05237e-09	1.0533e-08	0									up	1.99952	0.271386
AP000437.1	5.14185	1.24611e-15	6.75645e-15	0									up	2.19637	0.134399
AP000692.1	3.05566	2.90241e-09	6.1924e-09	0									up	1.15768	0.375935
AP000692.2	3.73733	4.44979e-15	2.17314e-14	0									up	1.29499	0.180078
AP000757.1	2.60491	0.000480412	0.00064354	0									up	1.33394	0.549172
AP000763.3	4.56785	3.76391e-16	2.26856e-15	0									up	1.90907	0.210339
AP000766.1	3.0235	5.51021e-07	9.38494e-07	0									up	1.84581	0.904995
AP000787.1	1.4786	0.0166065	0.0198494	0									no-change	1.29328	1.49587
AP000845.1	4.54916	7.45634e-13	2.52679e-12	0									up	2.07313	0.329121
AP000873.2	2.45684	1.11224e-06	1.84352e-06	0									up	2.2675	1.5005
AP000873.4	2.09671	4.74141e-06	7.44229e-06	0									up	1.24798	0.782602
AP000892.4	3.89376	7.27256e-11	1.86618e-10	0	(0,0.07,0.19)	1	1	1	1	1	0	(0,0,0)	up	1.90732	0.609509
AP000919.1	3.57797	1.31189e-11	3.68421e-11	0									up	1.32651	0.17147
AP000919.4	3.67648	4.75942e-09	9.94639e-09	0									up	1.53722	0.334425
AP000936.3	2.88243	6.60333e-09	1.35898e-08	0									up	1.56849	0.317735
AP001000.1	-1.70562	2.99258e-06	4.78173e-06	0									down	1.04376	2.12084
AP001033.4	3.71936	1.08916e-08	2.18976e-08	0									up	1.89487	0.707398
AP001062.1	5.28405	8.24838e-19	9.22051e-18	0									up	3.30346	0.939685
AP001160.3	3.73162	1.75275e-12	5.58382e-12	0									up	1.5599	0.391624
AP001269.4	4.42339	9.25641e-16	5.14652e-15	0									up	1.91634	0.288048
AP001273.1	1.96603	0.000330538	0.000448224	0									up	1.31872	1.17789
AP001324.1	-0.0581253	0.892346	0.899992	0									no-change	2.61303	2.63538
AP001437.1	4.01619	1.59536e-15	8.44444e-15	0	(0.9,1.47,2.63)	1	1	1	1	1	1.08	(0.4,1.08,3.26)	up	1.75526	0.258741
AP001486.2	0.648808	0.287134	0.308048	0									no-change	2.38497	3.02764
AP001816.1	3.26622	2.13781e-12	6.72498e-12	0									up	1.76956	0.698197
AP001922.3	4.61408	4.89697e-12	1.45693e-11	0									up	1.70792	0.0789895
AP001962.1	3.14695	2.80246e-08	5.40553e-08	0									up	1.14055	0.267886
AP001972.5	1.5354	0.00236001	0.0030025	0									up	4.66539	3.75346
AP001992.1	1.64917	0.000493029	0.000659543	0									up	1.15038	0.978059
AP002336.1	3.44677	2.25099e-09	4.85296e-09	0									up	1.46238	0.412745
AP002360.2	-3.20829	1.75756e-10	4.3062e-10	0									down	1.382	4.13655
AP002387.2	-1.73268	0.00162864	0.0020933	0									down	1.34006	3.36167
AP002495.1	1.66585	0.00152045	0.00195808	0									up	1.86382	1.70948
AP002748.4	1.09671	0.0277914	0.0326294	0									no-change	1.18755	1.29507
AP002761.4	5.08877	4.70008e-14	1.91112e-13	0									up	2.44913	0.274412
AP002807.1	4.34244	5.90932e-14	2.36786e-13	0									up	3.65048	1.37599
AP003068.2	3.38012	6.77086e-09	1.39094e-08	0									up	1.54645	0.587804
AP003084.1	2.72013	3.48845e-08	6.65783e-08	0									up	1.08194	0.526656
AP003108.2	2.98661	3.66571e-08	6.97777e-08	0									up	3.19835	1.74351
AP003108.4	2.0234	0.000263311	0.00035979	0									up	1.71818	1.32627
AP003486.1	2.9871	8.40749e-08	1.54487e-07	0									up	2.87374	1.86559
AP003717.1	5.04332	5.63533e-18	5.13972e-17	0									up	2.76175	0.617813
AP003733.3	4.33837	1.70146e-12	5.43552e-12	0									up	2.57233	0.615005
AP004609.5	1.80389	5.51328e-05	7.94568e-05	0									up	1.35104	1.01087
AP005061.2	1.58186	0.00126661	0.00164069	0									up	1.63351	1.48931
AP005131.6	5.20063	1.63629e-20	2.92663e-19	0									up	2.7849	0.338682
AP005329.1	3.71237	1.63357e-11	4.53854e-11	0									up	1.42697	0.257193
AP005329.3	4.61766	2.98414e-16	1.83471e-15	0									up	2.19676	0.399134
AP006259.1	5.94452	1.5319e-15	8.14883e-15	0									up	2.6856	0.0886887
AP006621.3	0.299407	0.498883	0.521805	0									no-change	1.40762	1.86943
AP006621.5	3.6616	8.24166e-14	3.21906e-13	0	(8.12,10.48,16.67)	0.08	0.43	0.82	0.96	1	3.54	(1.57,3.54,12.83)	up	1.53717	0.30581
AP1AR	2.83251	4.82731e-07	8.26476e-07	0	(10.07,15.2,19.61)	0.02	0.2	0.47	0.92	1	3.29	(1.04,3.29,25.11)	up	3.09576	2.04831
AP1B1	7.93228	4.02657e-25	5.49049e-23	0	(38.27,49.23,74.39)	0	0	0	0.04	0.12	40.26	(21.81,40.26,109.03)	up	7.63767	2.02037
AP1G1	-0.0234343	0.933795	0.938977	0	(12.25,24.09,33.21)	0	0.08	0.28	0.33	0.8	20.9	(10.24,20.9,39.85)	no-change	7.85892	7.80065
AP1G2	4.74949	1.7777e-11	4.91517e-11	0	(21.55,40.36,108.3)	0.02	0.08	0.14	0.2	0.35	67.94	(40.81,67.94,130.31)	up	5.90078	3.02018
AP1M1	4.77607	4.01889e-14	1.65515e-13	0	(6.2,9.36,14.66)	0.06	0.53	0.92	0.98	1	11.64	(7.52,11.64,16.34)	up	6.45496	3.21237
AP1S1	3.73084	1.06378e-10	2.67393e-10	0	(23.63,34.77,90.66)	0.02	0.06	0.08	0.1	0.37	13.66	(5.5,13.66,76.04)	up	2.38903	0.658764
AP1S2	-0.966787	0.0135491	0.0163154	0	(6.66,14.16,24.32)	0.1	0.28	0.59	0.8	0.9	13.27	(5.12,13.27,29.16)	no-change	6.44144	7.48001
AP1S3	4.55731	8.21403e-13	2.76383e-12	0	(0.32,0.54,1.69)	0.98	1	1	1	1	0.37	(0.12,0.37,10.01)	up	3.00274	1.08622
AP2A1	7.33996	7.8228e-23	3.45306e-21	0	(33.54,61.58,98.66)	0	0	0	0.02	0.14	52.38	(35.92,52.38,75.34)	up	7.49564	2.16118
AP2A2	3.71702	2.94511e-14	1.24762e-13	0	(23.78,38.44,52.84)	0	0	0.04	0.12	0.31	17.16	(9.92,17.16,99.46)	up	6.12701	3.17932
AP2B1	2.34531	5.3379e-11	1.39494e-10	0	(48.74,63.7,93.94)	0	0	0.02	0.04	0.1	38.72	(23.77,38.72,65.99)	up	7.33516	5.06803
AP2M1	4.37935	2.63484e-11	7.15721e-11	1	(151.75,212.9,329)	0	0	0	0	0	141.8	(107.38,141.8,198.72)	up	7.51414	4.43871
AP2S1	3.43736	2.06016e-08	4.02219e-08	0	(62.22,81.67,117.7)	0	0	0	0	0.02	91.48	(61.72,91.48,141.22)	up	5.67086	3.54459
AP3B1	4.25612	2.68979e-12	8.3263e-12	0	(6.71,15.18,21.88)	0.02	0.33	0.49	0.78	0.98	12.6	(5.93,12.6,28.71)	up	6.6957	3.77989
AP3D1	5.92317	4.27664e-20	6.81172e-19	0	(45.09,63.77,98.21)	0	0	0	0	0	33.43	(17.33,33.43,90.65)	up	7.4014	2.96201
AP3M1	2.93575	9.59416e-08	1.75147e-07	0	(8.74,20.26,27.26)	0	0.31	0.37	0.47	0.96	12.53	(5.34,12.53,50.23)	up	5.41171	3.75916
AP3M2	1.87918	0.00137304	0.00177338	0	(7.95,11.44,20.54)	0.08	0.37	0.71	0.88	0.98	4.45	(1.38,4.45,22.45)	up	3.98287	3.45055
AP3S1	-0.631904	0.0351468	0.0409545	0	(63.66,81.65,128.45)	0	0	0	0.02	0.04	46.19	(22.28,46.19,225.9)	no-change	5.94062	6.57373
AP3S2	4.97069	6.67968e-19	7.66604e-18	0	(11.53,14.84,17.64)	0	0.02	0.53	0.96	1	11.59	(8.09,11.59,24.12)	up	3.98076	1.42354
AP4B1	2.06755	0.000133328	0.000186246	0	(6.33,8.63,16.1)	0.06	0.65	0.8	0.96	1	10.39	(5.45,10.39,23.3)	up	4.78892	3.9273
AP4E1	5.17474	2.13557e-17	1.70006e-16	0	(2.17,5.73,8.77)	0.41	0.98	1	1	1	2.03	(0.84,2.03,9.93)	up	4.51033	1.76548
AP4M1	3.27869	2.631e-10	6.30708e-10	0	(5.8,12.91,20.21)	0.12	0.39	0.65	0.86	0.98	4.28	(2.21,4.28,10.49)	up	3.15865	1.71752
AP4S1	1.9013	1.85573e-06	3.01558e-06	0	(2.29,3.27,5.61)	0.8	1	1	1	1	1.31	(0.61,1.31,3.67)	up	3.62084	2.53497
AP5B1	9.14868	1.27651e-24	1.32181e-22	0	(4.01,10.02,15.26)	0.28	0.49	0.86	1	1	26.01	(15.4,26.01,131.99)	up	7.63312	1.53963
AP5M1	0.671602	0.131452	0.145774	0	(5,6.27,8.17)	0.22	0.96	1	1	1	3.51	(0.97,3.51,9.68)	no-change	4.74759	4.70775
AP5S1	5.3316	2.05139e-22	7.30018e-21	0	(3.73,4.42,6.04)	0.71	0.96	1	1	1	2.38	(1.06,2.38,6.62)	up	3.44293	0.863605
AP5Z1	8.16595	1.54479e-23	9.58328e-22	0	(13.85,35.5,45.42)	0	0.04	0.26	0.31	0.41	44.46	(29.39,44.46,78.55)	up	6.74635	1.61626
APAF1	6.92832	4.23331e-22	1.33412e-20	0	(3.39,5,8.86)	0.51	0.96	0.98	1	1	10.18	(5.55,10.18,24.73)	up	5.76068	1.34804
APBA2	3.55657	6.25528e-05	8.97372e-05	0	(1.01,2.04,49.3)	0.67	0.72	0.74	0.74	0.8	6.14	(1.53,6.14,18.31)	up	3.38173	2.0008
APBA3	6.20983	6.33313e-20	9.51144e-19	0	(7.38,15.71,24.55)	0	0.28	0.47	0.74	1	19.3	(10.22,19.3,34.54)	up	4.50256	1.28749
APBB1	4.39623	1.80241e-08	3.53954e-08	1	(24.06,50.11,107.95)	0.02	0.04	0.06	0.14	0.37	6.8	(2.37,6.8,26.66)	up	3.99423	1.95089
APBB1IP	1.95547	1.26265e-05	1.91743e-05	1	(1.83,3.65,15.54)	0.67	0.8	0.88	0.94	0.98	95.76	(63.77,95.76,315.95)	up	6.33291	4.80117
APBB2	2.90214	0.00156891	0.00201822	0	(7.56,10.68,32.67)	0.1	0.47	0.65	0.69	0.86	0.81	(0.24,0.81,10.99)	up	3.2055	1.85688
APBB3	5.55403	1.39882e-16	9.26627e-16	0	(21.26,39.25,90.42)	0	0	0.02	0.1	0.33	32.84	(19.48,32.84,71.26)	up	5.04862	1.75426
APC	3.84778	1.19663e-11	3.37429e-11	1	(5.9,7.71,24.87)	0.14	0.71	0.8	0.86	0.9	3.79	(1.06,3.79,9.42)	up	6.24087	3.50383
APC2	4.70658	6.55485e-13	2.23892e-12	0	(0.19,0.31,30.57)	0.71	0.72	0.74	0.74	0.88	0.17	(0.08,0.17,0.32)	up	2.22345	0.326761
APCDD1	3.68943	3.51858e-06	5.58849e-06	1	(7.16,16.78,46.86)	0.12	0.26	0.45	0.67	0.76	0.36	(0.12,0.36,5.09)	up	1.55685	0.241563
APEH	4.51274	7.93488e-12	2.29578e-11	0	(28.62,46.01,57.98)	0	0	0	0.02	0.23	35.11	(18.98,35.11,80.72)	up	5.5706	2.73303
APEX1	-0.6359	0.0862773	0.0973807	0	(56.26,105.3,146.9)	0	0	0	0	0	58.34	(30.25,58.34,258.86)	no-change	6.26279	6.93819
APEX2	5.12108	1.86634e-18	1.90112e-17	0	(5.85,12.84,19.54)	0.12	0.37	0.67	0.92	1	10.55	(5.66,10.55,36.86)	up	4.12242	1.4525
APH1A	5.33171	1.41888e-15	7.60344e-15	0	(40.22,73.4,131.6)	0	0	0	0	0	95.78	(52.38,95.78,153)	up	7.11715	3.22599
APH1B	-0.159841	0.639531	0.659204	0	(5.94,9.79,16.64)	0.16	0.53	0.82	0.98	0.98	10.42	(4.09,10.42,24.86)	no-change	3.98191	4.30208
API5	0.691321	0.0305344	0.0357676	0	(24.48,41.73,56.29)	0	0	0.02	0.06	0.29	16.99	(6.78,16.99,84.38)	no-change	5.99124	5.35309
APIP	1.09951	0.01794	0.0213691	0	(4.62,8.14,10.68)	0.29	0.84	1	1	1	2.13	(0.86,2.13,12.11)	no-change	3.17074	3.04302
APLF	5.08238	3.11072e-23	1.6605e-21	0	(0.47,1.37,3)	0.98	1	1	1	1	0.32	(0.12,0.32,1.73)	up	3.19001	0.67968
APLP2	5.55906	2.03839e-13	7.56064e-13	1	(139.3,216.1,384.45)	0	0	0	0	0	138	(64.97,138,327)	up	9.59529	4.82654
APMAP	4.74181	1.245e-10	3.10619e-10	1	(48.91,66.93,149.8)	0	0	0	0.02	0.06	145.7	(73.25,145.7,465.42)	up	6.23968	3.36006
APOBEC3A	7.99095	7.09916e-16	4.04174e-15	0	(0.17,0.29,1.22)	0.98	0.98	0.98	1	1	104.75	(23.97,104.75,484.59)	up	6.34423	1.37454
APOBEC3B	6.47588	5.80192e-17	4.17035e-16	0	(0.08,0.36,1.58)	0.98	1	1	1	1	5.69	(1.53,5.69,36.01)	up	2.99158	0.193608
APOBEC3C	-0.393499	0.263424	0.283938	0	(2,20.12,41.92)	0.31	0.37	0.43	0.49	0.72	46.41	(22.25,46.41,169.93)	no-change	6.1276	6.56125
APOBEC3D	2.42884	3.33815e-05	4.8944e-05	0	(0.35,1.79,5.44)	0.84	1	1	1	1	9.25	(3.16,9.25,32.1)	up	2.79303	1.70467
APOBEC3F	2.96239	1.83258e-09	3.98332e-09	0	(0.39,1.94,5.98)	0.88	0.98	1	1	1	3.76	(1.46,3.76,17.42)	up	3.37585	1.75634
APOBEC3G	0.238767	0.450312	0.473556	0	(1.68,4.93,12.93)	0.51	0.76	0.94	0.96	0.98	35.5	(18.15,35.5,125.81)	no-change	4.74919	4.54851
APOBR	7.64001	5.90725e-21	1.24016e-19	0	(0.66,1.7,3.68)	0.92	0.94	0.94	0.96	0.98	107.05	(40.81,107.05,312.52)	up	6.50016	1.66599
APOE	5.36569	5.21531e-12	1.54496e-11	0	(56.07,199.9,1510)	0	0.02	0.06	0.08	0.12	4.53	(1.09,4.53,684.39)	up	2.92099	0.448972
APOL1	4.56709	1.98766e-11	5.46608e-11	0	(3.99,24.13,57.71)	0.26	0.35	0.39	0.45	0.59	14.32	(6.66,14.32,83.97)	up	3.15932	1.09115
APOL2	0.129101	0.785787	0.800078	0	(18.1,30.01,52.72)	0	0.08	0.12	0.28	0.49	40.25	(21.18,40.25,71.29)	no-change	3.96257	4.34848
APOL3	2.67533	4.08275e-05	5.94561e-05	0	(3.15,9.74,32.47)	0.29	0.51	0.55	0.72	0.84	14.32	(5.55,14.32,51.77)	up	4.9709	3.57208
APOL6	1.32125	0.00327898	0.00412478	0	(1.67,5.78,15.43)	0.43	0.8	0.88	0.96	1	8.62	(3.82,8.62,19.23)	no-change	6.73358	5.46307
APOLD1	0.55128	0.285389	0.306314	1	(11,19.98,68.92)	0.08	0.18	0.29	0.51	0.78	0.58	(0.26,0.58,7.02)	no-change	1.77244	2.04231
APOM	2.74293	7.50746e-08	1.38615e-07	0	(2.06,3.14,6.43)	0.84	0.92	0.94	0.96	0.96	2.77	(1.6,2.77,5.14)	up	2.05003	1.40189
APOO	-2.60018	2.97596e-10	7.07734e-10	0	(6.19,9.14,23.92)	0.1	0.53	0.67	0.82	0.98	2.88	(1.58,2.88,14.28)	down	1.66022	3.89893
APOOL	1.85056	0.000112412	0.000157828	0	(4.51,6.96,9.69)	0.28	0.92	0.98	1	1	1.23	(0.46,1.23,9.93)	up	4.43957	3.36859
APP	4.6777	3.29411e-10	7.79762e-10	0	(185.5,283,399.1)	0	0	0	0	0	23.34	(11.04,23.34,113.26)	up	7.2874	3.57004
APPBP2	2.85046	2.85784e-08	5.50773e-08	0	(6.31,10.2,17.79)	0.12	0.49	0.82	0.94	1	3.55	(1.23,3.55,10.68)	up	4.76635	3.04747
APPL1	-0.254292	0.260937	0.2815	0	(10.72,19.53,28.55)	0	0.18	0.35	0.53	0.98	5.63	(2.24,5.63,35.46)	no-change	6.31348	6.5805
APPL2	1.25733	0.00937758	0.011427	0	(16.01,24.63,47.98)	0	0.08	0.18	0.39	0.65	9.26	(5.26,9.26,26.8)	no-change	5.15424	4.52059
APRT	1.66121	0.000641824	0.000851479	0	(32.99,101.3,158.8)	0	0	0	0	0.12	118.4	(62.39,118.4,235.23)	up	5.56627	4.57866
APTR	0.257922	0.610327	0.631228	0	(4.19,5.93,8.65)	0.37	0.92	0.96	0.96	1	2.74	(1.07,2.74,5.3)	no-change	1.66873	2.3411
APTX	-0.615461	0.151199	0.166705	0	(10.48,15.29,21.43)	0	0.14	0.45	0.82	1	5.62	(2.98,5.62,26.64)	no-change	3.61185	4.78517
AQP1	4.83799	6.94379e-07	1.17467e-06	1	(46.06,150.8,699.8)	0	0.02	0.06	0.1	0.16	5.22	(1.6,5.22,29.92)	up	1.6333	0.0129664
AQP3	4.40513	7.09687e-11	1.82381e-10	1	(0.79,6.07,142.6)	0.41	0.63	0.71	0.74	0.76	6.83	(2.61,6.83,87.28)	up	2.91789	1.32125
AQP9	7.69412	1.39093e-11	3.89188e-11	0	(0.37,0.68,5.08)	0.88	0.9	0.9	0.92	0.92	221.55	(38.28,221.55,1548.7)	up	6.8525	2.12557
AQR	1.00944	0.00129179	0.00167173	0	(4.11,9.69,14.19)	0.31	0.51	0.96	1	1	4.86	(2.12,4.86,17.17)	no-change	6.20334	5.2596
ARAF	6.2584	6.92363e-19	7.89993e-18	0	(15.73,49.66,67.73)	0	0.1	0.2	0.22	0.33	58.48	(42.42,58.48,85.41)	up	6.97747	2.68025
ARAP1	9.12614	1.37711e-21	3.58518e-20	1	(13.89,31.32,53.92)	0	0.02	0.22	0.31	0.47	101.55	(63.28,101.55,199.87)	up	8.9389	2.34359
ARAP2	1.30528	0.00229035	0.00291576	0	(1.56,3.01,10.7)	0.61	0.88	0.94	0.98	1	4.51	(1.56,4.51,13.79)	no-change	7.284	6.0002
ARAP3	6.9043	1.77381e-20	3.15212e-19	0	(3.87,10.46,28.09)	0.26	0.49	0.71	0.72	0.94	19.56	(6.33,19.56,44.68)	up	4.70114	0.812382
ARC	5.93338	6.39999e-11	1.65429e-10	0	(0.97,1.83,11.8)	0.72	0.86	0.92	0.92	0.98	0.18	(0.06,0.18,1.15)	up	2.6402	0.0506565
ARCN1	2.56698	1.1739e-07	2.12554e-07	0	(32.01,71.11,104.2)	0	0	0	0	0.18	46.99	(24.6,46.99,123.02)	up	6.45621	4.37416
AREG	-2.7768	3.95337e-05	5.76207e-05	1	(0.16,4.96,21.61)	0.51	0.72	0.84	0.88	0.92	7.17	(0.93,7.17,69.25)	down	4.61606	7.37504
AREL1	6.12488	3.34554e-18	3.21751e-17	0	(9.02,12.83,17.61)	0	0.29	0.67	0.92	1	19.04	(10.13,19.04,31.41)	up	6.97196	2.77792
ARF1	2.45466	2.03905e-05	3.04211e-05	0	(155.5,248.2,366.15)	0	0	0	0	0	275.2	(199.6,275.2,372.95)	up	8.71977	6.8925
ARF1P2	4.55967	9.68195e-13	3.21611e-12	0	(0,0,0.09)	1	1	1	1	1	0	(0,0,0.25)	up	1.35799	0.0475892
ARF3	2.74316	2.48122e-10	5.9688e-10	0	(63.99,78.25,138)	0	0.02	0.04	0.06	0.1	59.52	(31.85,59.52,109.92)	up	6.75856	4.32055
ARF4	-1.55275	5.12024e-08	9.60838e-08	0	(60.78,112.4,166.8)	0	0	0	0	0	71.12	(40.76,71.12,124.64)	down	6.31072	7.95077
ARF5	3.24262	6.37753e-09	1.31445e-08	0	(101.7,147.5,213.1)	0	0	0	0	0	152.65	(96.8,152.65,246.8)	up	5.93598	3.69364
ARF6	-0.256619	0.405358	0.428705	0	(15.77,38.41,66)	0	0	0.18	0.26	0.37	56.27	(31.85,56.27,117.92)	no-change	8.21098	8.43592
ARFGAP1	6.76189	4.41667e-22	1.37887e-20	0	(26.96,41.67,78.72)	0	0	0.02	0.04	0.28	34.38	(20.07,34.38,68.65)	up	6.46006	1.93533
ARFGAP2	4.16777	2.55782e-12	7.95178e-12	0	(43.48,65.17,92.41)	0	0	0	0	0	49.33	(25.27,49.33,83.82)	up	6.76051	3.84304
ARFGAP3	1.19236	0.0146265	0.017559	0	(18.49,40.91,75.9)	0	0	0.18	0.23	0.33	34.94	(17.64,34.94,57.25)	no-change	5.62009	5.02932
ARFGEF1	1.89656	9.49632e-05	0.000134164	0	(5.96,14.67,18.25)	0.12	0.33	0.55	0.94	1	12.16	(5.5,12.16,21.14)	up	7.19868	5.71391
ARFGEF2	3.43865	1.5231e-09	3.34068e-09	0	(8.86,17.53,22.2)	0	0.26	0.39	0.78	0.96	3.23	(1.19,3.23,30.65)	up	7.48712	4.64279
ARFIP1	2.64295	1.57618e-06	2.57407e-06	0	(6.2,15.72,23.38)	0.08	0.35	0.45	0.72	1	7.88	(2.73,7.88,15.79)	up	3.0601	1.93086
ARFIP2	3.8048	5.38274e-10	1.24131e-09	0	(16.94,26.96,39.46)	0	0.04	0.14	0.28	0.61	12.35	(6.83,12.35,29.9)	up	5.03789	3.08281
ARFRP1	6.25864	7.02374e-22	2.02366e-20	0	(17.7,26.36,37.2)	0	0.02	0.1	0.31	0.71	16.69	(9.21,16.69,43)	up	5.17582	1.39221
ARG1	6.71589	1.60096e-07	2.86343e-07	0	(0.21,0.39,1.63)	0.92	0.94	0.94	0.94	0.94	60.99	(6.4,60.99,362.13)	up	3.71699	0.512252
ARG2	0.682558	0.353065	0.375969	0	(2.86,4.85,24.28)	0.55	0.8	0.84	0.88	0.92	1.02	(0.53,1.02,2.85)	no-change	1.51442	1.73269
ARGLU1	-2.96477	9.98414e-29	1.71877e-25	0	(50.98,110,211.65)	0	0	0	0	0	33.96	(11.04,33.96,183.57)	down	6.55521	9.55584
ARHGAP1	3.06902	3.8546e-09	8.12824e-09	0	(36.42,74.01,155.75)	0	0	0	0	0.04	46.47	(22.05,46.47,103.09)	up	6.81195	4.41977
ARHGAP10	6.07201	1.10144e-17	9.40422e-17	0	(2.82,25.43,90.12)	0.28	0.35	0.39	0.43	0.59	2.37	(0.9,2.37,21.86)	up	4.32238	0.909417
ARHGAP11A	5.82841	3.9413e-16	2.35896e-15	0	(0.5,0.91,2.77)	0.94	0.98	0.98	1	1	0.99	(0.32,0.99,30.36)	up	4.26536	1.12137
ARHGAP12	2.61079	4.08137e-06	6.43782e-06	0	(10.5,16.88,25.86)	0	0.18	0.39	0.71	0.92	2.92	(0.97,2.92,25.74)	up	5.00604	3.66678
ARHGAP15	-1.57645	1.25467e-07	2.26643e-07	0	(0.34,1.45,4.3)	0.94	0.98	0.98	0.98	0.98	27.08	(18.69,27.08,56.42)	down	5.88184	7.47403
ARHGAP17	2.80275	3.79825e-13	1.34541e-12	0	(11.06,34.63,56.38)	0	0.16	0.23	0.33	0.43	15.6	(7.75,15.6,117.32)	up	6.70141	4.11958
ARHGAP18	4.00914	4.02277e-12	1.21043e-11	1	(2.11,7.7,20.26)	0.39	0.57	0.84	0.88	0.94	5.5	(2.2,5.5,24.67)	up	4.08281	1.77315
ARHGAP19	4.72764	1.05005e-12	3.46712e-12	1	(3.59,5.94,11.15)	0.43	0.84	0.96	0.96	0.96	13.45	(5.11,13.45,33.22)	up	4.06743	1.71782
ARHGAP21	3.46051	4.22811e-08	7.99967e-08	0	(19.59,39.57,71.7)	0	0.06	0.1	0.22	0.35	2.16	(0.87,2.16,15.24)	up	6.45715	4.04249
ARHGAP22	4.67237	3.51011e-12	1.06432e-11	0	(1.1,1.61,6.72)	0.8	0.96	0.98	0.98	1	0.43	(0.19,0.43,1.31)	up	2.70303	0.852832
ARHGAP23	5.54041	2.4005e-15	1.23036e-14	1	(11.74,29.03,55.16)	0.04	0.18	0.26	0.28	0.55	0.49	(0.16,0.49,35.97)	up	4.71521	1.21414
ARHGAP24	5.29043	9.79991e-13	3.25215e-12	1	(2.24,4.44,11.44)	0.53	0.86	0.96	0.98	1	3.82	(1.44,3.82,12.27)	up	3.3873	0.970757
ARHGAP25	3.25372	2.84492e-07	4.97526e-07	0	(1.19,2.75,7.16)	0.78	0.96	0.98	1	1	55.77	(20.66,55.77,124.82)	up	6.36356	4.28288
ARHGAP26	4.86972	3.68243e-12	1.11387e-11	0	(4.66,6.86,13.15)	0.23	0.78	0.94	0.96	1	17.62	(8.42,17.62,54.78)	up	7.06845	3.40925
ARHGAP27	4.62734	3.24353e-15	1.622e-14	0	(5.45,11.46,34.81)	0.18	0.47	0.71	0.8	0.86	64.75	(25.3,64.75,171.13)	up	7.42176	3.57241
ARHGAP30	2.88968	2.7809e-11	7.53761e-11	0	(1.47,4.52,13.04)	0.55	0.82	0.9	0.92	0.96	156.3	(101.24,156.3,339.97)	up	7.98512	5.12585
ARHGAP31	6.27682	1.57101e-15	8.33111e-15	0	(3.89,6.79,17.42)	0.37	0.71	0.88	0.92	1	2.03	(0.82,2.03,15.79)	up	5.31621	1.53486
ARHGAP32	1.59428	0.0649607	0.0741638	0	(4.85,8.03,19.7)	0.23	0.65	0.86	0.9	1	0.27	(0.1,0.27,2.78)	no-change	3.11761	2.98424
ARHGAP33	4.89216	2.35342e-13	8.64764e-13	1	(10.11,16.95,47.11)	0.08	0.18	0.39	0.51	0.67	6.3	(2.11,6.3,17.82)	up	4.55558	1.59471
ARHGAP35	2.90559	9.71047e-10	2.17381e-09	0	(17.07,23.96,38.5)	0	0.02	0.14	0.31	0.76	3.71	(1.81,3.71,17.82)	up	6.05893	3.81058
ARHGAP4	8.02924	2.59721e-21	6.15641e-20	0	(6.31,15.29,35.26)	0.1	0.35	0.45	0.65	0.82	185.7	(88.24,185.7,315.03)	up	8.4945	2.53957
ARHGAP42	0.427373	0.557883	0.579643	0	(1.37,2.31,6.29)	0.82	0.98	1	1	1	0.17	(0.04,0.17,2.95)	no-change	1.23521	1.44789
ARHGAP5	0.571642	0.373987	0.397051	0	(15.25,19.43,27.24)	0	0.1	0.2	0.55	0.96	1.32	(0.43,1.32,14.21)	no-change	5.93891	5.89573
ARHGAP6	3.28292	1.13866e-05	1.73508e-05	0	(1.65,4.76,19.2)	0.51	0.67	0.8	0.92	1	0.51	(0.19,0.51,7.92)	up	1.37549	0.313928
ARHGAP8	3.12912	1.02944e-05	1.5737e-05	0	(0.47,0.98,13.49)	0.71	0.84	0.92	0.94	0.96	0.66	(0.2,0.66,17.6)	up	1.55477	0.688564
ARHGAP9	4.61929	3.66573e-11	9.80662e-11	1	(2.02,4.1,9.82)	0.61	0.9	0.94	0.94	0.94	190.3	(86.77,190.3,480.84)	up	6.90837	3.77014
ARHGDIA	7.7871	5.37772e-20	8.29362e-19	0	(99.33,185.2,291.8)	0	0	0	0	0	234.85	(154.78,234.85,407.52)	up	9.07911	3.10742
ARHGDIB	-1.78735	8.85133e-08	1.6221e-07	0	(18.19,54.73,160.1)	0	0.04	0.12	0.23	0.33	898.75	(588.12,898.75,3119.9)	down	8.94208	10.7834
ARHGEF1	6.6318	5.85726e-16	3.40507e-15	1	(18.72,46.89,80.16)	0	0	0.14	0.23	0.39	197.3	(117.3,197.3,343.49)	up	8.71664	3.60657
ARHGEF10	2.26418	8.14228e-05	0.000115771	0	(9.6,17.26,34.28)	0.06	0.23	0.49	0.59	0.8	0.42	(0.16,0.42,8.97)	up	1.97618	1.24035
ARHGEF10L	6.51117	8.26408e-16	4.64353e-15	0	(12.22,27.48,57.36)	0	0.1	0.31	0.37	0.57	1.99	(0.68,1.99,14.54)	up	4.29385	0.786108
ARHGEF11	6.79585	2.07199e-12	6.53884e-12	1	(11.32,20.91,32.39)	0	0.18	0.29	0.47	0.86	13.93	(3.75,13.93,29.59)	up	5.19707	1.36846
ARHGEF12	3.87449	1.32433e-07	2.38632e-07	1	(24.24,36.38,55.82)	0	0	0.04	0.12	0.35	5.07	(2.36,5.07,23.13)	up	5.19326	3.1548
ARHGEF17	3.00492	4.78151e-05	6.92658e-05	0	(17.96,35.99,100.43)	0.02	0.08	0.16	0.28	0.41	1.06	(0.44,1.06,25.35)	up	4.67302	2.66397
ARHGEF18	4.41733	2.03278e-15	1.05484e-14	0	(10.31,18.19,27.15)	0.04	0.18	0.35	0.61	0.94	31.18	(15.15,31.18,61.96)	up	2.73635	1.14787
ARHGEF19	4.18951	3.13339e-16	1.91845e-15	0	(1.07,5.78,21.29)	0.43	0.71	0.78	0.88	0.94	2.35	(1.18,2.35,8.49)	up	2.0327	0.569392
ARHGEF2	4.12012	1.32996e-17	1.10968e-16	0	(15.33,29.34,62.03)	0.04	0.08	0.18	0.28	0.51	50.86	(35.6,50.86,82.96)	up	8.37148	4.3354
ARHGEF3	1.08718	0.0376621	0.0437966	0	(5.87,11.16,20.45)	0.16	0.45	0.74	0.88	0.98	8.61	(4.5,8.61,18.62)	no-change	5.33685	4.79685
ARHGEF34P	3.76897	5.24952e-10	1.21181e-09	0	(0.11,0.85,2.93)	0.94	1	1	1	1	0.18	(0.06,0.18,0.85)	up	1.61842	0.386518
ARHGEF37	2.41307	0.000412269	0.000554849	0	(8.4,14.39,38.43)	0.06	0.35	0.53	0.78	0.84	0.61	(0.29,0.61,2.48)	up	1.50614	0.97285
ARHGEF40	4.20242	4.49271e-11	1.18691e-10	1	(13.34,26.32,60.48)	0	0.06	0.33	0.41	0.55	31.25	(3.6,31.25,118.06)	up	5.70365	2.69912
ARHGEF5	4.45142	3.21963e-13	1.15712e-12	1	(0.52,2.76,10.7)	0.72	0.88	0.92	0.96	1	0.71	(0.29,0.71,2.75)	up	2.31728	0.621415
ARHGEF6	1.56736	0.00907388	0.0110726	0	(7.25,13.84,26.72)	0.12	0.28	0.63	0.72	0.94	24.53	(12.64,24.53,42.57)	up	6.65876	5.72881
ARHGEF7	3.37539	2.09389e-07	3.70894e-07	0	(14.51,20.75,38.91)	0	0.06	0.26	0.45	0.72	7.85	(3.83,7.85,44.17)	up	6.87843	4.74368
ARHGEF9	4.73713	8.46008e-16	4.74398e-15	0	(4.18,7.55,24.54)	0.29	0.69	0.76	0.84	0.96	1.32	(0.53,1.32,6.01)	up	3.20162	1.15733
ARID1A	1.23867	1.90533e-09	4.13688e-09	0	(10.64,25.02,33.74)	0	0.12	0.35	0.35	0.74	18.88	(7.31,18.88,50.14)	no-change	8.62998	7.35217
ARID1B	-0.997097	1.09623e-05	1.67301e-05	0	(3.58,7.73,12.95)	0.35	0.71	0.98	1	1	2.71	(1.16,2.71,11.22)	no-change	7.3908	8.44301
ARID2	-1.56683	1.15624e-08	2.31787e-08	0	(2.52,8.43,11.9)	0.35	0.69	0.98	0.98	1	4.18	(1.77,4.18,10.42)	down	6.84437	8.48024
ARID3A	6.47927	9.21979e-21	1.79589e-19	0	(1.29,3.47,6.33)	0.78	0.96	0.98	1	1	16.63	(9.04,16.63,43.75)	up	6.42771	1.89913
ARID3B	4.81133	4.82165e-13	1.68366e-12	0	(2.11,4.8,9.1)	0.55	0.92	0.98	0.98	0.98	20.69	(13.53,20.69,47.69)	up	7.10735	3.19781
ARID4A	-1.96406	1.77337e-12	5.64299e-12	0	(5.22,9.35,15.78)	0.18	0.53	0.84	1	1	8.62	(3.08,8.62,16.43)	down	6.39502	8.36687
ARID4B	0.272123	0.619986	0.640399	0	(8.45,17.47,29.14)	0.02	0.28	0.41	0.59	0.92	11.59	(3.6,11.59,27.52)	no-change	7.25623	7.53764
ARID5A	5.47181	2.00369e-13	7.44398e-13	0	(8.23,21.96,87.46)	0.06	0.23	0.35	0.45	0.61	104.45	(63.63,104.45,224.07)	up	7.65124	3.55578
ARID5B	2.73058	0.000101112	0.000142545	0	(4.96,17.31,53.42)	0.22	0.35	0.45	0.51	0.71	7.26	(2.84,7.26,18.13)	up	6.09459	4.55598
ARIH1	0.254198	0.339018	0.361626	0	(4.73,10.22,14.24)	0.22	0.49	0.94	0.98	1	5.57	(2.85,5.57,11.15)	no-change	7.33491	7.01201
ARIH2	0.235588	0.25047	0.270589	0	(16.03,27.58,40.65)	0	0	0.18	0.26	0.55	14.84	(7.87,14.84,35.61)	no-change	6.82292	6.56411
ARIH2OS	3.18813	2.07021e-10	5.02306e-10	0	(2.36,3.14,4.98)	0.9	0.98	1	1	1	2.39	(1.44,2.39,4.84)	up	2.12985	1.12852
ARL1	0.238092	0.588059	0.609432	0	(20.8,30.1,51.08)	0	0	0	0.18	0.49	3.15	(1.32,3.15,31.72)	no-change	4.00992	4.36242
ARL10	3.36997	3.67408e-06	5.82541e-06	0	(2.36,4.28,8.07)	0.59	0.96	1	1	1	0.76	(0.27,0.76,6.67)	up	2.73629	1.53071
ARL11	5.30011	2.05817e-19	2.70469e-18	0	(0.13,0.34,0.87)	1	1	1	1	1	9.91	(6.16,9.91,45.42)	up	3.09557	0.457257
ARL13B	0.460752	0.316408	0.338216	0	(2.67,4.33,9.68)	0.53	0.92	1	1	1	0.83	(0.24,0.83,5.82)	no-change	1.74097	2.13172
ARL14EP	0.402674	0.380711	0.40391	0	(5.84,8.75,12.95)	0.08	0.59	1	1	1	2.57	(1.02,2.57,16.36)	no-change	3.9863	4.21722
ARL15	3.90767	2.14795e-13	7.94348e-13	0	(6.06,8.92,14.67)	0.16	0.57	0.9	1	1	3.26	(1.67,3.26,10.2)	up	2.87678	1.08677
ARL16	-1.51577	2.25954e-09	4.86886e-09	0	(28.88,39.48,53.72)	0	0	0.04	0.06	0.26	18.91	(9.87,18.91,55.17)	down	3.62388	5.0826
ARL17A	4.03273	5.01688e-10	1.16102e-09	0	(0.35,0.83,1.5)	1	1	1	1	1	0.47	(0.16,0.47,1.56)	up	1.90759	0.347272
ARL17B	-0.322003	0.536972	0.559393	0	(0.34,0.55,1.26)	1	1	1	1	1	0.28	(0.1,0.28,0.99)	no-change	1.12113	1.46651
ARL2	1.57344	0.0175155	0.0208815	0	(122.85,167.2,252.6)	0	0	0.02	0.02	0.02	29.2	(15.94,29.2,149.13)	up	2.6167	2.31649
ARL2BP	5.0536	2.1767e-15	1.12444e-14	0	(5.13,8.98,12.99)	0.14	0.51	0.9	0.98	1	3.95	(1.85,3.95,11.16)	up	5.35453	2.32339
ARL3	2.34802	2.88076e-06	4.60949e-06	0	(11.99,22.34,39.12)	0.06	0.1	0.29	0.41	0.74	5.68	(1.92,5.68,16.45)	up	2.08732	1.4202
ARL4A	-0.53173	0.187209	0.204508	0	(4.29,11.56,25.11)	0.29	0.45	0.67	0.84	0.92	5.97	(2.84,5.97,16.01)	no-change	5.90851	6.42504
ARL4C	6.3309	3.9911e-11	1.06172e-10	1	(5.16,10.72,35.22)	0.18	0.45	0.65	0.72	0.82	34.6	(10.39,34.6,135.85)	up	8.03581	3.7282
ARL4D	3.17675	4.446e-09	9.30976e-09	0	(5.32,16.77,58.4)	0.18	0.26	0.47	0.55	0.71	0.99	(0.42,0.99,27.35)	up	1.28904	0.438695
ARL5A	1.67799	0.000553925	0.000737924	0	(7.87,12.07,18.77)	0.02	0.35	0.78	0.94	1	3.6	(1.23,3.6,27.19)	up	5.85475	4.79804
ARL5B	0.558262	0.325508	0.347647	0	(3.64,8.28,11.24)	0.26	0.67	0.94	1	1	4.27	(1.69,4.27,18)	no-change	6.14809	6.21194
ARL6IP1	-0.739777	0.0221778	0.02624	0	(68.25,94,211)	0	0	0.04	0.04	0.06	58.31	(30.75,58.31,167.1)	no-change	6.72058	7.48065
ARL6IP5	-2.53591	9.52429e-14	3.67934e-13	0	(70.8,102.1,151.1)	0	0	0	0	0.04	98.48	(47.8,98.48,174.33)	down	6.43372	9.07955
ARL6IP6	0.648015	0.0972825	0.10928	0	(5.35,9.28,16.08)	0.16	0.57	0.82	0.98	1	10.05	(3.61,10.05,24.83)	no-change	3.99817	3.70922
ARL8A	6.59196	7.38794e-20	1.07669e-18	0	(41.3,65.36,93.16)	0	0	0	0.02	0.06	71.36	(42.82,71.36,148.03)	up	6.68418	2.1238
ARL8B	1.05811	0.0393174	0.0456791	0	(48.19,66.5,103.5)	0	0	0	0.02	0.08	38.33	(18.21,38.33,72.09)	no-change	7.34931	6.69899
ARMC1	2.80774	6.30982e-06	9.80135e-06	0	(14.07,17.27,26.49)	0	0.08	0.26	0.63	0.96	4.07	(1.42,4.07,33.63)	up	3.97631	2.9595
ARMC10	3.24322	3.79568e-08	7.21719e-08	0	(13.78,19.52,30.25)	0	0.08	0.23	0.51	0.88	6.56	(2.76,6.56,24.89)	up	3.63985	1.8741
ARMC2	1.92512	0.000158426	0.000220033	0	(1.39,2.31,4.74)	0.92	0.98	0.98	0.98	1	1.03	(0.33,1.03,2.82)	up	2.30039	2.00906
ARMC5	7.26948	5.68698e-22	1.69894e-20	0	(7.02,10.14,17.05)	0.06	0.47	0.8	0.98	1	4.11	(1.95,4.11,14.62)	up	5.73025	1.49407
ARMC6	6.626	2.90349e-23	1.57428e-21	0	(9.23,11.69,22.29)	0.02	0.23	0.72	0.86	0.98	9.48	(4.77,9.48,25.03)	up	4.40215	0.817144
ARMC7	4.83436	1.02575e-19	1.4474e-18	0	(5.12,9.35,15.43)	0.18	0.63	0.88	0.94	0.98	13.45	(7.05,13.45,23.98)	up	2.63827	0.671147
ARMC8	-1.61586	7.19168e-13	2.44191e-12	0	(7.8,14.08,21.18)	0.04	0.29	0.53	0.86	0.96	9.4	(4.29,9.4,16.67)	down	6.28598	7.922
ARMC9	3.52394	1.64375e-09	3.58986e-09	0	(1.82,4.07,11.89)	0.63	0.8	0.94	0.98	1	0.08	(0.03,0.08,4.94)	up	1.49384	0.30982
ARMCX1	-1.93246	0.0127137	0.0153456	0	(17.37,31.78,65.17)	0.02	0.04	0.1	0.33	0.49	0.84	(0.36,0.84,22.35)	down	2.05837	4.30731
ARMCX2	-0.160567	0.794166	0.808072	0	(13.99,25.63,53.51)	0.04	0.16	0.26	0.43	0.63	1.11	(0.39,1.11,27.82)	no-change	1.10091	1.85007
ARMCX3	0.236705	0.634041	0.654181	0	(29.86,41.08,68.3)	0	0	0.06	0.1	0.22	11.61	(5.06,11.61,56.62)	no-change	4.58639	5.00543
ARMCX4	-0.121423	0.79903	0.812541	0	(2.78,5.26,12.27)	0.45	0.74	0.96	0.98	1	0.4	(0.17,0.4,5.08)	no-change	2.4976	3.40203
ARMCX5	0.176059	0.750481	0.766396	0	(3.01,5.05,8.79)	0.49	0.96	1	1	1	1.12	(0.42,1.12,6.6)	no-change	2.86293	3.72499
ARMCX6	0.0961421	0.800935	0.814358	0	(4.18,7.65,12.96)	0.29	0.63	0.98	1	1	5.13	(2.72,5.13,17.35)	no-change	2.98496	3.42602
ARMH1	1.98317	6.57195e-05	9.41134e-05	0									up	5.0865	3.75858
ARMH3	1.80862	1.16733e-05	1.77739e-05	0									up	5.24266	4.05611
ARMT1	4.90666	3.75997e-18	3.57366e-17	0	(8.73,12.75,20.88)	0.02	0.33	0.65	0.88	0.98	10.23	(2.5,10.23,26.23)	up	3.01389	0.807428
ARNT	-0.0814002	0.696181	0.714548	0	(10.82,31.04,52.31)	0	0.16	0.28	0.35	0.49	19.94	(11.52,19.94,35.44)	no-change	5.95031	6.03988
ARNTL	2.20444	0.000415612	0.000559074	0	(7.5,18.06,24.25)	0.02	0.26	0.37	0.71	0.96	15.16	(8.75,15.16,30.04)	up	5.01639	3.84425
ARNTL2	1.27162	0.0086008	0.0105056	0	(0.76,1.72,4.87)	0.9	0.96	0.98	0.98	1	0.23	(0.07,0.23,30.84)	no-change	3.02044	2.42789
ARPC1A	4.85719	6.01538e-14	2.40545e-13	0	(64.69,96.44,122.9)	0	0	0	0	0.02	53	(20.39,53,88.69)	up	5.8165	2.81949
ARPC1B	2.15177	4.06093e-06	6.41071e-06	0	(8.96,45.97,113.5)	0.02	0.22	0.26	0.31	0.39	290.5	(154.5,290.5,700.79)	up	7.46675	5.41235
ARPC2	-0.98007	1.52198e-05	2.2958e-05	0	(57.4,108.8,193.3)	0	0	0	0	0.04	272.55	(177.4,272.55,500.01)	no-change	9.05286	10.0306
ARPC3	-1.7671	1.80293e-10	4.40952e-10	0	(90.71,145.8,212.9)	0	0	0	0	0	374.45	(201.58,374.45,707.07)	down	6.56312	8.36032
ARPC4	-0.116887	0.619621	0.640119	0	(57.88,94.03,124.2)	0	0	0	0	0.04	200.05	(138.46,200.05,421.9)	no-change	6.50172	6.66844
ARPC5	-0.479435	0.145276	0.16047	1	(13.34,27.22,47.26)	0.02	0.06	0.33	0.39	0.61	72.04	(43.3,72.04,167.63)	no-change	6.61256	7.12271
ARPC5L	-1.72351	1.01879e-09	2.27514e-09	0	(19.48,23.34,43.97)	0	0.02	0.04	0.23	0.71	19.17	(9.3,19.17,69)	down	5.39326	7.06979
ARPIN	3.44439	0.000322338	0.000437622	0	(6.46,11.48,16.82)	0.06	0.41	0.76	0.94	1	0.63	(0.17,0.63,6.09)	up	2.54747	1.18906
ARPP19	-1.16322	1.02315e-05	1.56478e-05	0	(35.43,48.92,104.35)	0	0	0.04	0.06	0.12	20.95	(8.93,20.95,70.98)	no-change	7.29916	8.45124
ARRB1	5.87757	2.14951e-16	1.36043e-15	0	(7.72,16.78,33.55)	0.08	0.28	0.39	0.55	0.72	19.09	(7.87,19.09,45.03)	up	6.61842	2.64131
ARRB2	7.29131	1.89884e-17	1.53198e-16	1	(17.21,29.29,51.99)	0	0.04	0.14	0.26	0.53	449.95	(151.78,449.95,1176.2)	up	8.68814	3.26143
ARRDC1	6.18502	5.69422e-18	5.17971e-17	0	(14.11,23.59,56.78)	0	0.02	0.22	0.37	0.61	45.09	(24.51,45.09,81.33)	up	5.4336	1.7277
ARRDC2	2.73936	1.82937e-06	2.97556e-06	0	(14.82,29.85,76.25)	0	0.12	0.22	0.35	0.51	35.19	(16.07,35.19,87.41)	up	7.28665	5.16576
ARRDC3	-0.816516	0.0525274	0.0604148	0	(11.75,32.45,79.74)	0.02	0.16	0.23	0.26	0.45	19.56	(10.7,19.56,54.73)	no-change	8.08317	8.87551
ARRDC4	-0.496231	0.285741	0.306625	1	(9.67,17.61,46.35)	0	0.23	0.45	0.53	0.71	4.48	(1.04,4.48,18.33)	no-change	5.50268	5.99117
ARRDC5	4.14489	2.10509e-12	6.63112e-12	0	(0.08,0.17,0.41)	0.98	0.98	0.98	0.98	0.98	2.25	(1.03,2.25,5.28)	up	2.0283	0.557049
ARSA	6.40107	1.57672e-20	2.84595e-19	0	(20.16,34.63,56.52)	0	0.02	0.12	0.2	0.41	45.25	(24.2,45.25,82.24)	up	5.01048	1.41402
ARSB	0.381834	0.186572	0.203846	0	(2.42,3.62,8.48)	0.72	0.94	0.98	1	1	3.24	(1.8,3.24,5.43)	no-change	5.50601	5.15904
ARSD	3.93545	1.29479e-09	2.86133e-09	0	(2.73,8.97,19.83)	0.31	0.53	0.76	0.9	1	4.24	(1.62,4.24,9.74)	up	4.26752	1.82723
ARSG	4.17283	1.30049e-12	4.23512e-12	0	(1.82,2.5,5.42)	0.86	1	1	1	1	4.29	(2.86,4.29,10.18)	up	3.41098	1.37437
ARSI	4.53075	8.04757e-05	0.000114483	0	(0.56,0.83,4.75)	0.9	1	1	1	1	0.02	(0,0.02,1.32)	up	2.7284	0.56522
ARSK	0.0285013	0.954233	0.95771	0	(1.91,3.5,5.92)	0.74	1	1	1	1	0.6	(0.22,0.6,3.89)	no-change	1.37776	2.0477
ARV1	4.17505	2.8192e-12	8.69369e-12	0	(14.29,16.78,22.65)	0	0.08	0.22	0.82	0.98	3.72	(1.47,3.72,19.87)	up	2.10684	0.463792
ARVCF	4.65076	1.27436e-12	4.15296e-12	1	(9.61,14.24,45.77)	0.04	0.26	0.55	0.8	0.84	1.45	(0.55,1.45,40.43)	up	3.14354	0.907059
ASAH1	-0.414075	0.263583	0.284065	0	(30.74,45.4,84.14)	0	0	0.06	0.06	0.2	65.57	(37.49,65.57,171.2)	no-change	7.57088	7.9675
ASAP1	4.43619	2.34394e-11	6.39856e-11	1	(9.19,15.22,31.97)	0.04	0.28	0.49	0.57	0.84	25	(13.36,25,49.38)	up	7.6283	4.21584
ASAP2	4.21918	6.1991e-10	1.41888e-09	0	(4.86,10.98,22.55)	0.22	0.47	0.69	0.84	0.94	0.21	(0.08,0.21,0.88)	up	2.77768	0.724975
ASB1	6.05579	1.74833e-20	3.11085e-19	0	(10.54,16.48,22.8)	0.04	0.16	0.39	0.72	1	7.84	(3.37,7.84,16.98)	up	4.49875	1.43712
ASB13	3.31484	5.41901e-09	1.12565e-08	0	(11.23,21.65,33.86)	0	0.1	0.29	0.47	0.82	3.6	(1.12,3.6,23.1)	up	3.24542	1.73957
ASB2	5.88243	2.98765e-16	1.83605e-15	0	(0.29,2.36,41.69)	0.65	0.67	0.71	0.76	0.78	1.4	(0.34,1.4,10.66)	up	3.85461	0.665433
ASB3	-0.619456	0.03971	0.0461196	0	(5,6.3,8.77)	0.2	0.98	1	1	1	3.19	(1.44,3.19,9.29)	no-change	2.17987	2.75673
ASB6	6.6282	2.24524e-21	5.44466e-20	0	(13.88,19.01,28.02)	0	0.1	0.23	0.53	0.94	13.78	(7.76,13.78,28.88)	up	5.77117	1.82436
ASB7	3.91644	4.971e-11	1.30526e-10	0	(3.54,6.72,9.95)	0.39	0.9	1	1	1	5.98	(2.29,5.98,13.69)	up	4.67965	2.57841
ASB8	1.67097	0.000187675	0.000259348	0	(12.86,16.74,22.79)	0	0.08	0.35	0.76	0.96	18.2	(8.47,18.2,28.46)	up	5.06646	4.0191
ASB9	1.69766	0.051425	0.0592062	0	(0.19,1,3.26)	0.96	0.98	0.98	0.98	0.98	0.16	(0.05,0.16,11.61)	no-change	1.19468	1.22589
ASCC1	0.641664	0.150814	0.166308	0	(8.12,11.01,18.12)	0	0.37	0.76	0.96	1	8.06	(4.52,8.06,25.41)	no-change	3.89113	3.87938
ASCC2	5.13747	2.00381e-15	1.04177e-14	0	(12.64,32.36,44.71)	0	0.06	0.22	0.33	0.49	49.55	(39.23,49.55,85.33)	up	6.25435	2.99016
ASCC3	0.0885475	0.733571	0.750463	0	(2.76,6.56,10.1)	0.39	0.86	0.98	0.98	0.98	2.3	(0.8,2.3,23.35)	no-change	5.54127	5.43826
ASCL2	5.00866	5.11541e-15	2.46931e-14	0	(0.26,0.47,3.07)	0.94	0.96	1	1	1	2.47	(0.77,2.47,5.89)	up	2.44904	0.335494
ASF1A	-2.62058	5.02402e-09	1.04787e-08	0	(11.05,14.38,18.24)	0.02	0.14	0.63	0.92	1	5.17	(2.13,5.17,21.07)	down	3.29136	5.82706
ASF1B	5.93226	3.09985e-16	1.89907e-15	0	(0.23,0.76,3.89)	0.92	0.94	0.98	0.98	0.98	8.82	(4.79,8.82,80.2)	up	3.47991	0.403613
ASGR1	4.31796	7.58201e-13	2.56559e-12	0	(0.82,1.38,6.44)	0.86	0.92	0.92	0.96	0.98	4.6	(1.63,4.6,14.44)	up	2.62557	0.576166
ASGR2	6.20959	1.26543e-14	5.71768e-14	1	(0.21,0.47,1.16)	0.96	0.98	0.98	0.98	0.98	11.9	(2.93,11.9,46.83)	up	3.97694	0.739283
ASH1L	2.70124	5.94627e-10	1.36373e-09	0	(10.28,18.13,30.85)	0.02	0.2	0.35	0.55	0.88	5.7	(2.44,5.7,18.34)	up	7.50233	5.21251
ASH2L	4.41405	4.1748e-13	1.46897e-12	0	(13.43,21.7,30.76)	0	0.08	0.22	0.43	0.82	18.62	(8.96,18.62,32.79)	up	5.1957	2.65823
ASIC3	3.31494	1.82502e-10	4.45798e-10	0	(3.82,8.43,20.95)	0.35	0.63	0.74	0.88	0.92	1.79	(0.96,1.79,4.97)	up	1.53636	0.678224
ASL	3.52572	2.19508e-10	5.30735e-10	0	(9.45,23.77,46.79)	0.02	0.22	0.29	0.39	0.51	24.84	(12.51,24.84,48.41)	up	3.6677	1.96647
ASNS	3.37066	8.63604e-07	1.44603e-06	0	(22.95,28.67,61.95)	0.04	0.06	0.1	0.14	0.53	12.02	(6.26,12.02,84.22)	up	3.23947	2.14657
ASNSD1	-2.3941	1.58836e-17	1.30131e-16	0	(20.15,30.51,45.43)	0	0	0.04	0.2	0.49	12	(4.08,12,42.98)	down	4.51218	6.86231
ASPH	1.77621	0.000807226	0.00106313	1	(8.95,14.62,30.71)	0.06	0.26	0.51	0.67	0.86	6.02	(2.51,6.02,20.18)	up	6.06907	4.54864
ASPHD2	1.26462	0.0050432	0.00626397	0	(1.13,1.94,10.53)	0.76	0.86	0.94	0.96	0.96	2.85	(1.27,2.85,9.49)	no-change	3.38365	2.78941
ASPM	4.95245	4.93101e-10	1.14192e-09	1	(0.04,0.11,1.27)	0.96	0.98	1	1	1	0.29	(0.07,0.29,21.51)	up	4.59114	1.23714
ASPSCR1	6.02255	3.94899e-22	1.25602e-20	0	(10.36,13.14,19.73)	0	0.2	0.67	0.9	0.98	7.57	(3.44,7.57,17.18)	up	4.68197	1.2063
ASRGL1	2.58386	0.000175425	0.000243005	0	(1.52,5.16,32.33)	0.47	0.61	0.71	0.76	0.86	1.54	(0.75,1.54,3.33)	up	2.54397	1.56538
ASS1P1	3.80273	5.18166e-11	1.35566e-10	0	(0,0.04,0.24)	0.98	1	1	1	1	0.5	(0.21,0.5,1.7)	up	1.54196	0.199106
ASTE1	1.80013	0.000122056	0.00017088	0	(2.3,4.3,7.52)	0.61	0.98	1	1	1	3.97	(1.08,3.97,7.63)	up	3.29997	2.66196
ASTL	5.39268	1.56001e-11	4.34293e-11	0	(0.04,0.1,0.45)	1	1	1	1	1	0.84	(0.19,0.84,4)	up	3.52315	1.00281
ASXL1	2.91326	2.7451e-07	4.80558e-07	0	(12.08,30.31,55.75)	0	0.16	0.26	0.35	0.49	13.88	(5.94,13.88,51.11)	up	7.49267	5.20571
ASXL2	4.88561	1.52626e-12	4.91343e-12	0	(2.81,6.11,7.85)	0.39	0.96	0.98	1	1	4.08	(1.65,4.08,10.17)	up	5.43818	2.4481
ATAD1	0.106127	0.818022	0.830153	0	(15.76,20.22,28.48)	0	0.06	0.18	0.47	0.92	5.11	(1.96,5.11,41.1)	no-change	4.83119	5.32405
ATAD2	0.958523	0.0800199	0.0905756	0	(3.22,5.22,11.41)	0.49	0.86	0.96	0.98	0.98	2.68	(0.83,2.68,49.93)	no-change	5.96419	5.60529
ATAD2B	3.39714	8.34656e-12	2.4068e-11	0	(1.68,5.24,9.27)	0.45	0.98	1	1	1	2.96	(1.17,2.96,11.87)	up	6.44178	3.71226
ATAD3A	5.71649	1.29773e-20	2.40542e-19	0	(10.16,15.55,21.96)	0	0.18	0.45	0.8	0.98	8.01	(3.53,8.01,31.82)	up	4.13755	1.01651
ATAD3B	6.65643	6.08894e-18	5.51327e-17	0	(10.92,22.58,41.27)	0	0.16	0.29	0.39	0.65	14.79	(5.43,14.79,41.04)	up	5.52074	1.87671
ATAD5	3.88809	3.92984e-08	7.46405e-08	0	(0.47,1.07,2.39)	1	1	1	1	1	0.61	(0.19,0.61,16.47)	up	4.93121	2.89086
ATAT1	1.42857	0.0008963	0.00117549	0	(8.57,13.79,24.78)	0.1	0.33	0.57	0.69	0.98	2.59	(1.28,2.59,9.88)	no-change	2.96709	2.49377
ATE1	1.44808	8.81708e-05	0.000124991	0	(7.55,11.85,16.63)	0.02	0.31	0.8	0.98	1	3.68	(1.41,3.68,13.69)	no-change	4.54738	3.4749
ATF1	2.21947	1.01223e-05	1.54955e-05	0	(4.61,13.11,20.33)	0.23	0.37	0.61	0.88	1	7.16	(3.17,7.16,24.36)	up	3.89268	2.93594
ATF2	0.856833	0.059034	0.0675993	0	(12.19,20,33.05)	0	0.1	0.35	0.51	0.82	8.2	(3.23,8.2,32.24)	no-change	5.78783	5.53874
ATF3	3.82931	2.53197e-07	4.44548e-07	0	(6.41,23.33,57.63)	0.16	0.35	0.39	0.45	0.59	7.5	(0.5,7.5,35.82)	up	6.58585	3.95108
ATF4	1.38882	9.75114e-05	0.000137665	0	(161.1,336.1,590.6)	0	0	0	0	0	159.6	(86.56,159.6,429.49)	no-change	9.0852	7.5955
ATF4P3	4.4617	2.8801e-19	3.62566e-18	0	(0.21,0.39,0.66)	1	1	1	1	1	0.29	(0.12,0.29,0.82)	up	1.55328	0.090157
ATF5	5.20085	2.02731e-16	1.2938e-15	0	(12.57,20.73,39.14)	0	0.04	0.29	0.45	0.78	16.09	(5.78,16.09,133.3)	up	5.17717	1.76332
ATF6	1.03123	0.00902095	0.011009	0	(7.4,14.6,21.4)	0.02	0.29	0.53	0.84	1	18.25	(10.12,18.25,40.07)	no-change	6.49793	5.83719
ATF6B	4.56606	3.38711e-14	1.4157e-13	1	(32.06,74.4,111.2)	0	0	0	0.04	0.12	78.03	(41.77,78.03,124.2)	up	6.68465	3.38028
ATF7	3.27049	1.95126e-08	3.81769e-08	0	(7.66,21.33,40.3)	0	0.28	0.37	0.45	0.61	11.07	(5.93,11.07,18.27)	up	4.842	2.82891
ATF7IP	0.0573393	0.860758	0.870044	0	(5.25,12.69,18.4)	0.16	0.39	0.69	0.94	1	12.01	(6.11,12.01,22.79)	no-change	7.11336	7.10169
ATF7IP2	-2.48524	4.43305e-12	1.32634e-11	0	(2.31,3.25,5.14)	0.88	0.96	0.98	0.98	0.98	2.8	(1.14,2.8,12.84)	down	4.70159	7.22113
ATG10	-2.43078	2.85329e-13	1.03355e-12	0	(1.65,2.59,3.73)	0.98	1	1	1	1	0.99	(0.43,0.99,2.88)	down	2.45616	4.66447
ATG101	4.26354	7.02445e-12	2.0431e-11	0	(8.88,17.2,22.96)	0	0.23	0.39	0.74	0.96	11.63	(6.08,11.63,22.39)	up	4.30937	1.94143
ATG12	-1.43362	3.14243e-08	6.02751e-08	0	(8.93,14.2,22.59)	0.02	0.31	0.51	0.78	1	9.17	(3.96,9.17,21.15)	no-change	5.48302	6.92412
ATG13	5.579	5.86913e-16	3.40622e-15	0	(28.14,35.26,54.71)	0	0	0.02	0.1	0.23	26.07	(16.89,26.07,40.82)	up	6.9826	3.27535
ATG14	2.8868	4.3777e-07	7.5221e-07	0	(8.69,16.09,25.91)	0	0.28	0.43	0.63	0.98	6.97	(3.53,6.97,20.47)	up	5.76681	3.84683
ATG16L1	4.14961	3.11391e-10	7.39393e-10	0	(11.07,22.01,32.71)	0	0.14	0.31	0.41	0.84	13.79	(6.71,13.79,28.21)	up	5.73911	3.36931
ATG16L2	2.351	1.38443e-07	2.49169e-07	0	(6.2,15.42,39.62)	0.04	0.33	0.47	0.65	0.8	134.9	(52.36,134.9,276.8)	up	6.88253	4.59898
ATG2A	8.53551	1.75802e-17	1.43094e-16	0	(10.14,18.54,31.47)	0	0.18	0.35	0.57	0.88	22.2	(12.05,22.2,92.69)	up	8.35881	2.44142
ATG2B	2.04012	3.65323e-05	5.34043e-05	0	(6.63,12.25,20.81)	0.06	0.47	0.74	0.86	1	3.65	(1.49,3.65,12.88)	up	5.82515	4.4288
ATG3	1.2697	0.0110192	0.0133635	1	(19.24,24.72,33.64)	0	0	0.1	0.28	0.78	36.56	(22.81,36.56,54.49)	no-change	6.22505	5.58202
ATG4A	3.82607	1.88475e-11	5.19447e-11	0	(5.92,10.2,12.46)	0.2	0.49	0.94	1	1	6.41	(3.37,6.41,14.86)	up	3.17309	1.657
ATG4B	4.41839	9.0895e-13	3.03928e-12	0	(29.57,41.76,73.74)	0	0	0	0.06	0.23	31.1	(18.03,31.1,63.21)	up	6.48336	3.39644
ATG4C	0.713723	0.216637	0.235108	0	(6.03,8.16,11.62)	0.18	0.74	0.94	0.98	1	3.38	(1.09,3.38,16.8)	no-change	2.27343	2.71342
ATG4D	5.46712	4.53935e-17	3.35206e-16	0	(13.03,21.6,42.95)	0	0.06	0.29	0.43	0.76	21.81	(14.84,21.81,33.22)	up	5.71624	2.24455
ATG5	0.771563	0.068574	0.0781143	0	(6.86,11.79,17.23)	0.06	0.41	0.69	1	1	4.21	(1.71,4.21,13.81)	no-change	4.85386	4.67416
ATG7	5.61678	1.17604e-18	1.25262e-17	0	(3.89,7.27,11.06)	0.29	0.74	0.98	1	1	9.58	(6.68,9.58,18.41)	up	5.71029	1.74277
ATG9A	5.90327	1.41173e-18	1.47402e-17	1	(28.57,40.85,52.16)	0	0	0.02	0.08	0.26	38.02	(25.74,38.02,63.49)	up	6.72298	2.62258
ATG9B	2.52751	3.83041e-05	5.58936e-05	0	(0.36,0.93,9.38)	0.88	0.9	0.9	0.92	0.94	0.51	(0.22,0.51,4.25)	up	1.63295	0.992498
ATIC	-0.529989	0.11538	0.128665	0	(25.24,33.89,50.17)	0	0	0	0.08	0.37	17.77	(6.92,17.77,142.32)	no-change	4.91482	5.44731
ATL1	2.77735	3.05812e-08	5.87399e-08	1	(3.19,8.52,20.72)	0.28	0.71	0.8	0.88	0.94	0.32	(0.14,0.32,1.26)	up	1.12618	0.390823
ATL2	0.418718	0.368658	0.39172	0	(10.91,25.74,54.75)	0	0.16	0.31	0.35	0.65	5.81	(2.11,5.81,29.99)	no-change	5.43827	5.61732
ATL3	3.62428	6.772e-10	1.54411e-09	0	(7.12,26.47,58.36)	0.04	0.29	0.37	0.41	0.53	11.64	(4.35,11.64,23.26)	up	5.6528	3.34143
ATM	2.53044	0.000104944	0.000147705	0	(3.13,6.55,12.62)	0.37	0.8	0.94	1	1	6.53	(2.28,6.53,23.34)	up	6.83971	5.15478
ATMIN	4.08028	1.46684e-09	3.22088e-09	0	(17.06,20.38,27.56)	0	0.08	0.14	0.45	0.96	5.37	(2.35,5.37,20.43)	up	5.91853	3.69441
ATN1	5.296	8.33512e-17	5.81516e-16	0	(99.35,167.2,407.65)	0	0	0	0	0.02	19.69	(5.64,19.69,134.41)	up	5.92074	2.32852
ATOH8	3.35146	1.58945e-07	2.84469e-07	0	(2.96,8.76,32.39)	0.39	0.51	0.57	0.72	0.82	0.59	(0.13,0.59,12.38)	up	1.48839	0.343933
ATOX1	-0.0746479	0.741494	0.758118	0	(9.34,12.31,15.41)	0.06	0.28	0.82	0.96	1	7.09	(3.93,7.09,23.9)	no-change	4.43276	4.52372
ATP10A	2.68013	2.53616e-06	4.07562e-06	0	(2.27,3.88,11.88)	0.72	0.86	0.92	0.94	0.98	1.44	(0.5,1.44,4.06)	up	5.29812	3.2629
ATP10D	1.77495	0.00356829	0.0044785	1	(2.63,8.79,19.7)	0.37	0.55	0.74	0.9	0.98	2.75	(1.06,2.75,19.74)	up	3.53887	2.94998
ATP11A	5.28418	1.33946e-15	7.20869e-15	0	(6.11,8.73,19.32)	0.06	0.53	0.8	0.92	0.98	11.62	(5.76,11.62,23.79)	up	7.40247	3.34164
ATP11B	4.4734	7.3814e-11	1.88988e-10	0	(4.06,14.47,21.5)	0.26	0.39	0.53	0.84	0.96	21.72	(11.21,21.72,56.65)	up	7.51935	4.21975
ATP11C	0.588563	0.19748	0.215149	0	(2.36,6.96,16.18)	0.39	0.63	0.8	1	1	2.9	(1.07,2.9,18.42)	no-change	4.75916	4.78609
ATP13A1	6.29945	5.60063e-20	8.58929e-19	0	(20.79,41.68,66.65)	0	0	0.04	0.2	0.31	39.3	(19,39.3,94.09)	up	6.63539	2.36868
ATP13A2	6.7184	9.71153e-24	6.55623e-22	0	(18.86,23.98,82.51)	0.02	0.06	0.1	0.22	0.63	16.24	(8.53,16.24,45.01)	up	5.9464	1.50524
ATP13A3	3.87314	2.41034e-07	4.24273e-07	0	(7.26,15.29,34.98)	0	0.31	0.49	0.71	0.84	9.76	(3.5,9.76,43.52)	up	8.21943	4.96052
ATP1A1	4.25676	5.12322e-13	1.78219e-12	1	(94.27,136,374.6)	0	0	0	0	0	56.36	(28.12,56.36,247.23)	up	8.4144	4.8329
ATP1A3	4.36674	9.46439e-11	2.39162e-10	1	(0.17,0.3,193)	0.67	0.67	0.67	0.67	0.69	1.15	(0.48,1.15,4.25)	up	2.71928	1.13103
ATP1B1	-0.101235	0.826078	0.837572	1	(41.3,87.4,311.65)	0	0.04	0.06	0.1	0.14	1.62	(0.52,1.62,45.29)	no-change	3.97634	4.06628
ATP1B3	1.17784	0.017695	0.0210918	1	(43.64,87.33,155.4)	0	0.02	0.04	0.06	0.08	45.32	(22.43,45.32,123.81)	no-change	6.13163	5.5922
ATP23	2.06294	0.000226472	0.000311151	1	(4.52,7.71,11.13)	0.23	0.8	0.98	0.98	0.98	4.57	(2.28,4.57,20.41)	up	2.49563	1.93372
ATP2A1	3.66328	2.05561e-11	5.64728e-11	0	(0.66,1.02,2.63)	0.96	0.96	0.98	0.98	0.98	1.1	(0.54,1.1,2.72)	up	2.26076	0.839604
ATP2A2	3.59459	2.71876e-09	5.8141e-09	0	(54.37,70.63,147.1)	0	0	0	0	0.06	12.03	(5.07,12.03,69.69)	up	8.27876	5.42492
ATP2A3	6.39379	8.31698e-16	4.66944e-15	0	(2.51,14.53,44.09)	0.31	0.41	0.55	0.67	0.74	126.2	(77.59,126.2,217.95)	up	8.67392	3.647
ATP2B1	1.92534	0.00261819	0.00331901	1	(8.43,14.46,52.2)	0.1	0.26	0.53	0.8	0.82	12.15	(4.57,12.15,36.78)	up	8.68851	6.74467
ATP2B4	2.70506	1.76643e-05	2.65089e-05	1	(17.08,36.36,106.2)	0	0.12	0.2	0.23	0.45	17.11	(5.59,17.11,36.62)	up	6.57141	4.56013
ATP2C1	0.268058	0.555508	0.577306	0	(20.21,27.66,38.68)	0	0.04	0.12	0.2	0.65	8.11	(3.54,8.11,51.87)	no-change	6.3196	6.46821
ATP2C2	3.54928	0.00143789	0.0018547	1	(0.23,1.11,15.34)	0.82	0.84	0.88	0.92	0.98	1.12	(0.31,1.12,5.25)	up	2.17927	0.881547
ATP5F1A	-1.18962	2.53034e-06	4.06721e-06	0									no-change	7.87389	9.12889
ATP5F1B	0.167409	0.492393	0.515409	0									no-change	8.52657	8.36454
ATP5F1C	-1.88583	1.38097e-09	3.03911e-09	0									down	6.31459	8.29939
ATP5F1D	3.65916	5.91018e-10	1.35636e-09	0									up	5.76738	3.16008
ATP5F1E	-2.65712	2.49338e-19	3.20026e-18	0									down	5.4899	8.16996
ATP5IF1	-3.23828	5.0644e-13	1.76441e-12	0									down	3.97082	7.23136
ATP5MC1	-2.47496	5.12171e-08	9.60984e-08	0									down	3.64292	6.08117
ATP5MC2	-1.14816	7.11775e-05	0.000101697	0									no-change	7.03542	8.29056
ATP5MC3	-1.55227	1.49876e-06	2.45317e-06	0									down	5.38045	6.97447
ATP5MD	-3.63955	1.90448e-16	1.22335e-15	0									down	3.40363	6.98165
ATP5ME	-2.83839	2.6665e-17	2.07827e-16	0									down	3.68697	6.45805
ATP5MF	-1.67823	4.78089e-08	8.99241e-08	0									down	2.80629	4.34441
ATP5MG	-3.55438	4.22112e-24	3.43984e-22	0									down	5.31171	8.92499
ATP5MGL	1.9149	5.17751e-07	8.83796e-07	0									up	1.08334	0.319492
ATP5MPL	-2.64197	1.51312e-15	8.06451e-15	0									down	4.69484	7.32602
ATP5PB	-1.61152	3.10785e-08	5.96534e-08	0									down	6.13807	7.80018
ATP5PBP1	1.64822	0.00287406	0.00363167	0									up	1.5313	1.51386
ATP5PD	-2.55187	4.20199e-13	1.47816e-12	0									down	4.29983	6.87204
ATP5PF	-3.44579	1.18922e-17	1.0052e-16	0									down	3.94508	7.43405
ATP5PO	-3.35631	1.14382e-22	4.59264e-21	0									down	3.25285	6.51167
ATP6AP1	4.99421	4.1367e-14	1.69758e-13	1	(44.94,62.9,91.99)	0	0	0	0.04	0.06	77.02	(41.19,77.02,124.3)	up	7.17711	3.51301
ATP6AP2	-1.2517	8.05361e-05	0.000114557	0	(46.19,63.78,106.15)	0	0	0.06	0.06	0.1	48.57	(25.84,48.57,73.96)	no-change	6.78298	8.05647
ATP6V0A1	6.41448	2.10691e-23	1.21917e-21	1	(31.55,44.92,91.46)	0	0	0.04	0.06	0.2	29.45	(16.57,29.45,55.46)	up	6.60097	1.81223
ATP6V0A2	-0.445699	0.0655764	0.0748234	1	(2.74,5.76,8.39)	0.39	1	1	1	1	2.99	(1.36,2.99,11.85)	no-change	5.62167	6.06331
ATP6V0B	3.83976	1.61425e-08	3.18138e-08	0	(52.35,62.95,101)	0	0	0	0	0.02	128.35	(73.62,128.35,336.92)	up	7.41761	4.77087
ATP6V0C	5.69573	9.55727e-17	6.568e-16	0	(183.4,239.5,371.7)	0	0	0	0	0	381.9	(211.18,381.9,712.26)	up	3.08572	0.384784
ATP6V0D1	7.45335	4.0347e-20	6.47622e-19	0	(57.99,74.58,117.8)	0	0	0	0	0.02	136	(75.39,136,379.49)	up	7.61133	2.60428
ATP6V0E1	2.37395	7.38043e-05	0.000105297	0	(59.63,157.2,241.5)	0	0	0	0	0.04	237.5	(164.3,237.5,686.64)	up	5.20033	4.10057
ATP6V0E2	3.05359	5.11163e-07	8.73525e-07	0	(10.85,21.54,152.1)	0	0.16	0.35	0.43	0.63	10.4	(4.26,10.4,23.37)	up	3.28325	2.00324
ATP6V1A	2.02011	2.15773e-06	3.487e-06	0	(18.61,27.53,54.99)	0.02	0.06	0.16	0.28	0.59	29.48	(12.69,29.48,53.9)	up	6.13705	4.46724
ATP6V1B2	5.80184	3.04252e-12	9.32805e-12	0	(49.11,60.97,122.7)	0	0	0	0	0.08	108.2	(59.89,108.2,365.92)	up	7.842	3.89537
ATP6V1C1	2.32043	0.000235797	0.000323418	0	(17.52,24.3,37.35)	0	0.08	0.14	0.33	0.76	20.96	(9.71,20.96,54.76)	up	4.65936	3.61487
ATP6V1D	5.28367	2.11476e-16	1.34091e-15	0	(22.87,29.15,50.34)	0	0.04	0.04	0.1	0.57	15.5	(9.6,15.5,25.05)	up	4.77451	1.8924
ATP6V1E1	0.461283	0.0708874	0.0805962	0	(119.4,144.55,220.8)	0	0	0	0	0.02	107.75	(62.1,107.75,149.91)	no-change	5.7372	5.28608
ATP6V1E2	2.32801	5.25759e-06	8.21879e-06	0	(1.37,2.09,2.7)	0.98	0.98	0.98	0.98	1	1.49	(0.46,1.49,3.72)	up	2.27401	1.51273
ATP6V1F	1.3205	0.0190018	0.0225929	0	(133.5,165.8,244.8)	0	0	0	0	0	139.15	(94.57,139.15,225.11)	no-change	6.23748	5.53682
ATP6V1FNB	5.10176	1.42034e-15	7.60828e-15	0									up	2.60338	0.400605
ATP6V1G1	-3.52703	6.42865e-25	8.04867e-23	0	(73.18,112.7,153.5)	0	0	0	0	0	65.06	(32.48,65.06,133.7)	down	5.79645	9.41414
ATP6V1H	3.41656	7.2723e-09	1.48868e-08	0	(26.93,32.79,54.7)	0	0.04	0.06	0.12	0.31	14.66	(7.62,14.66,30.99)	up	5.68964	3.5642
ATP7A	3.15219	5.90324e-09	1.22126e-08	0	(1.14,4.31,6.44)	0.55	0.96	1	1	1	3.46	(1.39,3.46,11.11)	up	3.90422	2.03947
ATP7B	4.29409	2.5284e-07	4.44035e-07	0	(2.14,3.2,5.49)	0.8	0.94	0.98	0.98	1	0.38	(0.18,0.38,1.37)	up	2.3172	0.392809
ATP8A1	-0.193547	0.63409	0.654183	0	(4.08,6.63,26.6)	0.31	0.57	0.65	0.78	0.92	5.35	(1.86,5.35,38.38)	no-change	6.22975	6.37681
ATP8B2	3.82752	9.48169e-10	2.12397e-09	0	(7.14,23.24,62.88)	0.12	0.35	0.47	0.49	0.61	9.43	(3.79,9.43,30.37)	up	5.48765	3.0382
ATP8B3	4.54128	8.05789e-16	4.53322e-15	0	(0.23,0.62,1.81)	0.98	0.98	0.98	0.98	0.98	1.33	(0.66,1.33,8.22)	up	3.03646	0.920785
ATP8B4	-0.914547	0.0954206	0.107285	0	(0.61,1.38,4.03)	0.9	0.98	1	1	1	3.08	(0.86,3.08,7.82)	no-change	5.92324	6.98872
ATP9A	1.40197	0.0500053	0.0576295	0	(14.54,27.64,56.78)	0.02	0.12	0.23	0.33	0.63	2.72	(0.51,2.72,8.73)	no-change	2.66433	2.51081
ATP9B	3.86183	2.93861e-11	7.94943e-11	0	(4.18,7.75,12.61)	0.29	0.8	0.98	1	1	3.93	(1.89,3.93,7.62)	up	5.91356	3.3541
ATPAF1	4.68989	1.72978e-14	7.63786e-14	0	(20.78,27.87,50.66)	0	0	0.02	0.18	0.57	6.28	(2.81,6.28,34.94)	up	4.19047	1.71467
ATPAF2	1.71828	6.16319e-06	9.58224e-06	0	(5.57,7.14,10.48)	0.16	0.86	0.98	0.98	1	6.5	(3.76,6.5,11.55)	up	4.538	3.41365
ATPSCKMT	2.54605	3.52197e-05	5.15512e-05	0									up	1.57889	1.01049
ATR	1.67069	0.000558006	0.000743216	0	(3.51,6.66,10.89)	0.33	0.8	0.98	1	1	2.4	(0.92,2.4,14.43)	up	5.37602	4.40315
ATRAID	-2.32982	1.22684e-14	5.55241e-14	0	(45.2,116.62,187.9)	0	0	0	0	0	67.5	(37.54,67.5,122.53)	down	5.20262	7.61471
ATRN	3.62773	5.08518e-10	1.17584e-09	1	(11.82,16.34,22.32)	0	0.1	0.45	0.84	0.96	2.81	(1.26,2.81,13.02)	up	4.97598	2.764
ATRX	-2.79707	2.34275e-16	1.46857e-15	0	(6.34,12.05,18.8)	0.06	0.43	0.71	0.92	1	4.55	(1.7,4.55,20.46)	down	6.1345	9.01805
ATXN1	-0.568317	0.0866528	0.0977702	0	(4.97,6.7,12.41)	0.22	0.67	0.96	1	1	7.39	(4.2,7.39,14.22)	no-change	6.56052	7.1593
ATXN10	-1.14426	4.27292e-05	6.21204e-05	1	(32.53,45.14,66.57)	0	0	0	0.02	0.14	13.73	(6.56,13.73,68.54)	no-change	5.63345	6.8432
ATXN1L	3.5587	1.56866e-09	3.43404e-09	0	(7.54,14.63,22.48)	0.04	0.31	0.53	0.67	1	7.81	(3.18,7.81,22.36)	up	7.29016	4.5063
ATXN2	3.70401	5.5935e-13	1.93649e-12	0	(11.7,18.29,29.83)	0	0.1	0.41	0.55	0.9	5.97	(3.01,5.97,17.6)	up	4.97843	2.42622
ATXN2L	7.19231	3.35515e-21	7.62495e-20	0	(37.9,87.53,147.7)	0	0	0	0	0.1	61.96	(24.83,61.96,165.42)	up	8.27617	3.04304
ATXN3	-0.649912	0.000997739	0.00130319	0	(1.39,3.18,5.15)	0.86	1	1	1	1	1.43	(0.59,1.43,3.71)	no-change	5.3929	6.02857
ATXN7	0.355988	0.125738	0.139695	0	(4.97,11.78,18.2)	0.22	0.39	0.72	0.98	1	10.21	(4.7,10.21,19.15)	no-change	7.08472	6.65897
ATXN7L1	3.31815	8.44912e-09	1.71878e-08	0	(1.28,3.37,5.8)	0.74	0.98	1	1	1	2.29	(1.23,2.29,4.8)	up	3.98406	2.2754
ATXN7L2	4.72736	3.94065e-17	2.9415e-16	0	(4.3,6.02,15.54)	0.26	0.74	0.88	0.92	0.96	3.77	(1.62,3.77,11.53)	up	4.34304	1.59736
ATXN7L3	7.46891	5.47564e-22	1.65738e-20	0	(28.21,37.84,56.91)	0	0	0.1	0.12	0.22	43.29	(22.8,43.29,75.11)	up	7.16565	2.27955
ATXN7L3B	2.99402	1.79723e-06	2.92501e-06	0	(21.67,26.37,37.43)	0	0	0.1	0.16	0.67	11.79	(5.02,11.79,35.19)	up	6.83805	5.02842
AUH	1.97473	1.42314e-06	2.33465e-06	0	(12.74,16.25,27.41)	0	0.06	0.37	0.74	0.98	4.81	(2.29,4.81,11.86)	up	3.37181	2.24449
AUNIP	3.96106	5.56524e-10	1.28104e-09	0	(0.38,0.55,1.73)	0.98	0.98	0.98	0.98	1	0.75	(0.28,0.75,7.75)	up	2.44179	0.726785
AUP1	2.54509	3.30479e-07	5.74812e-07	0	(93.45,184.1,243.35)	0	0	0	0	0	174.85	(100.82,174.85,301.91)	up	6.95531	4.99186
AURKA	5.17578	3.92321e-15	1.93588e-14	0	(0.93,1.4,4.37)	0.92	0.96	0.96	0.98	0.98	2.54	(0.98,2.54,44.95)	up	2.6948	0.31343
AURKAIP1	4.41317	4.73006e-12	1.41093e-11	0	(71.31,78.62,95.82)	0	0	0	0	0	78.25	(44,78.25,122.42)	up	5.2044	2.66458
AURKB	5.95447	3.54404e-13	1.26251e-12	0	(0.06,0.39,6.38)	0.84	0.94	0.94	0.96	0.98	6.17	(2.64,6.17,127.5)	up	3.11693	0.231753
AURKC	2.6145	9.55008e-09	1.93247e-08	0	(1.21,1.74,3.18)	0.94	0.98	0.98	0.98	0.98	0.65	(0.29,0.65,4.86)	up	1.06785	0.388322
AUTS2	-0.348268	0.531803	0.554385	0	(7.21,10.31,19.89)	0.1	0.47	0.78	0.9	1	3.19	(0.36,3.19,11.06)	no-change	4.43896	4.78032
AVEN	0.884285	0.0832692	0.0941144	1	(7.44,13.54,23.58)	0.08	0.35	0.53	0.78	0.96	4.82	(2.01,4.82,15.4)	no-change	2.24868	2.30708
AVIL	0.758652	0.185365	0.202558	0	(1.95,3.3,5.67)	0.76	0.96	0.96	1	1	2.25	(0.47,2.25,14.03)	no-change	1.43397	1.87169
AVL9	1.51496	0.00212372	0.00270738	0	(4.22,6.42,8.88)	0.26	0.96	1	1	1	5.58	(2.35,5.58,11.78)	up	5.81108	4.9263
AVPI1	5.96643	4.73789e-15	2.30078e-14	1	(17.42,32.15,90.17)	0	0.06	0.2	0.29	0.39	5.48	(1.4,5.48,33.15)	up	3.88014	0.874435
AXIN1	6.08617	8.03442e-19	9.01793e-18	0	(10.82,24.27,33.73)	0	0.12	0.33	0.41	0.76	28.04	(19.47,28.04,41.27)	up	6.58995	2.4783
AXIN2	2.86612	0.000137828	0.000192298	0	(4.55,9.58,22.09)	0.23	0.53	0.72	0.82	0.94	0.8	(0.23,0.8,10.45)	up	1.73409	1.18808
AXL	3.19423	0.000452464	0.000606987	1	(9.97,23.65,81.9)	0.04	0.22	0.35	0.45	0.53	0.34	(0.12,0.34,36.24)	up	3.0674	1.58598
AZI2	2.81591	7.55065e-07	1.27264e-06	0	(11.07,16.78,27.01)	0	0.12	0.45	0.65	0.94	10.08	(4.81,10.08,25.41)	up	5.098	3.54866
AZIN1	1.81859	0.00106675	0.00139043	0	(33.33,39.62,53.94)	0	0	0.02	0.06	0.16	24.91	(12.96,24.91,110.31)	up	7.87084	6.64051
AZIN2	3.14928	3.91427e-07	6.75699e-07	0	(1.92,3.15,11.91)	0.59	0.88	0.94	0.96	0.98	0.45	(0.14,0.45,2.25)	up	1.21174	0.311903
AZU1	7.92356	2.79952e-10	6.68197e-10	0	(0.22,0.42,1.73)	0.98	1	1	1	1	10.4	(1.94,10.4,250.96)	up	6.37656	0.864873
B2M	-2.39354	1.66933e-15	8.79493e-15	1	(256.7,841.9,1671)	0	0	0	0	0	3490	(2032.8,3490,5735.9)	down	11.0313	13.5159
B3GALNT1	1.76679	0.00698857	0.00858731	0	(3.41,7.93,17.65)	0.26	0.63	0.86	0.96	1	0.32	(0.1,0.32,4.29)	up	2.43069	2.31833
B3GALNT2	4.54431	8.84993e-20	1.27092e-18	0	(1.39,3.97,7.44)	0.61	0.98	1	1	1	0.5	(0.17,0.5,4.46)	up	3.60581	1.14456
B3GALT4	5.61077	1.5472e-21	3.99027e-20	0	(3.53,9.57,15.99)	0.33	0.51	0.86	0.98	0.98	13.07	(6.3,13.07,35.22)	up	3.30641	0.665117
B3GALT6	6.40775	2.6462e-23	1.46949e-21	0	(10.46,13.45,18.46)	0	0.18	0.67	0.94	1	7.6	(2.46,7.6,19.41)	up	4.25174	0.696175
B3GAT3	4.20539	1.44531e-14	6.46258e-14	0	(29.74,41.38,54.91)	0	0.04	0.08	0.08	0.22	30.06	(16.15,30.06,53.94)	up	4.91496	2.29637
B3GLCT	-0.108124	0.829837	0.840951	0	(3.52,5.63,10.8)	0.37	0.84	0.98	0.98	1	0.76	(0.35,0.76,5.22)	no-change	3.00167	3.82174
B3GNT10	3.62141	1.51035e-15	8.0533e-15	0									up	1.11457	0.134528
[truncated: 11,779 more rows]

## Sheet: 3 samples scRNAseq
Supplementary Table 2: DEG analysis from bulk RNAseq.
Supplementary Data 3: Sample information for scRNAseq.
Clinical, laboratory and sequencing information of JMML and healthy control samples used in this study for scRNAseq.
HM=JMML sample identifier
UPN=unique patient identifier
WBC=white blood cells
*= information can be found in the publication cited in "Source"
Group	HM	UPN	Cell types	Disease state	Tissue	Gender	Age at tissue draw [years]	Age at diagnosis [months]	Platelets at diagnosis [10^9/L]	WBC at diagnosis [10^9/L]	Monocytes at diagnosis [10^9/L]	Hemoglobin F at diagnosis [%]	Hemoglobin F category	Hemoglobin at diagnosis [g/dL]	Monosomy 7	Cytogenetics	Cytogenetics if abnormal	Methylation category (1=low, 2=intermediate, 3=high)	Number of Somatic Mutations at Diagnosis	Germline Mutation 1 Gene	Germline Mutation 1 Codon	Germline Mutation 1 Allelic Fraction [%]	Mutation 1 Gene	Mutation 1 Codon	Mutation 1 Allelic Fraction [%]	Mutation 2 Gene	Mutation 2 Codon	Mutation 2 Allelic Fraction [%]	Mutation 3 Gene	Mutation 3 Codon	Mutation 3 Allelic Fraction [%]	Mutation 4 Gene	Mutation 4 Codon	Mutation 4 Allelic Fraction [%]	Relapse Mutation 1 Gene	Relapse Mutation 1 Codon	Relapse Mutation 1 Allelic Fraction [%]	Relapse Mutation 2 Gene	Relapse Mutation 2 Codon	Relapse Mutation 2 Allelic Fraction [%]	Relapse Mutation 3 Gene	Relapse Mutation 3 Codon	Relapse Mutation 3 Allelic Fraction [%]	Source	PMID	Link
JMML	HM2072	UPN1383	MNC	Diagnosis	BM	Male		16.6	139	108.9	20.7	20	Elevated	9.9	No	Abnormal	46, XY t(11;17)	2	2	NF1	p.R681*	?	NF1	p.R681*	59	SETBP1	p.G870S	11																this study
JMML	HM2463	UPN1383	MNC	Relapse	BM	Male		16.6	139	108.9	20.7	20	Elevated	9.9	No	Abnormal	46, XY t(11;17)	2	2	NF1	p.R681*	?	NF1	p.R681*	59	SETBP1	p.G870S	11
JMML	HM2159	UPN1431	MNC	Diagnosis	PB	Female		29.7	71	90	9	64	Elevated	12	No	Normal		3	2				KRAS	p.Q61L	48	SETBP1	p.D868N	49
JMML	HM2616	UPN1711	MNC	Diagnosis	BM	Male		86.8	223	27.9	4.5	4	Elevated	9.7	No	Normal		3	4	NF1	p.N339fs	45	NF1	p.N339fs	99	SETBP1	p.G870S	57	ASXL1	p.H630fs	45	GATA2	p.N317S	58
JMML	HM4106	UPN2026	MNC	Refractory	PB	Female		25.1	15	21.1	1.1	28	Elevated	8.4	No	Normal		3	1				PTPN11	p.E69K	49
JMML	HM3158	UPN2026	MNC	Diagnosis	PB	Female		25.1	15	21.1	1.1	28	Elevated	8.4	No	Normal		3	1				PTPN11	p.E69K	49
JMML	HM3294	UPN2099	MNC	Diagnosis	PB	Male		9.8	141	39	16	3	Normal	8.2	No	Normal		1	1				NRAS	p.G12D	46
JMML	HM3679	UPN2301	MNC	Diagnosis	BM	Female		19.4	120	9	2	20	Elevated	9.8	No	Abnormal	46, XX del(5)(q13q33)	3	2				KRAS	p.G13D	19	SETBP1	p.D868N	29
JMML	HM4085	UPN2492	MNC	Refractory	BM	Male		36.6	19	18.7	14	45	Elevated	9.4	No	Abnormal	45, XY -5[20]	Not Available	2	NF1	p.I679fs (Sanger)		NF1	p.K2489R	95	PTPN11	p.A72V	48							JAK3	p.D846N	33
JMML	HM4155	UPN2531	MNC	Diagnosis	BM	Male		35.5	50	48	5.8	49	Elevated	8.5	No	Normal		3	3				PTPN11	p.E69K	39	SH2B3	p.W262	35	SH2B3	p.H414fs	40
JMML	HM4210	UPN2567	MNC	Diagnosis	PB	Male		6.3	116	110	59.9	7	Normal	8.1	Yes	Not Available		Not Available	1				KRAS	p.G12D	43
JMML	HM4566	UPN2723	MNC	Diagnosis	BM	Male		24.5	76	48.3	2.6	58	Elevated	Not Available	No	Normal		3	2				PTPN11	p.E76K (226G>A)	43	NF1
JMML	HM2494	UPN2932	MNC	Diagnosis	PB	Male		33.1	70	56.2	7.3	Not Available	Not Available	9.5	Not Available	Not Available		Not Available	2	NF1			NF1			SETBP1
JMML	HM4924	UPN2932	MNC	Diagnosis	PB	Male		33.1	70	56.2	7.3	Not Available	Not Available	9.5	Not Available	Not Available		Not Available	2	NF1			NF1			SETBP1
JMML	HM5436	UPN2951	MNC	Refractory	BM	Male		13.1	102	17.5	4	4	Normal	10.3	No	Normal		1	1	CBL	p.C384R	48	CBL	p.384R	96
JMML	HM5169	UPN3020	MNC	Diagnosis	PB	Female		44.2	91	15	7	56	Elevated	10	No	Normal		Not Available	3				RRAS2	p.Q72L		NRAS			JAK3
JMML	HM5230	UPN3037	MNC	Diagnosis	BM	Female		70.5	102	67	7.1	63	Elevated	10.7	No	Normal		3	3				PTPN11	p.E76V	46	SH2B3	p.Q408fs	38	SH2B3	p.E523fs	18
JMML	HM5421	UPN3074	MNC	Refractory	BM	Male		7.6	Not Available	88	Not Available	Not Available	Not Available	Not Available	No	Normal		1	1	Somatic only CBL			CBL	p.Y371H	48
JMML	HM5446	UPN3080	MNC	Refractory	PB	Male		12.5	167	43	7	2	Normal	8.9	No	Normal		1	1	Somatic only CBL			CBL	p.Y371H	96
JMML	HM5550	UPN3154	MNC	Diagnosis	PB	Male		1	46	55	18	Not Available	Not Available	Not Available	Not Available	Not Available		1	1				NRAS	p.G12S	49
JMML	HM5698	UPN3154	MNC	Relapse	BM	Male		1	46	55	18	Not Available	Not Available	Not Available	Not Available	Not Available		1	1				NRAS	p.G12S	49
JMML	HM5810	UPN3242	MNC	Refractory	PB	Male		68.3	Not Available	Not Available	Not Available	Not Available	Not Available	Not Available	Not Available	Not Available		Not Available	1				KRAS	p.G13D	50
Control	HM5746	UPN3224	MNC		BM	Not Available	Not Available
Control	HD_2117		*		BM	Not Available	1-5																																					Chen et al. 2022	34864916	https://doi.org/10.1182/blood.2021013442
Control	HD_2471		*		BM	Not Available	1
Control	HD_2689		*		BM	Not Available	5-10

## Sheet: 4 DEG scRNAseq
Supplementary Data 4: DEG analysis from scRNAseq.
DEG analysis for cell surface and non-cell surface proteins from scRNAseq and respective expression in GTEx database.
TpmX=Percent (in decimal) of tissues in GTEx database that have median TPM<X for this gene
WSL_median=median TPM of whole blood, spleen and EBV-transformed lymphocytes for this gene
Pct. 1=percentage of JMML cells positive
Pct. 2=percentage of control cells positive
Range/_range=20th, 50th, 90th percentile of median TPM
Gene	P-value	Average log2 fold change	Pct.1	Pct.2	Adjusted p-value	Cell surface? (1=yes, 0=no)	Range	Tpm5	Tpm10	Tpm15	Tpm20	Tpm30	WSL_median	WSL_range
S100A9	0	2.14113	0.329	0.135	0	1	(18.99,62.34,248.9)	0.02	0.02	0.06	0.22	0.29	12895	(2777.4,12895,75699)
S100A6	0	1.64201	0.678	0.546	0	1	(165.05,845.7,2225.5)	0	0	0	0	0.02	725.3	(301.18,725.3,3124.8)
TYROBP	0	1.32564	0.302	0.123	0	1	(16.98,29.8,105.3)	0.02	0.08	0.2	0.26	0.51	999.1	(372.7,999.1,3582)
CD69	0	1.30051	0.761	0.634	0	1	(0.48,3.04,11.15)	0.67	0.88	0.94	0.98	1	26.81	(2.17,26.81,106.91)
EMP3	0	1.2098	0.78	0.485	0	1	(11.98,50.01,164.05)	0.02	0.12	0.29	0.35	0.41	168.1	(96.28,168.1,396.61)
CD83	0	1.12437	0.532	0.21	0	1	(3.2,7.61,28.73)	0.28	0.63	0.78	0.84	0.9	13.68	(1.43,13.68,86.8)
S100A4	0	1.11651	0.774	0.809	0	1	(5.61,129.45,486.1)	0.2	0.26	0.28	0.31	0.35	587.7	(174.3,587.7,2549.2)
SIPA1L1	0	1.10961	0.642	0.303	0	1	(7.53,10.93,26.67)	0.06	0.37	0.67	0.78	0.94	14.61	(6.77,14.61,35.93)
CLEC2B	0	1.04339	0.711	0.463	0	1	(3.26,9.73,46.45)	0.33	0.53	0.61	0.69	0.74	24.4	(10.96,24.4,61.79)
LTB	0	0.963922	0.429	0.162	0	1	(0.89,1.43,3.72)	0.92	0.96	0.98	0.98	0.98	197.7	(85.27,197.7,473.76)
IFITM1	0	0.948142	0.428	0.052	0	1	(43.78,128.6,406)	0	0	0	0	0.06	654.3	(378.28,654.3,1335.1)
FCER1G	0	0.938046	0.264	0.102	0	1	(8.74,18.35,55.96)	0.08	0.26	0.37	0.51	0.67	678.95	(245.98,678.95,3242.6)
HCST	0	0.919013	0.593	0.276	0	1	(2.76,4.83,13.24)	0.53	0.84	0.96	0.98	1	80.93	(53.77,80.93,181.01)
PLPP1	0	0.909351	0.298	0.142	0	1	(30.65,75.88,230)	0	0	0	0.02	0.16	2.22	(0.83,2.22,41.4)
MTSS1	0	0.897853	0.404	0.073	0	1	(11.45,15.83,38.65)	0.02	0.12	0.47	0.65	0.8	7.83	(3,7.83,54.53)
MARCKS	0	0.843585	0.441	0.047	0	1	(33.16,51.5,82.92)	0.02	0.06	0.1	0.14	0.18	69.74	(35.59,69.74,147.63)
IQGAP1	0	0.828739	0.691	0.286	0	1	(10.75,48.3,93.12)	0.02	0.16	0.29	0.37	0.41	76.57	(43.61,76.57,164.11)
TIMP1	0	0.813169	0.461	0.278	0	1	(27.87,168.6,701.6)	0	0	0.04	0.12	0.26	239.95	(112.26,239.95,691.19)
GRK5	0	0.767889	0.363	0.057	0	1	(10.83,24.63,74.79)	0.02	0.16	0.35	0.39	0.55	15.38	(7.45,15.38,70.56)
PDE4D	0	0.767523	0.543	0.366	0	1	(1.93,3.5,11.02)	0.67	0.88	0.94	0.98	1	2.13	(0.96,2.13,7.48)
EZR	0	0.766817	0.672	0.383	0	1	(51.36,80.2,235.4)	0	0.02	0.04	0.04	0.04	98.74	(38.01,98.74,291.4)
IGHM	0	0.766167	0.513	0.464	0	1	(0.57,2.56,29.26)	0.65	0.74	0.8	0.84	0.9	487.1	(140.64,487.1,7166.1)
HLA-B	0	0.76418	0.973	0.939	0	1	(222.5,802.1,1976)	0	0	0	0	0	6835.5	(4832.8,6835.5,13044)
SLC24A3	0	0.749565	0.197	0.114	0	1	(3.58,11.91,43.42)	0.26	0.37	0.63	0.76	0.86	1	(0.32,1,3.78)
EPB41	0	0.726423	0.611	0.376	0	1	(3.84,8.63,13.71)	0.26	0.67	0.94	0.96	0.96	16.36	(10.79,16.36,33.7)
IFNGR2	0	0.722795	0.535	0.238	0	1	(17.48,33.51,57.31)	0	0	0.16	0.28	0.47	81.71	(55.11,81.71,224.84)
CD79A	0	0.719947	0.185	0.068	0	1	(0.17,0.42,2.4)	0.92	0.94	0.98	0.98	0.98	94.53	(32.9,94.53,674.99)
RALA	0	0.713292	0.587	0.412	0	1	(17.6,22.49,36.78)	0	0.08	0.14	0.35	0.8	7.81	(3.42,7.81,33.6)
ECE1	0	0.696368	0.294	0.014	0	1	(15.77,57.4,129.8)	0	0.04	0.2	0.26	0.33	60.22	(20.65,60.22,133.51)
GNB1	0	0.695007	0.803	0.577	0	1	(139.25,191.1,305.1)	0	0	0	0	0	174.5	(114.46,174.5,267.45)
CTNNB1	0	0.640436	0.736	0.572	0	1	(50.33,105.9,187.3)	0	0	0	0	0	41.62	(17.71,41.62,101.6)
SLC38A1	0	0.638457	0.565	0.309	0	1	(10.11,19.25,55.08)	0.06	0.2	0.37	0.57	0.76	14.59	(4.83,14.59,85.43)
PICALM	0	0.633949	0.737	0.521	0	1	(50.7,83.06,169.7)	0	0	0	0	0.02	107.9	(48.79,107.9,232.34)
CD44	0	0.608255	0.828	0.698	0	1	(2.64,44.77,117.1)	0.29	0.37	0.43	0.45	0.47	86.63	(48.24,86.63,220.19)
CD48	0	0.589722	0.457	0.197	0	1	(0.18,0.87,2.2)	0.96	0.96	1	1	1	74.64	(43.58,74.64,315.38)
CLECL1	0	0.576759	0.275	0.005	0	1	(0.06,0.17,0.45)	1	1	1	1	1	0.72	(0.21,0.72,44.96)
B2M	0	0.558911	0.998	0.998	0	1	(256.7,841.9,1671)	0	0	0	0	0	3490	(2032.8,3490,5735.9)
KMT2E	0	0.556956	0.836	0.73	0	1	(12.76,28.84,50.42)	0	0.06	0.28	0.39	0.53	20.98	(9.1,20.98,44.81)
CLIC4	0	0.555683	0.422	0.226	0	1	(35.51,70.56,321.1)	0	0	0.04	0.08	0.2	8.21	(3.16,8.21,65.65)
ERBIN	0	0.548942	0.684	0.482	0	1	(14.68,20.09,27.74)	0	0.16	0.22	0.45	0.92	14.62	(5.1,14.62,33.65)
RAB11A	0	0.548532	0.773	0.691	0	1	(29.88,42.1,58.08)	0	0	0.04	0.08	0.22	28.01	(10.11,28.01,65.01)
NINJ1	0	0.548082	0.379	0.111	0	1	(18.34,37.63,59.28)	0	0	0.06	0.26	0.41	129.2	(53.01,129.2,312.64)
LYN	0	0.542837	0.832	0.727	0	1	(2.71,5.2,10.87)	0.49	0.84	0.96	0.98	0.98	104.6	(65.23,104.6,260.86)
CDC42	0	0.539891	0.912	0.817	0	1	(49.1,98.13,128.3)	0	0	0	0	0.02	146.95	(94.89,146.95,263.02)
ABCA1	0	0.534952	0.354	0.118	0	1	(2.85,11.26,25.49)	0.31	0.49	0.67	0.84	0.94	4.6	(0.98,4.6,16.47)
ANXA2	0	0.520707	0.247	0.065	0	1	(13.01,130.45,458)	0.08	0.2	0.22	0.26	0.28	73.25	(40.37,73.25,151.47)
RHOA	0	0.504157	0.832	0.831	0	1	(171.3,353,697.2)	0	0	0	0	0	540.2	(373.02,540.2,854.22)
ADGRE5	0	0.503972	0.529	0.357	0	1	(4.34,21.42,101.7)	0.23	0.31	0.37	0.47	0.59	244.25	(120.5,244.25,644.55)
ITSN2	0	0.503284	0.726	0.643	0	1	(6.56,15.18,21.76)	0.14	0.31	0.49	0.78	0.96	18.65	(7.64,18.65,38.92)
RNF145	0	0.497691	0.587	0.369	0	1	(17.87,43.63,60.35)	0	0.06	0.16	0.26	0.39	33.15	(14.51,33.15,57.7)
THBS1	0	0.49549	0.122	0.011	0	1	(1.37,51.59,195.05)	0.28	0.29	0.29	0.35	0.37	20.84	(3.8,20.84,141.49)
PRKCA	0	0.492786	0.205	0.046	0	1	(4.33,10.92,27.63)	0.28	0.47	0.63	0.78	0.96	1.69	(0.58,1.69,7.15)
ABHD3	0	0.491303	0.37	0.217	0	1	(6.62,11.66,18.43)	0.04	0.43	0.65	0.92	0.98	19.85	(7.19,19.85,36.67)
LY6E	0	0.482368	0.604	0.465	0	1	(51.06,85.23,163.25)	0	0	0.04	0.04	0.08	92.14	(25.65,92.14,313.05)
PLP2	0	0.472041	0.471	0.245	0	1	(14.98,132.8,402.95)	0	0.18	0.22	0.23	0.26	233.5	(106.58,233.5,846.93)
LCP1	0	0.470645	0.66	0.559	0	1	(2.9,9.46,36.05)	0.29	0.51	0.71	0.78	0.88	1004.5	(371.68,1004.5,2014.3)
UBE2D3	0	0.468036	0.844	0.7	0	1	(51.99,92.82,128.1)	0	0	0	0	0	108.8	(66.58,108.8,172.41)
GAB2	0	0.463676	0.735	0.57	0	1	(10.64,17.04,39.8)	0.06	0.18	0.41	0.57	0.72	25.25	(12.79,25.25,76.73)
ADGRE2	0	0.461202	0.315	0.178	0	1	(0.3,0.81,1.84)	0.98	1	1	1	1	26.87	(8.3,26.87,97.8)
RGS1	0	0.459008	0.306	0.069	0	1	(4.72,19.05,68.39)	0.22	0.29	0.43	0.55	0.63	26.15	(0.44,26.15,319.51)
GAS7	0	0.458369	0.373	0.173	0	1	(8.35,27.7,77.88)	0.16	0.26	0.35	0.41	0.57	24.94	(11.08,24.94,124.92)
CYBA	0	0.458364	0.794	0.791	0	1	(9.36,25.2,66.23)	0.08	0.22	0.31	0.41	0.57	362.7	(195.28,362.7,820.89)
FAM129A	0	0.452382	0.309	0.165	0	1	(1.01,15.96,149.95)	0.37	0.41	0.49	0.55	0.72	32.59	(14.03,32.59,197.4)
ATP2B1	0	0.451986	0.717	0.599	0	1	(8.43,14.46,52.2)	0.1	0.26	0.53	0.8	0.82	12.15	(4.57,12.15,36.78)
LDLR	0	0.448717	0.266	0.07	0	1	(6.73,16.8,49.65)	0.18	0.31	0.45	0.61	0.8	6.62	(2.56,6.62,30.54)
CLEC7A	0	0.444937	0.18	0.017	0	1	(1.28,3.9,10.84)	0.63	0.88	0.96	0.98	0.98	46.58	(12.87,46.58,146.54)
HLA-DQA2	0	0.440919	0.183	0.02	0	1	(0.48,2.81,9.34)	0.8	0.92	0.98	0.98	1	10.37	(1.25,10.37,117.32)
RIOK3	0	0.439554	0.538	0.313	0	1	(14.66,34.65,50.56)	0	0.12	0.22	0.28	0.39	40.32	(27.07,40.32,82.31)
IL1RAP	0	0.435997	0.258	0.087	0	1	(0.94,1.62,5.3)	0.86	0.98	1	1	1	4.85	(1.47,4.85,23.68)
FNBP1	0	0.427084	0.82	0.819	0	1	(22.67,31.5,108.5)	0.02	0.08	0.16	0.2	0.47	47.77	(25.5,47.77,305.44)
BASP1	0	0.426842	0.382	0.211	0	1	(11.81,33.25,182.3)	0.12	0.2	0.29	0.33	0.47	280.05	(127.32,280.05,1059.3)
CDC42SE2	0	0.424433	0.856	0.815	0	1	(11.35,15.61,24.02)	0.04	0.16	0.41	0.82	0.96	32.94	(16.52,32.94,89.06)
GNAI1	0	0.423109	0.449	0.37	0	1	(13.61,21.2,38.35)	0.08	0.14	0.28	0.45	0.74	0.17	(0.08,0.17,6.25)
MAP4	0	0.418653	0.468	0.304	0	1	(49.18,78.72,138)	0	0	0.02	0.04	0.08	8.29	(3.28,8.29,51.92)
ABCC1	0	0.411221	0.679	0.655	0	1	(4.22,16.94,34.66)	0.22	0.31	0.43	0.67	0.78	10.56	(4.38,10.56,42.29)
TGFB1	0	0.409694	0.609	0.481	0	1	(9.11,40.46,113.9)	0.02	0.26	0.31	0.35	0.39	217	(146.38,217,464.54)
ATP13A3	0	0.407497	0.434	0.239	0	1	(7.26,15.29,34.98)	0	0.31	0.49	0.71	0.84	9.76	(3.5,9.76,43.52)
HLA-A	0	0.406169	0.962	0.929	0	1	(188.6,569.55,1102.5)	0	0	0	0	0	2741	(1971.6,2741,4817.6)
PTPRM	0	0.403619	0.306	0.167	0	1	(12.46,18.71,54.38)	0	0.16	0.29	0.51	0.67	0.46	(0.16,0.46,18.85)
TNFRSF4	0	0.403619	0.169	0.013	0	1	(0.75,2.02,7.26)	0.86	0.96	0.98	1	1	10.07	(2.63,10.07,33.41)
GNG2	0	0.400952	0.325	0.252	0	1	(3.03,6.83,33.02)	0.37	0.72	0.76	0.86	0.88	28.87	(18.48,28.87,53.77)
RGS2	0	0.393918	0.308	0.157	0	1	(23.48,41.49,241.2)	0.02	0.04	0.1	0.12	0.33	171.2	(50.11,171.2,757.3)
PTPRE	0	0.39058	0.384	0.205	0	1	(4.26,6.65,11.34)	0.37	0.82	0.94	0.98	0.98	29.16	(10.53,29.16,71.83)
RHOB	0	0.390199	0.23	0.127	0	1	(201.4,338.7,1149)	0	0	0	0	0	101.35	(25.69,101.35,677.43)
CSF2RA	0	0.388962	0.141	0.03	0	1	(0.77,1.48,4.28)	0.9	0.98	1	1	1	21.9	(7.42,21.9,113.82)
SERPINA1	0	0.383298	0.108	0.004	0	1	(1.26,3.25,23.35)	0.65	0.76	0.84	0.84	0.9	385.8	(83.93,385.8,1663.4)
SPPL2A	0	0.382941	0.373	0.172	0	1	(4.17,14.39,20.19)	0.23	0.35	0.51	0.88	0.98	14.6	(4.69,14.6,24.29)
CD63	0	0.38268	0.649	0.628	0	1	(146.7,354.6,641.9)	0	0	0	0	0	317.1	(131.42,317.1,642.14)
HLA-C	0	0.381402	0.921	0.939	0	1	(150.2,594.9,1117)	0	0	0	0	0	3393	(2161.6,3393,8905.2)
ICAM1	0	0.369088	0.188	0.018	0	1	(2.34,14.36,30.12)	0.29	0.37	0.57	0.76	0.88	33.65	(14.11,33.65,116.51)
AHNAK	0	0.366187	0.406	0.264	0	1	(23.22,163.4,429.4)	0	0	0.02	0.12	0.31	23.46	(9.99,23.46,104.31)
CD96	0	0.363779	0.182	0.029	0	1	(0.06,0.34,1.82)	0.98	1	1	1	1	8.21	(2.82,8.21,29.28)
CYTH1	0	0.358393	0.566	0.396	0	1	(23.42,29.26,57.56)	0	0	0.06	0.14	0.57	92.82	(55.72,92.82,164.57)
SLC43A2	0	0.358187	0.267	0.093	0	1	(3.37,5.46,15.58)	0.37	0.74	0.88	0.98	1	26.7	(13.7,26.7,75.52)
ABI1	0	0.343457	0.615	0.479	0	1	(23.54,33.09,46.48)	0	0.02	0.1	0.14	0.37	39.88	(22.24,39.88,71.57)
STK10	0	0.342008	0.435	0.295	0	1	(2.74,8.23,24.06)	0.33	0.65	0.76	0.86	0.9	77.56	(57.4,77.56,145.12)
CRLF2	0	0.341495	0.138	0.006	0	1	(0,0.05,0.27)	1	1	1	1	1	0.09	(0.01,0.09,0.73)
PTPN12	0	0.339112	0.387	0.238	0	1	(19.46,39.79,85.16)	0	0	0.04	0.22	0.37	42.17	(20.34,42.17,84.38)
HSPB1	0	0.337165	0.481	0.676	0	1	(137.05,545.4,2046)	0	0	0	0	0	114.3	(27.2,114.3,413.27)
COL6A2	0	0.334436	0.164	0.019	0	1	(8.53,296.6,1513)	0.04	0.26	0.26	0.26	0.26	7.86	(2.58,7.86,216.79)
B4GALT5	0	0.333122	0.294	0.143	0	1	(14.48,31.62,48.56)	0	0.02	0.23	0.33	0.47	44.39	(29.06,44.39,127.59)
COG3	0	0.330588	0.383	0.18	0	1	(7.06,16.08,23.5)	0.04	0.29	0.43	0.76	1	4.96	(2.03,4.96,19.21)
ASAP1	0	0.327606	0.442	0.282	0	1	(9.19,15.22,31.97)	0.04	0.28	0.49	0.57	0.84	25	(13.36,25,49.38)
PTPRJ	0	0.325805	0.185	0.049	0	1	(3.53,5.63,13.21)	0.37	0.82	0.94	0.98	1	25.84	(8.89,25.84,67.56)
SLC2A3	0	0.323445	0.351	0.234	0	1	(17.13,31.2,78.97)	0.02	0.08	0.14	0.26	0.47	393.45	(89.17,393.45,2207.8)
B4GALT1	0	0.323155	0.353	0.196	0	1	(5.77,46.81,84.4)	0.2	0.22	0.22	0.28	0.33	60.41	(31.87,60.41,107.8)
ARL4C	0	0.322567	0.237	0.087	0	1	(5.16,10.72,35.22)	0.18	0.45	0.65	0.72	0.82	34.6	(10.39,34.6,135.85)
CD86	0	0.32051	0.101	0.007	0	1	(0.79,1.36,5.02)	0.88	0.98	1	1	1	14.7	(7.54,14.7,44.45)
PAG1	0	0.318998	0.306	0.131	0	1	(2.46,3.64,7.62)	0.71	0.92	0.94	0.94	0.98	16.27	(9.26,16.27,41.18)
ZDHHC20	0	0.31634	0.572	0.414	0	1	(8.61,18.42,28.44)	0.06	0.26	0.33	0.63	0.9	26.03	(12.93,26.03,68.3)
AAK1	0	0.31563	0.404	0.25	0	1	(4.18,5.72,11.1)	0.35	0.88	0.92	0.96	1	3.62	(1.89,3.62,7.03)
DOCK4	0	0.31231	0.224	0.113	0	1	(3.45,6.6,16.07)	0.35	0.72	0.88	0.98	0.98	1.58	(0.56,1.58,4.16)
ESYT2	0	0.310794	0.691	0.617	0	1	(19.19,41.19,84.04)	0	0	0.08	0.22	0.35	15.19	(6.79,15.19,34.89)
CD82	0	0.308728	0.483	0.394	0	1	(10.11,16.92,58.12)	0.02	0.2	0.35	0.59	0.8	69.46	(35.39,69.46,236.49)
FLNA	0	0.302917	0.289	0.147	0	1	(29.64,239.6,2918.5)	0	0	0	0	0.22	197.65	(109.92,197.65,476.25)
PLSCR1	0	0.300735	0.363	0.298	0	1	(6.44,25.97,45.6)	0.1	0.28	0.41	0.47	0.61	42.83	(23.67,42.83,97.04)
MKLN1	0	0.296712	0.708	0.634	0	1	(4.96,10.85,16.62)	0.23	0.45	0.76	0.96	1	6.3	(3.65,6.3,15.5)
CD68	0	0.296165	0.127	0.026	0	1	(8.68,32.46,127.05)	0	0.23	0.29	0.33	0.47	259.05	(88.76,259.05,517.44)
GPR174	0	0.296116	0.245	0.106	0	1	(0,0.18,0.66)	1	1	1	1	1	3.13	(0.45,3.13,19.55)
PSEN1	0	0.29495	0.426	0.295	0	1	(9.26,13.75,18.8)	0.08	0.26	0.69	0.92	0.98	15.61	(10.27,15.61,39.44)
FAM126B	0	0.293477	0.376	0.209	0	1	(3.78,6.35,8.99)	0.29	0.9	0.96	0.96	1	8.92	(4.96,8.92,27.18)
CXCR4	0	0.29286	0.377	0.263	0	1	(5.67,11.2,49.4)	0.2	0.39	0.55	0.57	0.69	342.65	(130,342.65,1462)
SPPL3	0	0.292461	0.578	0.462	0	1	(16.26,25.84,49.92)	0	0.08	0.16	0.31	0.65	14.68	(8.01,14.68,35.19)
CROCC	0	0.290609	0.351	0.254	0	1	(7.87,14.92,31.66)	0.06	0.33	0.51	0.72	0.86	3.56	(1.55,3.56,19.6)
SLC8A1	0	0.289549	0.208	0.122	0	1	(0.82,2.45,6.55)	0.88	0.96	1	1	1	1.84	(0.36,1.84,6.68)
GPR183	0	0.28569	0.134	0.041	0	1	(1.18,6.11,23.49)	0.43	0.69	0.76	0.82	0.96	34.06	(11.5,34.06,148.27)
ITGAV	0	0.285686	0.341	0.235	0	1	(18.67,28.97,56.17)	0	0.02	0.1	0.29	0.51	1.55	(0.49,1.55,18.01)
DGKH	0	0.280132	0.146	0.038	0	1	(1.68,5.02,9.65)	0.49	0.9	1	1	1	0.86	(0.23,0.86,7.05)
UBASH3B	0	0.280001	0.317	0.197	0	1	(0.78,1.32,4.24)	0.9	0.94	0.96	0.96	0.96	5.04	(2.02,5.04,20.95)
EPB41L2	0	0.279131	0.298	0.166	0	1	(14.24,32.5,57.57)	0.02	0.12	0.23	0.29	0.43	1.72	(0.57,1.72,44.34)
GP6	0	0.274937	0.163	0.025	0	1	(0.24,0.47,1.28)	0.98	1	1	1	1	1.1	(0.34,1.1,3.24)
CD55	0	0.274443	0.52	0.433	0	1	(6.9,21.6,67.39)	0.12	0.28	0.39	0.47	0.63	102.05	(36.66,102.05,366.32)
CDC42SE1	0	0.273762	0.345	0.204	0	1	(33.88,78.97,130.2)	0	0	0	0	0.18	256.1	(144.62,256.1,636.75)
LRP12	0	0.273586	0.295	0.179	0	1	(4.1,5.38,8.9)	0.45	0.92	0.96	0.98	1	0.29	(0.1,0.29,3.02)
SSFA2	0	0.2733	0.334	0.21	0	1	(26.15,40.27,82.84)	0	0	0	0.04	0.26	16.68	(5.63,16.68,37.1)
CDC42EP3	0	0.27164	0.295	0.153	0	1	(2.84,15.07,41.28)	0.33	0.41	0.49	0.63	0.72	26.88	(15.97,26.88,80.42)
IL18R1	0	0.269546	0.107	0.044	0	1	(0.72,3.47,8)	0.69	0.94	0.98	0.98	0.98	27.52	(8.23,27.52,145.66)
SUSD1	0	0.26511	0.295	0.178	0	1	(2.26,4.75,7.82)	0.53	0.96	1	1	1	9.96	(6.42,9.96,19.01)
IL2RA	0	0.261204	0.116	0.008	0	1	(0.02,0.22,1.38)	0.98	1	1	1	1	2.56	(0.99,2.56,14.21)
TNFRSF10B	0	0.258527	0.25	0.114	0	1	(6.05,25.99,51.42)	0.14	0.28	0.31	0.39	0.59	22.6	(10.03,22.6,107.92)
PXK	0	0.258452	0.294	0.177	0	1	(11.01,15.86,39.3)	0.06	0.18	0.43	0.72	0.84	17.48	(10.52,17.48,39.48)
PIP5K1A	0	0.256577	0.311	0.161	0	1	(12.46,29.23,41.73)	0	0.08	0.23	0.35	0.53	13.61	(6.17,13.61,51.41)
PDE4A	0	0.254512	0.145	0.025	0	1	(6.3,12.19,26.01)	0.1	0.37	0.67	0.78	0.98	9.95	(2.99,9.95,22.2)
FMNL3	0	0.254215	0.189	0.059	0	1	(5.15,8.6,19.57)	0.16	0.63	0.78	0.9	0.98	5.8	(1.71,5.8,29.51)
FRS2	0	0.251565	0.414	0.292	0	1	(6.15,8.38,13.78)	0.14	0.65	0.94	1	1	1.92	(0.67,1.92,6.89)
ITGAX	0	0.251229	0.127	0.017	0	1	(2.19,3.59,8.86)	0.67	0.92	0.96	0.96	0.98	200.35	(75.84,200.35,550.15)
EFR3A	0	0.25071	0.412	0.275	0	1	(14.89,23.19,38.88)	0	0.06	0.23	0.29	0.71	9.56	(3.37,9.56,39.75)
PPP1R16B	0	0.250033	0.608	0.506	0	1	(2.14,4.56,67.71)	0.55	0.65	0.74	0.76	0.78	16.7	(3.71,16.7,102.92)
PLAUR	0	0.24909	0.224	0.13	0	1	(1.39,5.34,16.35)	0.43	0.72	0.86	0.94	0.96	41.8	(10.14,41.8,306.17)
NPC1	0	0.245853	0.3	0.186	0	1	(7.82,12.94,21.26)	0.08	0.33	0.61	0.84	0.92	8.01	(3.01,8.01,18.57)
DIAPH1	0	0.245314	0.421	0.33	0	1	(17.62,38.16,60.61)	0	0.1	0.14	0.23	0.39	61.05	(41.44,61.05,118.67)
ARF6	0	0.24138	0.415	0.298	0	1	(15.77,38.41,66)	0	0	0.18	0.26	0.37	56.27	(31.85,56.27,117.92)
CFLAR	0	0.23578	0.425	0.336	0	1	(7.49,24.13,40.2)	0.1	0.26	0.31	0.39	0.59	39.73	(21.21,39.73,99.77)
SLC6A6	0	0.235761	0.233	0.106	0	1	(7.49,13.53,30)	0.08	0.33	0.57	0.71	0.88	62.28	(22.8,62.28,202.72)
LRRC8B	0	0.233588	0.355	0.257	0	1	(2.37,4.3,12.41)	0.63	0.86	0.92	0.96	1	1.38	(0.49,1.38,4.68)
PPP6R3	0	0.23325	0.686	0.603	0	1	(14.56,36.71,50.02)	0	0	0.23	0.31	0.37	24.05	(10.4,24.05,49.75)
LMBRD1	0	0.232576	0.422	0.338	0	1	(39.05,51.13,73.71)	0	0	0	0.02	0.12	35.14	(15.95,35.14,62.66)
SDCBP	0	0.232306	0.499	0.438	0	1	(51.38,82.72,160.5)	0	0	0	0	0.08	198.4	(85.68,198.4,643.08)
SEMA6A	0	0.231914	0.179	0.064	0	1	(4.21,7.96,15.16)	0.28	0.65	0.88	0.96	0.96	0.38	(0.12,0.38,12.95)
CD7	0	0.230451	0.171	0.082	0	1	(0.38,1.53,3.67)	0.92	0.96	0.96	1	1	44.27	(14.84,44.27,203.6)
UBE2A	0	0.229597	0.391	0.262	0	1	(32.67,50.04,68.31)	0	0	0.02	0.04	0.1	44.91	(24.78,44.91,73.67)
IL6ST	0	0.228695	0.34	0.236	0	1	(28.78,43.88,108.9)	0	0	0	0.04	0.26	11.46	(3.98,11.46,67.58)
TFRC	0	0.226021	0.426	0.353	0	1	(13.47,21.74,43.36)	0	0.06	0.23	0.41	0.78	18.84	(5.45,18.84,257.83)
CIB1	0	0.225351	0.388	0.306	0	1	(55.03,108,179)	0	0	0	0	0.04	115.8	(66.63,115.8,214.91)
CYTH4	0	0.224449	0.171	0.041	0	1	(1.96,4.58,13.81)	0.55	0.86	0.92	0.98	0.98	144.5	(56.63,144.5,501.04)
PTX3	0	0.222322	0.123	0.015	0	1	(0.76,3.38,16.81)	0.65	0.82	0.86	0.9	0.92	3.59	(0.96,3.59,24.29)
CSF1	0	0.219894	0.103	0.023	0	1	(7.87,22.19,60.87)	0.02	0.33	0.37	0.47	0.57	5.73	(1.83,5.73,60.76)
SLC38A2	0	0.21906	0.601	0.5	0	1	(34.2,96.66,224.55)	0	0	0	0.06	0.18	45.54	(12.58,45.54,107.93)
ATP11A	0	0.218387	0.227	0.125	0	1	(6.11,8.73,19.32)	0.06	0.53	0.8	0.92	0.98	11.62	(5.76,11.62,23.79)
UBE2D2	0	0.218252	0.804	0.777	0	1	(40.08,53.94,70.37)	0	0	0	0.04	0.08	41.44	(25.66,41.44,88.39)
FGFR1	0	0.216891	0.196	0.09	0	1	(16.11,45.58,121.6)	0.02	0.04	0.16	0.29	0.39	2.51	(1,2.51,12.23)
CD70	0	0.215898	0.108	0.002	0	1	(0.03,0.17,0.52)	1	1	1	1	1	1.85	(0.47,1.85,290.03)
FBXW11	0	0.215757	0.536	0.474	0	1	(19.75,24.59,35.49)	0	0.02	0.08	0.26	0.78	7.11	(2.94,7.11,33.44)
CYBB	0	0.21403	0.1	0.028	0	1	(2.09,4.37,14.08)	0.59	0.8	0.9	0.94	0.98	83.63	(50.03,83.63,189.22)
CCNT2	0	0.213706	0.39	0.283	0	1	(7.87,16.35,28.91)	0	0.28	0.41	0.71	0.94	6.86	(2.17,6.86,22.98)
SLC16A3	0	0.212666	0.247	0.117	0	1	(2.9,9.69,20.6)	0.33	0.53	0.82	0.88	0.96	107.65	(42.57,107.65,331.59)
IL4R	0	0.212336	0.164	0.048	0	1	(6.48,27.75,70.79)	0.18	0.28	0.33	0.37	0.53	112.35	(48.41,112.35,344.35)
SNX9	0	0.211957	0.652	0.513	0	1	(14.95,42.69,83.38)	0	0	0.22	0.29	0.43	6.57	(2.73,6.57,31.74)
IFNGR1	0	0.210665	0.262	0.151	0	1	(29.05,67.78,122.6)	0	0	0	0	0.23	180.05	(85.63,180.05,485.75)
LMBR1	0	0.20736	0.47	0.397	0	1	(5.42,7.62,11.77)	0.16	0.76	0.98	1	1	3.4	(1.72,3.4,10.48)
SLC41A2	0	0.206926	0.117	0.03	0	1	(1.49,3.13,8.22)	0.65	0.94	0.94	0.98	1	0.17	(0.04,0.17,7.22)
IL10RA	0	0.205404	0.125	0.01	0	1	(2.35,6.92,18.55)	0.41	0.67	0.84	0.92	0.96	71.72	(35.75,71.72,175.93)
TNF	0	0.204573	0.104	0.004	0	1	(0.1,0.25,0.86)	1	1	1	1	1	7.19	(2.61,7.19,118.13)
FGR	0	0.204155	0.111	0.011	0	1	(3.74,5.35,16.75)	0.39	0.72	0.84	0.9	0.98	322.8	(133.84,322.8,1112.2)
IL2RG	0	0.203797	0.29	0.162	0	1	(1.01,2.87,10.21)	0.57	0.88	0.94	0.94	0.96	335.65	(183.48,335.65,661.48)
DNM2	0	0.203496	0.374	0.27	0	1	(25.75,51.51,80.06)	0	0	0.02	0.12	0.23	83.69	(62.88,83.69,141.02)
RELT	0	0.202332	0.19	0.062	0	1	(2,3.35,5.65)	0.84	0.96	0.98	1	1	36.8	(23.61,36.8,86.14)
TXNDC11	0	0.201862	0.268	0.154	0	1	(12.98,37.15,52.28)	0	0.12	0.23	0.26	0.31	34.55	(17.32,34.55,88.72)
CTNND1	0	0.201598	0.264	0.142	0	1	(26.25,76.26,133.2)	0	0	0.04	0.2	0.26	4.78	(2.07,4.78,65.64)
MGAT5	0	0.19969	0.337	0.231	0	1	(10.66,14.02,19.9)	0.04	0.12	0.59	0.9	0.94	8.15	(3.96,8.15,35.18)
UBE2B	0	0.199325	0.654	0.59	0	1	(33.34,50.82,67.61)	0	0	0	0	0.12	52.84	(36.02,52.84,114.22)
ADD1	0	0.198942	0.416	0.34	0	1	(86.68,125.2,209.4)	0	0	0	0	0	85.81	(52.54,85.81,139.8)
TNFRSF18	0	0.198709	0.108	0.006	0	1	(0.35,1.09,5.84)	0.8	0.96	0.96	0.96	0.98	9.06	(2.84,9.06,29.79)
LPAR6	0	0.197992	0.171	0.053	0	1	(4.75,12.74,38.22)	0.26	0.41	0.55	0.69	0.8	7.48	(2.3,7.48,31.97)
LONRF1	0	0.197034	0.351	0.255	0	1	(7.44,12.87,32.55)	0.06	0.37	0.51	0.59	0.84	4.37	(1.62,4.37,18.76)
CCNYL1	0	0.196597	0.22	0.107	0	1	(3.43,6.83,13.05)	0.35	0.71	0.96	1	1	4.44	(1.79,4.44,9.85)
PILRA	0	0.195352	0.157	0.06	0	1	(4.44,7.24,16.19)	0.28	0.65	0.86	0.92	0.94	81.4	(26.3,81.4,243.31)
PPTC7	0	0.19307	0.335	0.218	0	1	(11.52,23.1,34.82)	0	0.14	0.29	0.35	0.74	12.95	(5.35,12.95,54.49)
RASSF3	0	0.192746	0.218	0.121	0	1	(4.24,16.9,77.51)	0.23	0.39	0.47	0.55	0.76	48.7	(24.93,48.7,103.5)
FYN	0	0.192201	0.499	0.335	0	1	(15.83,34.62,52.51)	0.06	0.14	0.2	0.33	0.47	28.38	(12.09,28.38,72.45)
SLC7A5	0	0.192068	0.202	0.087	0	1	(8.02,15.98,57.61)	0.12	0.33	0.49	0.55	0.67	18.48	(8.24,18.48,95.57)
ADAM8	0	0.191493	0.201	0.087	0	1	(2.33,4.77,8.5)	0.59	0.94	0.98	0.98	0.98	160.4	(79.01,160.4,489.01)
FLT1	0	0.19133	0.135	0.064	0	1	(6.38,10.03,21.52)	0.12	0.49	0.82	0.88	0.96	0.69	(0.16,0.69,9.79)
IFNAR1	0	0.190733	0.305	0.191	0	1	(11.82,16.9,27.2)	0	0.12	0.29	0.63	0.98	25.44	(14.06,25.44,51.53)
TMEM50A	0	0.190502	0.513	0.42	0	1	(32.72,61.34,85.79)	0	0	0	0.06	0.12	58.13	(31.61,58.13,94.71)
CLEC12A	0	0.187568	0.101	0.024	0	1	(0.07,0.58,1.81)	0.98	0.98	0.98	1	1	22.17	(5.61,22.17,141.99)
ADAM17	0	0.187396	0.543	0.419	0	1	(5.13,8.63,16.58)	0.2	0.55	0.78	0.94	0.98	9.8	(3.94,9.8,21.2)
ATP10A	0	0.186382	0.293	0.186	0	1	(2.27,3.88,11.88)	0.72	0.86	0.92	0.94	0.98	1.44	(0.5,1.44,4.06)
ANKLE2	0	0.185604	0.413	0.31	0	1	(10.01,25.32,35.28)	0	0.2	0.33	0.39	0.72	15.02	(8.04,15.02,40.2)
SLCO3A1	0	0.185488	0.401	0.321	0	1	(5.17,9.44,19.17)	0.2	0.61	0.78	0.94	0.98	16.19	(6.98,16.19,38.84)
TNFRSF1B	0	0.184489	0.182	0.09	0	1	(6.49,20.28,61.37)	0.12	0.26	0.35	0.49	0.76	319.5	(150,319.5,882.37)
TM9SF3	0	0.184191	0.649	0.587	0	1	(25.54,53.92,83.06)	0	0	0	0.04	0.29	17.37	(7.47,17.37,52.38)
MARK3	0	0.183341	0.517	0.451	0	1	(25.56,38,58.55)	0	0	0.02	0.02	0.28	40.62	(27.97,40.62,55.16)
VAPA	0	0.183095	0.757	0.731	0	1	(30.42,40.59,56)	0	0	0.02	0.06	0.2	37.27	(22.17,37.27,70.23)
HCK	0	0.181893	0.11	0.017	0	1	(2.42,4.75,12.77)	0.53	0.8	0.92	0.98	0.98	278.6	(107.6,278.6,1322.1)
SLC44A2	0	0.179127	0.272	0.148	0	1	(50.42,76.77,167.1)	0	0.02	0.02	0.02	0.04	155.3	(81.91,155.3,293.46)
PI4KA	0	0.1783	0.457	0.375	0	1	(24.37,38.86,62.39)	0	0.02	0.06	0.18	0.37	23.31	(11.87,23.31,47.29)
DNAJB4	0	0.174494	0.138	0.05	0	1	(11.47,17.96,35.22)	0	0.08	0.41	0.61	0.76	2.18	(0.6,2.18,21.36)
USP20	0	0.17403	0.246	0.146	0	1	(13.85,22.23,43.13)	0	0.1	0.29	0.45	0.67	17.46	(11.76,17.46,40.47)
ITGA5	0	0.172208	0.25	0.168	0	1	(3.46,51.56,268.3)	0.23	0.29	0.33	0.35	0.41	42.43	(15.61,42.43,113.51)
RASGRP1	0	0.169539	0.223	0.119	0	1	(0.49,0.94,9.3)	0.82	0.92	0.96	0.96	0.96	5.62	(1.82,5.62,25.34)
ICOSLG	0	0.168745	0.139	0.03	0	1	(0.1,0.19,0.43)	1	1	1	1	1	0.15	(0.04,0.15,1.32)
HAVCR2	0	0.168184	0.11	0.023	0	1	(1.87,3.02,8.2)	0.76	0.94	0.98	0.98	1	19.22	(9.22,19.22,43.77)
FYB1	0	0.167134	0.18	0.115	0	1
PPP1R18	0	0.160252	0.31	0.227	0	1	(6.8,24.13,75.61)	0.02	0.33	0.39	0.45	0.51	145.45	(101.9,145.45,364.52)
GAPVD1	0	0.15914	0.372	0.29	0	1	(4.58,10.93,15.57)	0.22	0.45	0.84	1	1	8.26	(4.11,8.26,14.37)
LY96	0	0.150968	0.105	0.031	0	1	(3.08,7.59,23.08)	0.41	0.59	0.8	0.82	0.98	40.77	(13.46,40.77,109.06)
CCDC69	0	0.149353	0.281	0.201	0	1	(7.14,26.02,128.5)	0.06	0.26	0.29	0.37	0.51	92.26	(58,92.26,155.44)
TMEM63B	0	0.145622	0.109	0.022	0	1	(21.45,26.93,61.15)	0	0.02	0.02	0.18	0.59	16.48	(12.79,16.48,25.45)
ITGAE	0	0.143707	0.337	0.257	0	1	(5.22,7.26,9.21)	0.18	0.92	1	1	1	3.93	(2.02,3.93,12.23)
ST3GAL5	0	0.14364	0.154	0.073	0	1	(3.33,6.78,13.25)	0.41	0.71	0.94	0.96	0.98	1.96	(0.84,1.96,14.85)
TRIB1	0	0.143517	0.11	0.034	0	1	(7.29,10.39,27.96)	0.08	0.49	0.71	0.78	0.9	33.65	(17.85,33.65,93.19)
SSH1	0	0.143132	0.21	0.129	0	1	(4.85,8.96,16.9)	0.22	0.57	0.84	0.94	1	10.83	(4.14,10.83,23.21)
LRIG1	0	0.142783	0.199	0.105	0	1	(21.94,31.51,60.92)	0.06	0.08	0.12	0.14	0.43	3.2	(0.96,3.2,8.59)
TTYH3	0	0.142759	0.187	0.092	0	1	(15.95,23.26,39.97)	0.06	0.1	0.14	0.39	0.71	19.84	(8.59,19.84,59.7)
NKG7	0	0.139103	0.155	0.082	0	1	(1.16,2.56,7.65)	0.72	0.94	0.98	0.98	0.98	234.25	(84.19,234.25,1627.6)
TNFRSF10D	0	0.137436	0.151	0.066	0	1	(1.67,6.3,12.03)	0.45	0.82	0.96	0.98	0.98	4.89	(2.3,4.89,11.43)
NRAS	0	0.134334	0.232	0.14	0	1	(8.72,12.86,22.29)	0.06	0.26	0.61	0.82	0.98	10.63	(3.78,10.63,71.75)
ITGAL	0	0.134252	0.168	0.104	0	1	(0.64,1.57,5.06)	0.86	0.96	0.96	0.96	0.98	105.7	(67.74,105.7,210.21)
OGT	0	0.134149	0.463	0.374	0	1	(46.08,123.95,210.3)	0	0	0	0	0.04	88.4	(37.38,88.4,271.5)
GPR132	0	0.133987	0.177	0.082	0	1	(0.45,0.96,2.54)	0.98	1	1	1	1	14.75	(8.07,14.75,31.49)
CLTC	0	0.132327	0.343	0.26	0	1	(49.29,65.1,97.74)	0	0	0	0	0.08	40.86	(16.51,40.86,119.4)
HLA-DRA	0	0.129217	0.85	0.935	0	1	(44.63,175.7,511.95)	0.02	0.02	0.04	0.06	0.12	970.8	(343.48,970.8,3655.3)
CD9	0	0.126969	0.114	0.05	0	1	(24.22,106.1,252.7)	0	0	0.06	0.16	0.26	9.75	(4.51,9.75,39.83)
ANPEP	0	0.122711	0.126	0.058	0	1	(1.39,7.25,85.04)	0.45	0.55	0.57	0.65	0.69	96.11	(22.11,96.11,276.72)
PPFIBP1	0	0.120052	0.236	0.395	0	1	(6.45,17.37,24.83)	0.12	0.31	0.45	0.65	0.9	0.2	(0.08,0.2,18.32)
MYH9	0	0.119765	0.551	0.426	0	1	(51.81,245.75,553.2)	0	0	0	0	0.08	272	(147.34,272,467.87)
PRR7	0	0.119523	0.183	0.118	0	1	(1.34,2.46,15.48)	0.63	0.76	0.88	0.96	1	5.43	(2.96,5.43,14.38)
PACSIN2	0	0.117577	0.436	0.35	0	1	(26.32,51.61,78.38)	0	0	0.08	0.14	0.26	58.77	(38.91,58.77,122.77)
DNAJC5	0	0.116923	0.161	0.088	0	1	(29.61,40.85,85.02)	0	0	0.04	0.04	0.22	54.8	(36.35,54.8,111.3)
IFFO2	0	0.11684	0.171	0.098	0	1	(5.44,9.05,26.09)	0.14	0.55	0.76	0.86	0.9	3.58	(1.42,3.58,14.71)
PAK1	0	0.115592	0.271	0.185	0	1	(16.54,26.01,55.46)	0.02	0.06	0.18	0.33	0.61	61.83	(30.59,61.83,124.11)
IL15RA	0	0.113564	0.133	0.068	0	1	(1.11,7.74,21.11)	0.37	0.67	0.74	0.88	0.94	4.31	(1.87,4.31,18.02)
PLXNB2	0	0.110464	0.114	0.039	0	1	(22.47,103.7,174.9)	0	0.02	0.02	0.1	0.23	36.38	(14.98,36.38,173.8)
IL17RA	0	0.10835	0.192	0.106	0	1	(4.28,8.4,14.22)	0.26	0.63	0.92	0.98	1	39.71	(15.08,39.71,175.87)
PTCH2	0	0.108194	0.122	0.065	0	1	(1.69,4.72,18.37)	0.53	0.84	0.88	0.9	0.94	0.28	(0.15,0.28,3.68)
RAB35	0	0.106214	0.162	0.089	0	1	(15.5,33.88,50.55)	0	0.02	0.18	0.29	0.41	48.25	(24.4,48.25,79.49)
EHD1	0	0.104251	0.124	0.068	0	1	(14.01,27.82,55.93)	0	0.08	0.23	0.35	0.53	106.65	(68.8,106.65,191.96)
MRC2	0	0.101759	0.103	0.044	0	1	(5.14,25.92,108.4)	0.2	0.29	0.41	0.47	0.53	2.43	(0.95,2.43,30.07)
IGF2R	0	0.101733	0.133	0.066	0	1	(6.71,20.36,28.64)	0.2	0.28	0.41	0.49	0.92	35.45	(22.14,35.45,69.92)
ADGRL1	0	0.101662	0.14	0.078	0	1	(9.64,16.41,45.58)	0.1	0.23	0.45	0.59	0.72	2.47	(0.96,2.47,9.15)
CLCN6	0	0.100454	0.127	0.061	0	1	(12.95,19.89,35.3)	0	0.1	0.29	0.51	0.8	5.41	(2.37,5.41,21.45)
STARD4	0	0.0986171	0.138	0.077	0	1	(5.31,9.1,17.34)	0.16	0.63	0.84	0.92	1	3.28	(0.81,3.28,52.94)
SLC12A7	0	0.0972244	0.116	0.056	0	1	(10.61,26.93,47.6)	0.04	0.2	0.33	0.37	0.57	14.24	(5.43,14.24,66.07)
SLC39A1	0	-0.0803469	0.1	0.164	0	1	(18.89,57.14,89.66)	0	0	0.1	0.22	0.31	52.91	(15.58,52.91,91.97)
ADAM15	0	-0.0806136	0.059	0.116	0	1	(20.77,52.92,116.2)	0	0	0.02	0.16	0.31	22.83	(11.83,22.83,71.07)
CTSD	0	-0.0812739	0.246	0.369	0	1	(241.2,409.9,760.3)	0	0	0	0	0	794.1	(352.76,794.1,1529.2)
GIPC1	0	-0.0812812	0.043	0.105	0	1	(53.63,75.53,109.8)	0	0	0	0	0.04	10.95	(4.62,10.95,45.94)
SLC38A6	0	-0.0818575	0.068	0.122	0	1	(2.82,4.54,8.12)	0.55	0.96	1	1	1	1.34	(0.56,1.34,5.33)
ABCC5	0	-0.08219	0.068	0.133	0	1	(12.82,17.51,34.53)	0.04	0.06	0.39	0.65	0.84	5.03	(2.62,5.03,32.07)
TAPBPL	0	-0.0825269	0.071	0.126	0	1	(5.51,14.2,24.33)	0.18	0.33	0.51	0.72	0.98	23.94	(13.48,23.94,40.49)
CD84	0	-0.0848775	0.118	0.182	0	1	(0.44,1.22,2.83)	0.96	1	1	1	1	6.78	(2.58,6.78,24.09)
GAPDH	0	-0.0852583	0.96	0.983	0	1	(812.9,1002.5,1574)	0	0	0	0	0	1661.5	(824.68,1661.5,5880.3)
PSENEN	0	-0.0877777	0.174	0.25	0	1	(30.05,40.29,52.58)	0	0	0	0.04	0.2	46.75	(33.57,46.75,107.1)
SLC18A2	0	-0.0884169	0.066	0.127	0	1	(0.12,0.99,3.68)	0.9	1	1	1	1	0.18	(0.07,0.18,0.58)
ESYT1	0	-0.0889976	0.112	0.171	0	1	(21.3,48.84,118.3)	0	0.1	0.14	0.2	0.35	41.92	(14.24,41.92,91.26)
GNPTG	0	-0.0894046	0.13	0.193	0	1	(53.57,68.79,92.71)	0	0	0	0.02	0.06	29.74	(19.64,29.74,73.83)
CEP295	0	-0.0894225	0.134	0.2	0	1	(1.33,2.94,5.59)	0.8	1	1	1	1	1.06	(0.38,1.06,10.22)
MFSD1	0	-0.0899779	0.177	0.266	0	1	(13.61,27.81,53.35)	0	0.04	0.26	0.41	0.51	36.53	(19.96,36.53,92.04)
RPIA	0	-0.090109	0.179	0.253	0	1	(7.15,16.57,30.68)	0	0.28	0.43	0.61	0.88	18.88	(10.99,18.88,63.57)
DIS3L	0	-0.0902277	0.087	0.156	0	1	(11.39,14.7,21.54)	0	0.14	0.53	0.84	1	4.44	(1.9,4.44,18.2)
ATP23	0	-0.0925856	0.067	0.135	0	1	(4.52,7.71,11.13)	0.23	0.8	0.98	0.98	0.98	4.57	(2.28,4.57,20.41)
TMEM101	0	-0.0947161	0.125	0.199	0	1	(9.1,15.25,24.62)	0	0.29	0.49	0.65	0.98	12.25	(5.1,12.25,27.52)
SMIM1	0	-0.0949219	0.058	0.122	0	1	(0.89,2.64,9.31)	0.78	0.92	0.94	0.98	0.98	7.3	(2.24,7.3,48.7)
JAML	0	-0.0954091	0.123	0.209	0	1	(0.44,2.96,8.82)	0.69	0.92	0.96	0.96	0.98	128.7	(43.85,128.7,586.91)
C14orf93	0	-0.0960796	0.047	0.116	0	1	(2.15,4.84,8.63)	0.51	0.94	1	1	1	5.81	(3.21,5.81,11.08)
GRAMD1A	0	-0.0964865	0.217	0.299	0	1	(21.5,44.95,85.52)	0	0	0.06	0.2	0.35	96.85	(64.19,96.85,262.68)
CLPTM1L	0	-0.096898	0.148	0.223	0	1	(26.54,53.82,72.14)	0	0	0	0.08	0.29	32.1	(16.7,32.1,88.45)
TM2D3	0	-0.0970363	0.175	0.25	0	1	(9.21,12.25,18.03)	0.02	0.31	0.71	0.92	0.98	7.08	(3.22,7.08,15.69)
TAZ	0	-0.0972333	0.108	0.177	0	1	(19.44,34.78,58.6)	0	0	0	0.23	0.41	50.34	(33.68,50.34,93.49)
COQ7	0	-0.0974222	0.086	0.156	0	1	(6.96,9.47,16.23)	0.04	0.55	0.84	0.98	1	4.12	(1.51,4.12,9.49)
RSPH3	0	-0.0983685	0.042	0.101	0	1	(2.69,4.28,7.49)	0.63	0.98	0.98	1	1	1.44	(0.74,1.44,2.88)
BACE1	0	-0.0984557	0.046	0.112	0	1	(14.29,23.5,39.78)	0	0.1	0.22	0.29	0.69	1.41	(0.63,1.41,14.2)
RGP1	0	-0.0988832	0.091	0.162	0	1	(7.56,13.91,19.64)	0.02	0.31	0.61	0.9	1	9.06	(4.39,9.06,15.87)
TMEM64	0	-0.0990323	0.105	0.17	0	1	(3.77,9.04,17.12)	0.31	0.65	0.82	0.98	1	2.18	(0.77,2.18,13.82)
ARHGEF12	0	-0.0990496	0.103	0.183	0	1	(24.24,36.38,55.82)	0	0	0.04	0.12	0.35	5.07	(2.36,5.07,23.13)
IGSF8	0	-0.0996439	0.03	0.1	0	1	(34.9,52.62,105.65)	0	0.02	0.02	0.04	0.14	15.59	(6.29,15.59,41.6)
TNFSF12	0	-0.0997632	0.039	0.111	0	1	(30.33,51.11,134.8)	0	0	0.06	0.1	0.2	29.01	(14.56,29.01,75.68)
PGRMC2	0	-0.0998281	0.121	0.198	0	1	(17.87,36.7,59.34)	0	0	0.12	0.28	0.39	7.22	(3.47,7.22,25.43)
GFI1B	0	-0.100073	0.035	0.109	0	1	(0.03,0.04,0.09)	0.98	1	1	1	1	2.14	(0.51,2.14,5.92)
SERPINI1	0	-0.100174	0.048	0.135	0	1	(2.88,6.51,61.74)	0.35	0.63	0.72	0.76	0.76	1.22	(0.44,1.22,5.92)
TSPAN33	0	-0.100611	0.082	0.169	0	1	(6.18,10.81,24.85)	0.16	0.47	0.69	0.76	0.94	22.93	(12.1,22.93,166.39)
TP53I13	0	-0.101166	0.145	0.226	0	1	(11.45,32.19,56.48)	0.02	0.08	0.26	0.31	0.43	19.82	(9.87,19.82,73.94)
BRI3BP	0	-0.101592	0.052	0.119	0	1	(2.88,4.37,12.66)	0.53	0.78	0.92	0.98	1	4.45	(1.27,4.45,43.05)
SIGIRR	0	-0.10229	0.18	0.268	0	1	(13.12,23.48,51.53)	0.04	0.08	0.39	0.47	0.67	44.06	(15.37,44.06,129.1)
CALR	0	-0.102526	0.58	0.681	0	1	(161.4,316.55,548.3)	0	0	0	0	0	292.15	(127.8,292.15,832.81)
C1orf35	0	-0.103112	0.139	0.217	0	1	(7.02,10.32,17.5)	0.1	0.47	0.76	0.94	1	4.93	(2.5,4.93,12.78)
SPINT1	0	-0.103553	0.03	0.102	0	1	(0.62,3.18,96.18)	0.59	0.61	0.65	0.69	0.69	6.86	(2.99,6.86,16.63)
CEACAM21	0	-0.103641	0.066	0.132	0	1	(0.34,0.58,1.7)	0.98	1	1	1	1	16.1	(10.14,16.1,36.58)
PAWR	0	-0.104686	0.283	0.372	0	1	(1.43,10.59,26.87)	0.35	0.49	0.69	0.82	0.92	0.35	(0.12,0.35,8.06)
ZNF397	0	-0.104761	0.087	0.165	0	1	(5.56,9.28,14.97)	0.18	0.53	0.9	1	1	5.2	(1.78,5.2,14.13)
LTBP3	0	-0.105217	0.121	0.197	0	1	(26.26,58.86,180.3)	0	0	0	0.02	0.26	7.91	(3.37,7.91,54.48)
CRTAP	0	-0.106907	0.154	0.242	0	1	(26.28,62.28,170.2)	0	0	0.04	0.08	0.23	21.81	(13.44,21.81,45.56)
SLC2A13	0	-0.108212	0.071	0.119	0	1	(2.08,4.11,9.05)	0.65	0.94	1	1	1	0.4	(0.15,0.4,1.91)
IKBIP	0	-0.108729	0.161	0.244	0	1	(1.39,4.11,10.8)	0.65	0.86	0.98	0.98	0.98	8.12	(2.44,8.12,20.89)
MTM1	0	-0.11025	0.158	0.228	0	1	(6.65,8.59,13.34)	0.1	0.61	0.94	1	1	5.12	(2.14,5.12,14.77)
ICAM4	0	-0.110859	0.037	0.112	0	1
GGT7	0	-0.110875	0.056	0.131	0	1	(20.38,30.74,57.12)	0	0	0.06	0.18	0.47	6.06	(2.78,6.06,26.33)
TRMT13	0	-0.111079	0.102	0.202	0	1	(4.59,9.69,17.82)	0.26	0.57	0.84	0.94	1	2.22	(0.7,2.22,17.05)
BTN3A1	0	-0.111778	0.093	0.172	0	1	(6.27,14.84,32.17)	0.1	0.33	0.53	0.67	0.86	44.16	(22,44.16,122.11)
SLC43A1	0	-0.111883	0.026	0.108	0	1	(2.99,13.3,28.3)	0.31	0.41	0.51	0.69	0.94	7.72	(3.51,7.72,16.28)
TMEM144	0	-0.112045	0.038	0.112	0	1	(1.61,2.88,17.18)	0.69	0.86	0.86	0.92	0.96	0.73	(0.22,0.73,2.28)
PHLDB2	0	-0.112128	0.063	0.124	0	1	(0.97,9.19,24.25)	0.37	0.57	0.65	0.76	0.94	0.23	(0.08,0.23,9.79)
SHARPIN	0	-0.112156	0.154	0.239	0	1	(30.89,51.28,72.79)	0	0	0	0	0.18	55.66	(41.6,55.66,82.76)
ITGA6	0	-0.112318	0.109	0.193	0	1	(10.71,22.29,55.72)	0.1	0.14	0.41	0.47	0.63	3.33	(0.86,3.33,36.08)
ITGA2B	0	-0.112551	0.038	0.107	0	1	(0.43,1.05,5.98)	0.86	0.98	1	1	1	22.2	(5.38,22.2,100.01)
GALNT10	0	-0.113028	0.104	0.162	0	1	(4.52,7.73,18.14)	0.28	0.59	0.84	0.92	0.96	12.48	(6.85,12.48,26.7)
AAMP	0	-0.113449	0.186	0.278	0	1	(62.37,105.7,141.3)	0	0	0	0	0	40.72	(21.7,40.72,106.42)
KCNN4	0	-0.113811	0.087	0.17	0	1	(0.68,2.23,18.26)	0.74	0.84	0.88	0.92	0.94	14.02	(6.49,14.02,49.95)
MAT2B	0	-0.113997	0.101	0.185	0	1	(20.64,34.07,49.23)	0	0.02	0.02	0.16	0.35	37.18	(15.95,37.18,73.99)
WWP1	0	-0.114318	0.201	0.287	0	1	(14.56,21.59,29.84)	0	0.04	0.23	0.43	0.9	6.49	(2.35,6.49,22.38)
TMEM219	0	-0.114707	0.38	0.481	0	1	(61.68,74.53,94.9)	0	0	0	0	0.04	41.85	(25.51,41.85,91.14)
TMEM97	0	-0.115258	0.041	0.118	0	1	(4.58,7.58,25.07)	0.28	0.71	0.84	0.86	0.94	1.7	(0.63,1.7,43.44)
CEP162	0	-0.115571	0.058	0.132	0	1	(2.53,4.85,9.77)	0.51	0.92	0.98	0.98	1	2.16	(0.71,2.16,7.02)
UAP1	0	-0.115798	0.116	0.19	0	1	(16.97,50.28,76.06)	0	0.02	0.16	0.23	0.31	8.48	(2.72,8.48,35.22)
CNNM2	0	-0.115809	0.106	0.183	0	1	(1.92,2.64,5.5)	0.86	1	1	1	1	1.03	(0.52,1.03,1.9)
CENPJ	0	-0.117227	0.052	0.132	0	1	(2.49,4.45,10.35)	0.51	0.88	0.92	0.92	0.98	0.95	(0.36,0.95,20.9)
FGD5	0	-0.117411	0.078	0.151	0	1	(1.8,7.67,23.44)	0.37	0.57	0.78	0.82	0.96	0.09	(0.04,0.09,31.53)
DHRS7B	0	-0.117518	0.179	0.256	0	1	(8.32,12.06,16.74)	0	0.37	0.74	0.96	1	9.03	(3.35,9.03,15.92)
CTNNBIP1	0	-0.118673	0.158	0.239	0	1	(14.23,19.07,58.82)	0	0.04	0.26	0.53	0.72	7.61	(4.54,7.61,12.05)
TNFSF4	0	-0.118751	0.033	0.12	0	1	(0.71,1.12,3.02)	0.96	1	1	1	1	1.5	(0.57,1.5,7.87)
TRIP6	0	-0.118779	0.071	0.159	0	1	(23.84,67.43,128.4)	0	0.02	0.04	0.1	0.33	11.12	(5.05,11.12,55.11)
ATF6B	0	-0.119538	0.158	0.244	0	1	(32.06,74.4,111.2)	0	0	0	0.04	0.12	78.03	(41.77,78.03,124.2)
LZTS2	0	-0.120082	0.047	0.134	0	1	(20.05,39.97,74.35)	0	0.04	0.1	0.2	0.37	5.74	(2.27,5.74,35.23)
GLRX	0	-0.120112	0.222	0.335	0	1	(7.14,12.11,35.25)	0.1	0.35	0.61	0.74	0.86	33.74	(15.47,33.74,73.09)
EMB	0	-0.120578	0.281	0.369	0	1	(1.34,4.08,23.14)	0.61	0.74	0.82	0.88	0.92	46.8	(24.98,46.8,140.34)
FLNB	0	-0.120962	0.169	0.255	0	1	(14.43,44.89,89.48)	0	0.08	0.23	0.26	0.33	4.14	(1.61,4.14,41)
SPPL2B	0	-0.121503	0.104	0.182	0	1	(18.91,28.94,62.69)	0	0.02	0.1	0.26	0.53	16.47	(8.34,16.47,51.17)
TEC	0	-0.122985	0.346	0.471	0	1	(0.3,1.76,4.17)	0.92	1	1	1	1	2.24	(0.94,2.24,29.55)
CD300A	0	-0.124308	0.096	0.184	0	1	(1.72,3.08,6.3)	0.78	0.96	0.98	0.98	1	156.45	(104.16,156.45,331.82)
SV2A	0	-0.124522	0.045	0.135	0	1	(1.73,7.79,91.09)	0.37	0.57	0.65	0.71	0.72	0.92	(0.27,0.92,4.38)
PLD4	0	-0.124538	0.074	0.164	0	1	(0.17,0.41,1.54)	0.98	1	1	1	1	1.68	(0.29,1.68,7.76)
APMAP	0	-0.124561	0.11	0.207	0	1	(48.91,66.93,149.8)	0	0	0	0.02	0.06	145.7	(73.25,145.7,465.42)
JAM2	0	-0.125938	0.018	0.113	0	1	(7.8,14.13,33.46)	0.1	0.28	0.51	0.72	0.84	0.22	(0.09,0.22,2.22)
DAB2	0	-0.126839	0.042	0.138	0	1	(5.14,25.13,67.65)	0.2	0.39	0.43	0.47	0.59	3.53	(1.39,3.53,56.77)
TMEM9	0	-0.127762	0.081	0.171	0	1	(23.2,35.61,58.76)	0	0.02	0.04	0.12	0.33	8.49	(4.45,8.49,25.51)
CASC4	0	-0.128187	0.309	0.397	0	1	(15.98,26.62,40.8)	0	0.08	0.2	0.23	0.67	11.49	(4.15,11.49,23.36)
ZNF337	0	-0.128714	0.11	0.201	0	1	(4.84,9.63,21.6)	0.22	0.51	0.69	0.86	0.96	2.82	(0.94,2.82,17.72)
TMTC2	0	-0.128917	0.061	0.111	0	1	(3.3,5.78,11.47)	0.37	0.84	0.96	0.96	1	1.21	(0.62,1.21,3.4)
SLC9B2	0	-0.129962	0.129	0.223	0	1	(3.86,7.69,12.66)	0.31	0.78	0.94	0.98	1	1.55	(0.49,1.55,13.66)
S1PR4	0	-0.130017	0.191	0.301	0	1	(0.5,1.03,4.02)	0.92	0.96	0.98	0.98	1	114.15	(63.34,114.15,862.17)
THSD7A	0	-0.130061	0.06	0.142	0	1	(0.93,1.76,4.87)	0.92	0.98	1	1	1	0.02	(0,0.02,0.91)
SLC39A10	0	-0.130387	0.275	0.374	0	1	(4.9,9.06,15.31)	0.22	0.59	0.88	0.94	0.96	2.8	(0.99,2.8,15.29)
DAAM1	0	-0.130619	0.163	0.254	0	1	(6.37,14.1,30.59)	0.08	0.37	0.55	0.72	0.86	1.24	(0.48,1.24,17.74)
RGS3	0	-0.131049	0.072	0.163	0	1	(4.14,8.65,18.28)	0.29	0.61	0.76	0.9	0.98	11.42	(5.04,11.42,25.12)
DUS1L	0	-0.131701	0.169	0.262	0	1	(29.06,56.47,84.25)	0	0	0	0	0.22	39.46	(20.83,39.46,100)
STAMBPL1	0	-0.132011	0.067	0.154	0	1	(1.64,2.63,6.23)	0.78	0.94	1	1	1	1.89	(0.73,1.89,15.3)
SYTL1	0	-0.132069	0.211	0.31	0	1	(0.87,2.38,91.56)	0.63	0.65	0.69	0.72	0.76	80.81	(36.69,80.81,146.24)
BSG	0	-0.13215	0.332	0.446	0	1	(285.6,371.3,560.4)	0	0	0	0	0	352.05	(254.62,352.05,573.24)
DNAJC9	0	-0.132569	0.219	0.311	0	1	(5.72,10.71,16.04)	0.12	0.45	0.84	0.94	0.98	4.2	(1.87,4.2,23.19)
COL5A1	0	-0.133616	0.053	0.153	0	1	(2,15.93,105.8)	0.33	0.37	0.45	0.55	0.61	0.18	(0.06,0.18,24.57)
TNFSF13B	0	-0.133774	0.176	0.293	0	1	(1.18,1.84,3.95)	0.9	0.98	1	1	1	20.74	(9.9,20.74,92.59)
RNF13	0	-0.133777	0.303	0.419	0	1	(22.98,34.83,47.5)	0	0	0.04	0.12	0.45	36.29	(19.43,36.29,99.16)
MAGI3	0	-0.134103	0.051	0.134	0	1	(3.12,5.31,8.13)	0.47	0.94	1	1	1	0.49	(0.13,0.49,2.1)
EPB41L3	0	-0.134771	0.052	0.148	0	1	(5.93,11.99,27.65)	0.16	0.39	0.61	0.74	0.9	2.26	(0.72,2.26,9.88)
BST1	0	-0.135119	0.047	0.145	0	1	(0.79,2.9,10.01)	0.65	0.88	1	1	1	31.66	(7.73,31.66,122.42)
OPHN1	0	-0.135192	0.082	0.175	0	1	(3.16,5.56,9.5)	0.41	0.92	0.94	1	1	0.11	(0.04,0.11,1.23)
TSPAN13	0	-0.135699	0.143	0.255	0	1	(10.9,26.72,84.31)	0.04	0.16	0.29	0.39	0.55	1.52	(0.4,1.52,32.84)
KIAA0319L	0	-0.136843	0.209	0.303	0	1	(14.56,18.09,29.58)	0	0	0.23	0.59	0.92	21.75	(11.93,21.75,39.01)
HLA-DMA	0	-0.136989	0.45	0.607	0	1	(8.94,29.06,85.64)	0	0.26	0.33	0.41	0.53	99.67	(36.86,99.67,267.16)
CDCP1	0	-0.138057	0.03	0.13	0	1	(0.3,0.91,12.99)	0.74	0.84	0.9	0.92	0.96	0.51	(0.1,0.51,2.6)
GPR173	0	-0.139091	0.032	0.121	0	1	(3.09,7.12,15.71)	0.41	0.71	0.88	0.9	0.92	0.06	(0.02,0.06,5.78)
ZDHHC4	0	-0.139895	0.131	0.242	0	1	(13.42,21.36,32.08)	0	0.04	0.28	0.45	0.74	10.15	(5.51,10.15,21.78)
ACTN1	0	-0.139997	0.075	0.182	0	1	(21.79,62.48,494.5)	0	0.06	0.12	0.2	0.31	74.8	(32.52,74.8,195.7)
FKBP2	0	-0.140267	0.281	0.383	0	1	(61.97,72.92,102.3)	0	0	0.02	0.02	0.02	28.59	(15.07,28.59,72.62)
LRPAP1	0	-0.140268	0.248	0.369	0	1	(22.46,29.33,44.88)	0	0	0.08	0.16	0.53	32.3	(17.9,32.3,79.36)
ABCA5	0	-0.140278	0.099	0.196	0	1	(5.66,10.22,25.28)	0.18	0.49	0.71	0.88	0.94	1.54	(0.52,1.54,19.24)
DYNC2H1	0	-0.14077	0.033	0.114	0	1	(1.76,3.53,9.59)	0.72	0.94	1	1	1	0.08	(0.04,0.08,1.74)
SRD5A3	0	-0.140777	0.097	0.213	0	1	(3.74,4.74,8.8)	0.57	0.94	1	1	1	2.35	(1.12,2.35,5.16)
SLC15A2	0	-0.140963	0.044	0.14	0	1	(1.23,2.44,10.95)	0.69	0.82	0.96	1	1	2.88	(1.09,2.88,10.21)
RIC8B	0	-0.141767	0.053	0.146	0	1	(4.14,6.98,13.02)	0.31	0.72	0.94	1	1	1.33	(0.55,1.33,7.04)
P2RY8	0	-0.142809	0.231	0.353	0	1	(0.14,1.32,3.86)	0.94	0.98	0.98	1	1	27.09	(15.19,27.09,80.66)
MACF1	0	-0.143171	0.673	0.838	0	1	(14.42,18.52,40.98)	0.02	0.12	0.23	0.55	0.74	7.25	(2.93,7.25,22.61)
PTPN22	0	-0.14361	0.192	0.31	0	1	(0.18,0.75,2.3)	0.94	1	1	1	1	15.39	(8.38,15.39,49.59)
LMAN2	0	-0.143821	0.269	0.387	0	1	(36.98,96.25,150.1)	0	0	0	0	0.1	140.25	(97.05,140.25,206.71)
ITGA9	0	-0.143966	0.332	0.494	0	1	(1.35,6.23,21.1)	0.45	0.71	0.78	0.88	0.94	0.34	(0.12,0.34,24.59)
ARPC5	0	-0.144411	0.395	0.577	0	1	(13.34,27.22,47.26)	0.02	0.06	0.33	0.39	0.61	72.04	(43.3,72.04,167.63)
RAB8A	0	-0.144441	0.28	0.398	0	1	(7.01,18.42,23.95)	0.04	0.28	0.39	0.55	0.98	33.5	(22.44,33.5,68.21)
ORAI3	0	-0.145994	0.236	0.359	0	1	(7.51,21.15,37.86)	0.02	0.29	0.37	0.47	0.67	26.08	(11.91,26.08,45.09)
FES	0	-0.14631	0.124	0.226	0	1	(4.56,10.92,36.2)	0.23	0.45	0.55	0.69	0.78	90.43	(22.37,90.43,231.51)
EPDR1	0	-0.146674	0.061	0.156	0	1	(11.46,24.43,67.79)	0.08	0.12	0.33	0.45	0.57	1	(0.38,1,28.69)
SERINC3	0	-0.146977	0.284	0.399	0	1	(54.74,87.93,120.9)	0	0	0	0	0.04	52.62	(32.13,52.62,89.92)
SCAMP1	0	-0.147345	0.193	0.292	0	1	(11.58,17.55,23.84)	0.04	0.16	0.37	0.72	0.96	4.23	(1.56,4.23,10.57)
PON2	0	-0.148697	0.105	0.213	0	1	(40.54,51.52,112.7)	0	0.02	0.04	0.06	0.12	2.52	(1.18,2.52,27.21)
AFG1L	0	-0.149162	0.083	0.171	0	1
NUDCD3	0	-0.150288	0.174	0.278	0	1	(18.48,24.99,35.48)	0	0.04	0.12	0.26	0.72	7.13	(3.49,7.13,24.54)
EXTL2	0	-0.151831	0.059	0.167	0	1	(5.92,10.54,18.33)	0.12	0.47	0.78	0.92	1	0.64	(0.24,0.64,11.85)
DCBLD2	0	-0.151989	0.066	0.176	0	1	(4.68,11.79,22.17)	0.23	0.45	0.69	0.8	0.94	0.32	(0.1,0.32,2.65)
PRDX6	0	-0.152009	0.67	0.774	0	1	(112.1,195.5,354.4)	0	0	0	0	0	122.1	(100.08,122.1,162.4)
PKN1	0	-0.152185	0.309	0.434	0	1	(39.71,59.94,106.2)	0	0	0	0.04	0.06	101.7	(69.21,101.7,176.01)
BMPR1B	0	-0.152279	0.002	0.105	0	1	(0.54,2.19,8.94)	0.72	0.94	0.98	1	1	0.01	(0,0.01,0.83)
RPN2	0	-0.15267	0.394	0.495	0	1	(50.58,129.3,207.75)	0	0	0	0	0	83.43	(40.02,83.43,228.52)
CDIPT	0	-0.153017	0.086	0.196	0	1	(63.5,108.1,160.7)	0	0	0	0	0.02	58.55	(35.7,58.55,110.34)
CCDC112	0	-0.153384	0.08	0.185	0	1	(4.2,5.78,9.46)	0.33	0.9	0.98	0.98	0.98	1.78	(0.56,1.78,4.93)
PLXNC1	0	-0.153412	0.293	0.413	0	1	(1.65,3.49,11.26)	0.71	0.88	0.96	1	1	25.66	(14.82,25.66,137.31)
BTK	0	-0.153965	0.129	0.246	0	1	(0.65,1.85,4.67)	0.94	0.98	0.98	1	1	41.32	(18.8,41.32,105.43)
SPNS3	0	-0.154792	0.151	0.262	0	1	(0.31,0.51,1.07)	1	1	1	1	1	2.74	(1.04,2.74,8.94)
VSIG10	0	-0.154808	0.041	0.146	0	1	(3.17,6.61,13.25)	0.35	0.69	0.96	0.98	1	0.78	(0.23,0.78,5.74)
EMP1	0	-0.155231	0.174	0.276	0	1	(4.83,29.34,150.6)	0.22	0.35	0.41	0.43	0.51	0.92	(0.39,0.92,19.85)
STAMBP	0	-0.156744	0.201	0.319	0	1	(7.1,10.65,15.64)	0.06	0.41	0.86	0.98	1	6.52	(3.31,6.52,18.58)
CLDN15	0	-0.156763	0.079	0.19	0	1	(4.45,10.43,28.36)	0.28	0.43	0.65	0.78	0.92	14.35	(8.26,14.35,31.95)
STX4	0	-0.156775	0.124	0.241	0	1	(17.07,29.66,45.01)	0	0	0.16	0.31	0.51	33.55	(23.27,33.55,59.42)
ATRN	0	-0.157743	0.169	0.25	0	1	(11.82,16.34,22.32)	0	0.1	0.45	0.84	0.96	2.81	(1.26,2.81,13.02)
CD200	0	-0.157974	0.085	0.2	0	1	(6.39,16.01,49.77)	0.16	0.31	0.49	0.51	0.69	1.72	(0.46,1.72,21.72)
SERPING1	0	-0.162909	0.087	0.21	0	1	(24.06,218.8,1013)	0	0	0	0.14	0.26	6.11	(2.16,6.11,242.34)
ADGRG1	0	-0.164214	0.119	0.236	0	1	(9.22,24.01,52.3)	0.08	0.23	0.31	0.43	0.57	6.16	(1.86,6.16,45.31)
ATP6V0A2	0	-0.164559	0.297	0.43	0	1	(2.74,5.76,8.39)	0.39	1	1	1	1	2.99	(1.36,2.99,11.85)
YBX1	0	-0.165742	0.96	0.972	0	1	(124.1,394.8,735.8)	0	0	0	0	0	342.8	(212.16,342.8,1185.5)
M6PR	0	-0.165837	0.309	0.435	0	1	(19.45,39.57,58.18)	0	0	0.12	0.22	0.35	49.48	(26.07,49.48,126.11)
PPM1L	0	-0.16977	0.114	0.22	0	1	(3.25,5.13,13.3)	0.49	0.82	0.94	1	1	0.86	(0.34,0.86,2.67)
NSD1	0	-0.170778	0.34	0.455	0	1	(6,13,18.6)	0.06	0.39	0.72	0.94	1	8.9	(4.45,8.9,19.9)
PPP1R12B	0	-0.171181	0.183	0.29	0	1	(8.25,17.64,162.9)	0.06	0.29	0.37	0.53	0.65	4.46	(2.39,4.46,19.61)
ROBO3	0	-0.172685	0.03	0.153	0	1	(4.86,6.82,13.3)	0.23	0.76	0.92	0.94	0.98	0.98	(0.35,0.98,14.31)
MYLK	0	-0.172953	0.038	0.104	0	1	(6.81,17.93,254.2)	0.12	0.35	0.43	0.55	0.63	0.62	(0.33,0.62,29.05)
TMEM218	0	-0.173537	0.058	0.183	0	1	(5.71,12.47,19.1)	0.12	0.39	0.63	0.9	1	6.2	(2.95,6.2,20.26)
YIPF3	0	-0.174308	0.188	0.321	0	1	(47.66,77.77,115.4)	0	0	0	0	0	70.32	(45.95,70.32,138.81)
FAM210B	0	-0.174774	0.03	0.153	0	1	(23.2,41.53,69.81)	0	0	0	0.08	0.33	45.59	(18.66,45.59,146.61)
BANK1	0	-0.175013	0.138	0.285	0	1	(0.36,0.62,3.4)	0.96	0.98	1	1	1	4.51	(1.67,4.51,45.28)
PKP4	0	-0.176296	0.232	0.346	0	1	(17.07,29.08,63.34)	0	0.1	0.14	0.26	0.51	3.42	(1.46,3.42,13.37)
ATP8A1	0	-0.176614	0.34	0.486	0	1	(4.08,6.63,26.6)	0.31	0.57	0.65	0.78	0.92	5.35	(1.86,5.35,38.38)
UBAC1	0	-0.180161	0.157	0.301	0	1	(29.09,33.42,53.85)	0	0.02	0.04	0.06	0.28	24.24	(15.18,24.24,36.38)
ITFG1	0	-0.181028	0.487	0.599	0	1	(12.59,16.45,26.62)	0	0.12	0.35	0.71	0.94	7.47	(3.28,7.47,14.76)
EVI2B	0	-0.18154	0.238	0.391	0	1	(2.46,5.54,15.54)	0.49	0.78	0.88	0.94	0.96	307.15	(154.88,307.15,1404.2)
GLO1	0	-0.181702	0.242	0.391	0	1	(54.61,70.81,96.94)	0	0	0	0	0.02	20.33	(9.69,20.33,149.42)
ATL1	0	-0.181791	0.052	0.172	0	1	(3.19,8.52,20.72)	0.28	0.71	0.8	0.88	0.94	0.32	(0.14,0.32,1.26)
EEF1AKMT1	0	-0.181986	0.058	0.181	0	1	(6.27,9.48,13.73)	0.1	0.53	0.9	1	1	1.74	(0.8,1.74,9.4)
PIGN	0	-0.182241	0.141	0.278	0	1	(1.27,2.56,4.24)	0.9	1	1	1	1	0.98	(0.43,0.98,5.08)
TMEM179B	0	-0.183202	0.244	0.391	0	1	(19.46,60.45,93.65)	0	0	0	0.23	0.29	54.06	(37.11,54.06,85.53)
SPN	0	-0.18359	0.362	0.516	0	1	(0.23,0.57,1.25)	0.98	0.98	1	1	1	13.41	(5.89,13.41,93.98)
CANX	0	-0.183826	0.46	0.58	0	1	(101.65,137.5,229.4)	0	0	0	0	0	61.8	(27.87,61.8,261.73)
SLC1A6	0	-0.184505	0	0.122	0	1	(0.01,0.02,6.34)	0.84	0.94	0.94	0.94	0.96	0.01	(0,0.01,0.04)
MTPN	0	-0.185807	0.616	0.73	0	1	(45.85,63.45,91.49)	0	0	0.02	0.04	0.06	77.25	(44.57,77.25,178.2)
HSH2D	0	-0.185996	0.271	0.391	0	1	(0.14,0.47,8.17)	0.86	0.92	0.98	0.98	1	63.8	(29.29,63.8,135.21)
CLDN10	0	-0.186256	0.004	0.135	0	1	(0.21,0.71,33.94)	0.65	0.71	0.76	0.8	0.86	0.09	(0.03,0.09,0.3)
JAM3	0	-0.187328	0.095	0.214	0	1	(20.38,34.39,87.74)	0.06	0.08	0.16	0.2	0.45	1.96	(0.91,1.96,21.04)
MAPKAP1	0	-0.188157	0.236	0.366	0	1	(20.17,26.42,36.53)	0	0	0.04	0.2	0.72	12.25	(6.26,12.25,59.12)
FAIM	0	-0.188339	0.09	0.223	0	1	(7.19,9.64,14.99)	0.08	0.53	0.9	0.98	1	1.01	(0.4,1.01,7.36)
CYSLTR1	0	-0.188729	0.124	0.266	0	1	(0.13,0.51,1.75)	0.96	0.98	1	1	1	2.46	(0.87,2.46,5.85)
SPG11	0	-0.188884	0.264	0.388	0	1	(6.76,15.72,21.48)	0.04	0.33	0.47	0.82	1	19.49	(9.24,19.49,35.17)
CREG1	0	-0.189411	0.207	0.361	0	1	(35.55,80.05,134.1)	0	0	0	0	0.12	55.62	(22.62,55.62,151.61)
TMEM106B	0	-0.189887	0.121	0.258	0	1	(5.2,7.22,12.02)	0.2	0.72	1	1	1	1.89	(0.64,1.89,5.46)
APOLD1	0	-0.191386	0.076	0.162	0	1	(11,19.98,68.92)	0.08	0.18	0.29	0.51	0.78	0.58	(0.26,0.58,7.02)
SLC22A16	0	-0.191677	0.045	0.169	0	1	(0.02,0.03,0.15)	0.98	0.98	0.98	1	1	0.67	(0.16,0.67,2.45)
MPP1	0	-0.194335	0.185	0.345	0	1	(15.23,24.01,35.43)	0	0.02	0.18	0.39	0.82	126	(52.11,126,269.87)
CFH	0	-0.194542	0.033	0.162	0	1	(6.66,25.88,181.9)	0.1	0.28	0.41	0.41	0.55	0.53	(0.23,0.53,11.32)
CDH4	0	-0.195874	0.007	0.111	0	1	(0.32,0.71,10.67)	0.78	0.86	1	1	1	0.09	(0.04,0.09,6.22)
STOM	0	-0.196444	0.192	0.342	0	1	(68.3,129.1,326.2)	0	0	0	0.02	0.04	140.05	(54.47,140.05,370.99)
TMEM67	0	-0.196813	0.068	0.187	0	1	(2.33,3.77,8.83)	0.76	0.94	0.98	1	1	0.16	(0.05,0.16,2.86)
ALCAM	0	-0.197634	0.342	0.524	0	1	(10.26,22.57,60.11)	0.04	0.2	0.29	0.43	0.65	6	(1.9,6,49.34)
CUTA	0	-0.198945	0.542	0.684	0	1	(104.75,131.7,203.2)	0	0	0	0	0	98.29	(42.96,98.29,198.2)
RAB27B	0	-0.200397	0.153	0.323	0	1	(0.19,0.67,10.57)	0.82	0.88	0.98	1	1	0.68	(0.16,0.68,1.88)
MYO9A	0	-0.200431	0.263	0.393	0	1	(2.95,5.7,9.83)	0.45	0.9	0.98	1	1	0.71	(0.27,0.71,6.38)
CYBRD1	0	-0.202185	0.09	0.223	0	1	(17.11,86.59,253.9)	0	0.08	0.16	0.28	0.39	11.98	(4.41,11.98,34.35)
CAVIN1	0	-0.202487	0.147	0.322	0	1
PECAM1	0	-0.202592	0.19	0.34	0	1	(9.1,38.28,107)	0.08	0.26	0.35	0.39	0.43	68.5	(22.11,68.5,140.48)
ADAM22	0	-0.202987	0.045	0.169	0	1	(0.86,2.55,9.37)	0.65	0.92	0.94	0.96	0.96	0.28	(0.1,0.28,4.63)
ST3GAL1	0	-0.203857	0.367	0.473	0	1	(6.28,14.02,30.54)	0.16	0.39	0.53	0.69	0.88	20.18	(11.4,20.18,38)
TNFRSF1A	0	-0.204713	0.183	0.343	0	1	(12.42,88.14,150.75)	0	0.12	0.23	0.26	0.31	108.7	(35.64,108.7,378.77)
KIT	0	-0.205017	0.197	0.39	0	1	(3.49,8.18,27.76)	0.23	0.57	0.71	0.76	0.94	0.32	(0.11,0.32,2.3)
DSG2	0	-0.208348	0.023	0.17	0	1	(0.13,3,20.75)	0.59	0.71	0.82	0.88	0.94	0.06	(0.02,0.06,8.8)
HLA-E	0	-0.209196	0.802	0.852	0	1	(138,414.25,920.2)	0	0	0	0	0	2051	(1229,2051,4666.1)
TXNIP	0	-0.20949	0.566	0.717	0	1	(63.51,617.4,1877)	0	0	0	0	0	968.85	(312.7,968.85,2357.6)
HGSNAT	0	-0.209548	0.279	0.41	0	1	(15.55,37.24,60.36)	0	0.02	0.2	0.35	0.47	15.66	(9.23,15.66,30.6)
CAMK2G	0	-0.209735	0.15	0.293	0	1	(15.19,26.12,80.94)	0.04	0.12	0.2	0.33	0.57	23.04	(10.97,23.04,45.29)
ANO10	0	-0.210635	0.182	0.312	0	1	(6.66,13.2,21.25)	0.08	0.39	0.57	0.82	1	8.97	(5.44,8.97,21.37)
BIN2	0	-0.210838	0.285	0.432	0	1	(1.59,2.41,6.54)	0.8	0.94	0.96	0.98	0.98	133.35	(61.5,133.35,413.09)
PARD3	0	-0.211116	0.034	0.151	0	1	(6.96,16.3,42.24)	0.08	0.31	0.43	0.61	0.74	0.39	(0.14,0.39,6.68)
MFSD6	0	-0.211139	0.213	0.347	0	1	(12,18.47,37.32)	0.06	0.18	0.35	0.55	0.76	3.87	(1.52,3.87,23.18)
C1QBP	0	-0.211327	0.55	0.677	0	1	(61.98,74.97,92.47)	0	0	0	0	0	32.34	(16.64,32.34,339.72)
DLK1	0	-0.21186	0.007	0.144	0	1	(0.07,0.14,4.57)	0.9	0.9	0.9	0.9	0.94	0.06	(0.02,0.06,0.31)
BCAP31	0	-0.212987	0.317	0.471	0	1	(83.41,131.4,182.6)	0	0	0	0	0	123.7	(81.09,123.7,213.71)
BZW2	0	-0.212994	0.52	0.693	0	1	(13.98,33.56,75.97)	0	0.12	0.23	0.29	0.41	9.57	(5.04,9.57,29.21)
STOML2	0	-0.216078	0.312	0.486	0	1	(47.34,75.29,93.83)	0	0	0	0	0.02	27.12	(16.51,27.12,168.41)
VPS28	0	-0.216379	0.439	0.578	0	1	(47.31,78.86,122.5)	0	0	0	0	0	69.71	(47.23,69.71,125.62)
ERC1	0	-0.218776	0.515	0.647	0	1	(6.75,12.71,20.3)	0.06	0.41	0.67	0.88	0.96	1.53	(0.81,1.53,6.35)
CEP57L1	0	-0.219414	0.106	0.265	0	1	(1.44,2.45,4.63)	0.92	1	1	1	1	0.45	(0.18,0.45,5.91)
CCDC115	0	-0.220435	0.102	0.26	0	1	(32.97,41.72,71.04)	0	0.02	0.08	0.1	0.14	26.02	(12.92,26.02,58.71)
INSR	0	-0.22124	0.106	0.242	0	1	(9.34,21.16,32.87)	0	0.23	0.31	0.49	0.84	2.29	(1.05,2.29,91.28)
TMEM106C	0	-0.223011	0.037	0.18	0	1	(20.7,37.32,59.55)	0	0.02	0.14	0.16	0.33	9.95	(4.6,9.95,92.61)
TEX14	0	-0.223554	0.461	0.617	0	1	(0.2,0.28,0.6)	0.98	0.98	0.98	0.98	0.98	0.1	(0.03,0.1,0.69)
HENMT1	0	-0.224259	0.098	0.266	0	1	(2.67,4.36,8.79)	0.55	0.94	0.98	0.98	0.98	8.88	(3.71,8.88,18.79)
ICAM2	0	-0.227214	0.142	0.32	0	1	(6.74,11.58,28.93)	0.1	0.41	0.61	0.72	0.9	43.34	(23.54,43.34,118.6)
OBSCN	0	-0.227615	0.042	0.18	0	1	(1.45,4.18,14.13)	0.59	0.8	0.9	0.92	0.96	0.77	(0.28,0.77,8.05)
ZFP90	0	-0.230762	0.119	0.289	0	1	(8.07,11.33,20.05)	0.1	0.37	0.76	0.88	1	5.27	(2.29,5.27,15.5)
PSMC5	0	-0.230809	0.336	0.504	0	1	(125.85,161.3,217.4)	0	0	0	0	0	76.83	(44,76.83,183.74)
STXBP4	0	-0.23352	0.094	0.23	0	1	(0.58,1.36,2.94)	1	1	1	1	1	0.16	(0.06,0.16,1.26)
BTN3A2	0	-0.235281	0.089	0.252	0	1	(4.78,11.58,26.97)	0.23	0.35	0.59	0.76	0.94	46.56	(19.92,46.56,108.81)
CLEC2D	0	-0.238741	0.172	0.331	0	1	(1.04,3.22,9.72)	0.67	0.9	1	1	1	14.62	(6.26,14.62,62.85)
SLC9A9	0	-0.24095	0.126	0.232	0	1	(4.46,7.82,14.12)	0.28	0.63	0.92	0.96	1	4.06	(2.12,4.06,14.87)
PYGL	0	-0.241568	0.085	0.263	0	1	(4.74,20.85,62.9)	0.22	0.37	0.47	0.49	0.63	135.5	(43.63,135.5,788.26)
ROBO1	0	-0.241895	0.006	0.132	0	1	(5.57,8.57,17.59)	0.18	0.55	0.86	0.94	1	0.07	(0.02,0.07,6.16)
TASP1	0	-0.242178	0.26	0.401	0	1	(3.69,7.79,14.55)	0.29	0.61	0.92	0.96	0.98	1.47	(0.49,1.47,10.61)
LAIR1	0	-0.242231	0.156	0.319	0	1	(0.97,2.5,8.42)	0.78	0.94	0.98	0.98	1	24.42	(9.48,24.42,54.81)
ITGA4	0	-0.24366	0.593	0.763	0	1	(0.36,1.27,3.16)	0.9	0.96	0.98	0.98	0.98	12.11	(3.79,12.11,74.54)
ITPR1	0	-0.246512	0.464	0.588	0	1	(5.74,13.04,46.98)	0.2	0.37	0.57	0.67	0.76	2.6	(1.05,2.6,21.64)
SNCA	0	-0.248591	0.291	0.489	0	1	(2.1,6.29,58.82)	0.43	0.59	0.71	0.72	0.76	15.55	(2.37,15.55,81.43)
RASAL2	0	-0.252978	0.084	0.212	0	1	(3.3,5.89,13.15)	0.39	0.76	0.92	0.98	1	0.07	(0.03,0.07,3.5)
PKD2	0	-0.253126	0.422	0.596	0	1	(9.07,26.36,86.06)	0.02	0.22	0.37	0.47	0.57	2.15	(0.79,2.15,14.44)
PTPRD	0	-0.254709	0.22	0.396	0	1	(1.19,3.83,18.26)	0.57	0.71	0.82	0.92	0.94	0.02	(0.01,0.02,0.59)
CYYR1	0	-0.255058	0.083	0.229	0	1	(3.72,9.11,31.62)	0.29	0.57	0.67	0.76	0.86	0.97	(0.21,0.97,35.83)
ENOX2	0	-0.255852	0.09	0.233	0	1	(4.1,6.28,11.31)	0.31	0.86	0.98	1	1	2.58	(1.05,2.58,8.85)
SDK2	0	-0.25607	0.08	0.194	0	1	(0.36,0.82,2.86)	0.98	0.98	0.98	1	1	0.2	(0.05,0.2,3.72)
RNF150	0	-0.25994	0.071	0.218	0	1	(1.77,5.15,16.06)	0.47	0.72	0.88	0.96	1	0.02	(0.01,0.02,6.49)
NAALADL1	0	-0.260327	0.058	0.238	0	1	(0.71,2.52,11.79)	0.55	0.88	0.94	0.98	0.98	3.01	(1.59,3.01,9.1)
PHGDH	0	-0.260626	0.073	0.254	0	1	(13.35,24.98,45.3)	0.06	0.16	0.26	0.39	0.59	1.32	(0.45,1.32,15.88)
SPAG16	0	-0.261923	0.067	0.249	0	1	(3.16,4.83,6.57)	0.59	0.96	1	1	1	0.14	(0.05,0.14,3.35)
AP2M1	0	-0.264073	0.313	0.507	0	1	(151.75,212.9,329)	0	0	0	0	0	141.8	(107.38,141.8,198.72)
ASPH	0	-0.275631	0.215	0.402	0	1	(8.95,14.62,30.71)	0.06	0.26	0.51	0.67	0.86	6.02	(2.51,6.02,20.18)
ATRAID	0	-0.279568	0.296	0.506	0	1	(45.2,116.62,187.9)	0	0	0	0	0	67.5	(37.54,67.5,122.53)
SLC16A7	0	-0.2802	0.144	0.326	0	1	(1.29,3.35,6.09)	0.76	1	1	1	1	1.39	(0.48,1.39,5.47)
EVA1C	0	-0.282219	0.04	0.182	0	1	(6.24,17.59,46.22)	0.08	0.33	0.43	0.53	0.61	2.23	(0.74,2.23,17.02)
GYPC	0	-0.282648	0.665	0.839	0	1	(3.92,25.05,67.86)	0.26	0.33	0.41	0.43	0.59	203.8	(62.04,203.8,511.92)
PLSCR4	0	-0.283286	0.019	0.205	0	1	(11.83,18.76,66.29)	0.02	0.12	0.39	0.51	0.61	0.19	(0.07,0.19,19.45)
NEDD4	0	-0.283928	0.226	0.438	0	1	(1.05,4.51,8.44)	0.53	0.92	0.96	0.96	0.98	1.47	(0.45,1.47,4.21)
TMED9	0	-0.284407	0.232	0.431	0	1	(60.22,133.7,198.2)	0	0	0	0	0	121.3	(70.3,121.3,259.18)
LIMA1	0	-0.284766	0.072	0.278	0	1	(7.81,41.99,97.92)	0	0.26	0.28	0.31	0.37	1.68	(0.57,1.68,37.55)
DPP7	0	-0.288768	0.305	0.507	0	1	(80.78,112.9,158.65)	0	0	0	0	0	90.79	(45.61,90.79,205.45)
VAMP5	0	-0.289882	0.303	0.537	0	1	(40.94,73.66,168.9)	0	0	0	0.06	0.12	67.51	(39.23,67.51,148.43)
ANK3	0	-0.290475	0.122	0.226	0	1	(2.08,4.53,10.23)	0.55	0.88	0.96	0.96	0.96	0.16	(0.05,0.16,3.31)
SORL1	0	-0.291413	0.312	0.473	0	1	(4.43,11.29,29.3)	0.23	0.43	0.69	0.76	0.9	79.2	(33.55,79.2,233.05)
HTR1F	0	-0.292007	0.05	0.253	0	1	(0.09,0.14,0.68)	1	1	1	1	1	0.03	(0,0.03,0.32)
XIRP2	0	-0.296565	0.012	0.175	0	1	(0.02,0.04,0.34)	0.94	0.96	0.96	0.96	0.96	0.06	(0.01,0.06,0.37)
TTLL5	0	-0.296645	0.149	0.34	0	1	(3.09,5.61,8.21)	0.41	0.98	0.98	0.98	0.98	1.74	(0.82,1.74,6.5)
CLU	0	-0.296885	0.021	0.188	0	1	(157.6,456,1147)	0	0	0.04	0.04	0.04	42.84	(14.18,42.84,113.51)
GAPT	0	-0.29979	0.172	0.374	0	1	(0.12,0.4,0.91)	1	1	1	1	1	10.27	(2.54,10.27,36.02)
ATXN10	0	-0.301163	0.442	0.625	0	1	(32.53,45.14,66.57)	0	0	0	0.02	0.14	13.73	(6.56,13.73,68.54)
SERPINE2	0	-0.301863	0.128	0.342	0	1	(9.06,25.88,75.39)	0.08	0.28	0.37	0.43	0.57	0.73	(0.32,0.73,16.87)
SSR2	0	-0.303386	0.663	0.815	0	1	(55.16,144.25,226.6)	0	0	0	0	0	190.95	(130.92,190.95,275.03)
RAB13	0	-0.303999	0.253	0.487	0	1	(19.21,60.58,102.3)	0	0	0.1	0.22	0.29	10.17	(4.59,10.17,70.29)
APLP2	0	-0.304504	0.404	0.614	0	1	(139.3,216.1,384.45)	0	0	0	0	0	138	(64.97,138,327)
ZBED3	0	-0.307186	0.168	0.385	0	1	(3.14,4.82,9.69)	0.51	0.9	0.96	1	1	0.56	(0.22,0.56,4.65)
P2RY14	0	-0.308742	0.126	0.329	0	1	(0.93,1.79,7.99)	0.8	0.94	1	1	1	0.6	(0.13,0.6,2.4)
CD59	0	-0.309308	0.146	0.369	0	1	(152.8,243.5,533.9)	0	0	0	0	0	92.37	(25.62,92.37,175.8)
ERMP1	0	-0.31262	0.093	0.3	0	1	(6.89,10.15,21.22)	0.06	0.49	0.76	0.88	0.94	2.88	(1.06,2.88,18.26)
PTGER2	0	-0.313843	0.089	0.303	0	1	(0.18,1.91,12.88)	0.71	0.82	0.92	0.96	0.96	20.19	(8.31,20.19,49.8)
PDCD7	0	-0.314535	0.249	0.486	0	1	(12.26,20.29,31.58)	0	0.12	0.33	0.49	0.88	6.56	(2.83,6.56,38.77)
XYLT1	0	-0.318081	0.369	0.515	0	1	(3.26,6.27,11.7)	0.35	0.86	0.94	0.98	1	3.18	(1.35,3.18,9.4)
GLIPR1	0	-0.327093	0.2	0.393	0	1	(2.21,5.75,21.61)	0.47	0.65	0.8	0.86	0.9	22.41	(10.28,22.41,72.38)
RCSD1	0	-0.328528	0.433	0.612	0	1	(1.96,3.88,10.53)	0.61	0.88	0.98	0.98	1	38.39	(21.14,38.39,70.08)
ATP2B4	0	-0.330941	0.235	0.453	0	1	(17.08,36.36,106.2)	0	0.12	0.2	0.23	0.45	17.11	(5.59,17.11,36.62)
SPINT2	0	-0.33129	0.488	0.686	0	1	(14.38,63.9,291.8)	0.14	0.18	0.22	0.23	0.37	29.06	(13.96,29.06,60.96)
SLC39A8	0	-0.342242	0.322	0.478	0	1	(2.68,4.73,14.41)	0.51	0.84	0.9	0.94	0.96	4.31	(1.78,4.31,31.7)
CHST12	0	-0.342319	0.184	0.434	0	1	(2.36,4,6.43)	0.74	1	1	1	1	4.35	(1.29,4.35,9.92)
UTRN	0	-0.344578	0.631	0.744	0	1	(6.25,13.85,32.3)	0.08	0.41	0.53	0.65	0.82	7.71	(3.1,7.71,23.32)
MGST2	0	-0.348161	0.262	0.504	0	1	(9.17,20.31,34.94)	0.08	0.23	0.31	0.49	0.84	8.9	(3.93,8.9,30.48)
TM7SF3	0	-0.348225	0.273	0.575	0	1	(13.52,26.25,38.94)	0	0.04	0.26	0.29	0.71	13.56	(5.92,13.56,54.49)
PTGER4	0	-0.348977	0.301	0.481	0	1	(0.79,5.26,14.97)	0.47	0.74	0.9	0.98	1	9.13	(2.53,9.13,29.94)
CD109	0	-0.352926	0.519	0.712	0	1	(1.06,3.48,17.08)	0.53	0.74	0.84	0.94	0.98	0.2	(0.08,0.2,3.54)
ATP1B1	0	-0.353812	0.158	0.398	0	1	(41.3,87.4,311.65)	0	0.04	0.06	0.1	0.14	1.62	(0.52,1.62,45.29)
HYI	0	-0.360749	0.08	0.334	0	1
METTL15	0	-0.373182	0.194	0.414	0	1	(1.97,3.01,4.57)	0.94	1	1	1	1	0.63	(0.26,0.63,7.33)
LAMTOR1	0	-0.378465	0.43	0.663	0	1	(51.69,65.03,89.63)	0	0	0	0	0.02	80.14	(45.86,80.14,167.97)
BBS9	0	-0.378563	0.101	0.327	0	1	(3.4,5.61,12.03)	0.41	0.84	0.96	1	1	1.92	(0.8,1.92,4.72)
GNAS	0	-0.385481	0.907	0.982	0	1	(139.85,222.6,423.85)	0	0	0	0	0	183.6	(142.88,183.6,256.23)
PTPN4	0	-0.389656	0.22	0.459	0	1	(2.74,3.53,6.16)	0.82	0.96	0.96	0.96	1	3.14	(1.52,3.14,6.23)
SCN9A	0	-0.40068	0.037	0.277	0	1	(0.4,0.85,3.24)	0.92	1	1	1	1	0.21	(0.04,0.21,5.38)
FCER1A	0	-0.404487	0.028	0.168	0	1	(0.17,1.18,3.22)	0.94	0.96	0.98	1	1	0.7	(0.09,0.7,11.14)
PBXIP1	0	-0.415576	0.236	0.512	0	1	(53.64,88.52,203)	0	0	0	0.04	0.06	88.69	(50.05,88.69,171.75)
NPDC1	0	-0.416113	0.17	0.461	0	1	(67.12,117.9,258.6)	0	0	0.02	0.04	0.04	9.35	(2.77,9.35,198.55)
HSP90AB1	0	-0.420043	0.924	0.985	0	1	(507.95,696.9,975.7)	0	0	0	0	0	326.35	(75.09,326.35,1641.1)
VAMP8	0	-0.42221	0.632	0.83	0	1	(7.11,29.75,210.05)	0.12	0.28	0.35	0.43	0.51	109.75	(60.4,109.75,224.01)
HDAC8	0	-0.425308	0.281	0.49	0	1	(3.87,5.83,9.04)	0.39	0.96	1	1	1	1.77	(0.93,1.77,7.76)
TSPAN32	0	-0.426475	0.181	0.472	0	1	(0.29,0.65,2.58)	0.98	1	1	1	1	11.64	(5.07,11.64,33.41)
CSF3R	0	-0.43778	0.286	0.516	0	1	(2.83,4.46,12.26)	0.57	0.84	0.94	0.94	0.98	970.6	(191.58,970.6,4529.1)
CCT3	0	-0.439849	0.431	0.683	0	1	(57.38,97.39,124.7)	0	0	0	0	0	46.14	(23.6,46.14,218.9)
RYR3	0	-0.440792	0.031	0.193	0	1	(0.59,1.99,6.74)	0.78	1	1	1	1	0.06	(0.03,0.06,0.75)
SOD1	0	-0.445826	0.54	0.778	0	1	(151,196.7,276.4)	0	0	0	0	0	50.58	(25.48,50.58,172.72)
CD81	0	-0.446672	0.416	0.686	0	1	(175.1,307.4,677.3)	0	0	0	0	0	60.64	(22.05,60.64,413.33)
IGF1R	0	-0.447139	0.243	0.489	0	1	(7.61,15.06,25.54)	0.08	0.33	0.49	0.74	0.94	7.87	(2.94,7.87,18.59)
APBB1IP	0	-0.457353	0.386	0.618	0	1	(1.83,3.65,15.54)	0.67	0.8	0.88	0.94	0.98	95.76	(63.77,95.76,315.95)
FXYD5	0	-0.459293	0.77	0.896	0	1	(4.95,20.9,88.49)	0.23	0.35	0.39	0.49	0.57	122.2	(85.64,122.2,268.56)
SKAP1	0	-0.461778	0.257	0.519	0	1	(0.21,0.9,5.53)	0.86	0.94	0.94	0.98	1	13.45	(6.4,13.45,57.02)
CD34	0	-0.47661	0.27	0.59	0	1	(5.28,19.04,65.47)	0.2	0.33	0.43	0.53	0.63	0.25	(0.09,0.25,12.6)
ST6GALNAC3	0	-0.478657	0.121	0.218	0	1	(1.27,1.93,5.82)	0.86	0.98	1	1	1	1.28	(0.22,1.28,6.65)
PROM1	0	-0.480786	0.294	0.583	0	1	(0.19,1.4,7.36)	0.86	0.92	0.96	0.96	0.96	0.05	(0.01,0.05,0.35)
IGLL1	0	-0.490242	0.233	0.353	0	1	(0,0.07,0.2)	0.98	0.98	0.98	0.98	0.98	0.43	(0.09,0.43,2.84)
SLC40A1	0	-0.507935	0.07	0.377	0	1	(8.02,24.11,110.7)	0.1	0.26	0.35	0.37	0.57	26.11	(3.86,26.11,213.31)
MDGA2	0	-0.507995	0.005	0.265	0	1	(0,0.01,0.88)	1	1	1	1	1	0	(0,0,0.02)
SYPL1	0	-0.514415	0.443	0.718	0	1	(30.16,106.2,147.15)	0	0	0	0.08	0.2	25.25	(10.88,25.25,84.7)
MMRN1	0	-0.531465	0.184	0.514	0	1	(0.29,4.69,22.02)	0.53	0.65	0.76	0.82	0.96	0.6	(0.19,0.6,2.25)
MAGI2	0	-0.53265	0.094	0.305	0	1	(0.53,1.7,4.25)	0.96	1	1	1	1	0.02	(0.01,0.02,0.61)
SGCZ	0	-0.541574	0.001	0.27	0	1	(0,0.05,0.34)	1	1	1	1	1	0	(0,0,0.03)
DLG2	0	-0.549561	0.067	0.269	0	1	(0.68,1.88,20.29)	0.67	0.74	0.8	0.88	0.98	0.05	(0.02,0.05,0.52)
ABCA13	0	-0.569627	0.054	0.343	0	1	(0.01,0.02,0.55)	1	1	1	1	1	0.19	(0.03,0.19,3.03)
PEBP1	0	-0.571128	0.646	0.849	0	1	(333.9,441.1,1067)	0	0	0	0	0	52.06	(18.2,52.06,258.41)
EMCN	0	-0.585877	0.025	0.314	0	1	(2.12,5.74,27)	0.43	0.67	0.76	0.84	0.92	0.05	(0.02,0.05,1.46)
ICAM3	0	-0.591749	0.503	0.752	0	1	(0.37,0.65,2.44)	0.96	0.98	1	1	1	128.25	(68.66,128.25,572.71)
PPP1R9A	0	-0.593486	0.057	0.368	0	1	(2.43,5.34,10.43)	0.49	0.86	0.98	1	1	0.05	(0.02,0.05,2.41)
HLA-DRB5	0	-0.598933	0.372	0.718	0	1	(7.06,34.75,91.49)	0.14	0.28	0.33	0.39	0.43	119.05	(36.59,119.05,546.08)
CALN1	0	-0.612013	0.401	0.786	0	1	(0.02,0.08,10.48)	0.72	0.86	0.92	0.96	0.96	0.01	(0,0.01,0.04)
NLGN1	0	-0.61702	0.106	0.347	0	1	(0.29,1.35,2.89)	1	1	1	1	1	0	(0,0,0.02)
RPSA	0	-0.618628	0.989	0.986	0	1	(341.9,682.8,1103)	0	0	0	0	0	595.2	(276.54,595.2,2229)
IL12RB2	0	-0.654552	0.215	0.503	0	1	(0.12,0.29,1.08)	1	1	1	1	1	1.15	(0.28,1.15,7.08)
SELL	0	-0.655834	0.302	0.68	0	1	(1.06,1.78,6.24)	0.86	0.96	0.96	0.96	1	601.75	(143.86,601.75,2873.3)
EEF2	0	-0.678425	0.882	0.967	0	1	(574.1,1224,1740)	0	0	0	0	0	804.4	(495.48,804.4,1971.5)
CAVIN2	0	-0.705549	0.118	0.475	0	1
RHEX	0	-0.719452	0.073	0.438	0	1
PCDH9	0	-0.7211	0.055	0.316	0	1	(0.34,0.9,6.1)	0.8	1	1	1	1	0.06	(0.02,0.06,0.46)
ATP8B4	0	-0.725017	0.478	0.806	0	1	(0.61,1.38,4.03)	0.9	0.98	1	1	1	3.08	(0.86,3.08,7.82)
BST2	0	-0.729416	0.558	0.802	0	1	(30.93,75.52,222.8)	0.02	0.02	0.08	0.08	0.18	144.65	(69.85,144.65,607.76)
FHIT	0	-0.740942	0.478	0.763	0	1	(2.08,2.79,4.46)	0.92	1	1	1	1	2.41	(0.9,2.41,5.45)
ITM2C	0	-0.743148	0.418	0.756	0	1	(39.14,123.6,599.8)	0	0.02	0.02	0.06	0.18	25.23	(7.92,25.23,186.76)
EHBP1	0	-0.745628	0.232	0.614	0	1	(12.11,17,41.64)	0.06	0.16	0.39	0.57	0.72	1.37	(0.58,1.37,11.9)
KCNQ5	0	-0.776462	0.335	0.609	0	1	(0.07,0.42,9.92)	0.86	0.9	0.98	0.98	1	0.47	(0.12,0.47,10.93)
PDZD2	0	-0.777295	0.105	0.508	0	1	(2.05,5.68,15.23)	0.45	0.72	0.88	0.98	0.98	0.13	(0.05,0.13,0.78)
EREG	0	-0.788912	0.063	0.382	0	1	(0.03,0.1,2.37)	0.94	0.94	1	1	1	0.6	(0.12,0.6,5.66)
CD164	0	-0.794285	0.524	0.828	0	1	(42.34,130.1,195.7)	0	0	0	0	0.1	117.85	(48.14,117.85,259.3)
FLT3	0	-0.805442	0.355	0.697	0	1	(0.11,0.31,1.9)	0.96	0.96	0.96	0.98	1	3.08	(0.67,3.08,15.51)
ADGRG6	0	-0.806823	0.061	0.52	0	1	(0.53,2.08,11.56)	0.71	0.86	0.94	0.96	1	0.04	(0.01,0.04,3.17)
NPR3	0	-0.840215	0.273	0.728	0	1	(0.3,2.14,9.19)	0.72	0.9	0.98	1	1	0.07	(0.03,0.07,3.75)
ANGPT1	0	-0.877705	0.322	0.758	0	1	(1.03,2.75,18.54)	0.69	0.84	0.84	0.9	0.96	0.17	(0.04,0.17,3.38)
MALRD1	0	-0.880239	0.122	0.568	0	1	(0.06,0.16,0.51)	0.98	1	1	1	1	0	(0,0,0.05)
EEF1A1	0	-0.90405	0.999	0.999	0	1	(641.7,1876,3102)	0	0	0	0	0	1228	(595.62,1228,4764.7)
NEGR1	0	-0.928405	0.101	0.376	0	1	(2.41,5.35,14.85)	0.43	0.71	0.92	0.96	1	0.04	(0.02,0.04,0.2)
IQGAP2	0	-0.931236	0.599	0.946	0	1	(0.29,3.66,18.25)	0.57	0.78	0.86	0.96	0.98	14.12	(7.12,14.12,34.29)
NAALADL2	0	-0.953398	0.187	0.612	0	1	(0.25,0.78,2.13)	1	1	1	1	1	0.01	(0,0.01,0.44)
PRKCH	0	-1.0412	0.403	0.67	0	1	(2.46,5.31,18.01)	0.47	0.63	0.78	0.94	0.98	13.77	(5.02,13.77,36.84)
PLXDC2	0	-1.0842	0.356	0.799	0	1	(3.47,8.76,31.14)	0.33	0.51	0.67	0.76	0.88	7.36	(2.44,7.36,17.94)
CHRM3	0	-1.12702	0.177	0.685	0	1	(0.21,0.71,6.65)	0.84	0.96	1	1	1	0.01	(0,0.01,0.42)
GPC5	0	-1.63104	0.012	0.569	0	1	(0.04,0.17,6.48)	0.86	0.96	1	1	1	0.02	(0,0.02,1.36)
AREG	0	-2.08879	0.263	0.398	0	1	(0.16,4.96,21.61)	0.51	0.72	0.84	0.88	0.92	7.17	(0.93,7.17,69.25)
SLC20A1	0	0.160226	0.255	0.185	1e-05	1	(15.75,24.16,44)	0	0.02	0.2	0.41	0.71	35.06	(17.62,35.06,62.84)
ARHGAP9	0	-0.0830866	0.158	0.224	1e-05	1	(2.02,4.1,9.82)	0.61	0.9	0.94	0.94	0.94	190.3	(86.77,190.3,480.84)
ZDHHC2	0	-0.107199	0.267	0.349	1e-05	1	(6.79,8.07,14.74)	0.12	0.71	0.9	0.94	1	7.63	(5.49,7.63,12.69)
USP4	0	0.142563	0.337	0.265	2e-05	1	(14.13,25.31,37.16)	0	0.04	0.26	0.43	0.63	37.73	(26.56,37.73,59.85)
EXOC7	0	-0.0878635	0.143	0.205	2e-05	1	(30.58,45.27,70.98)	0	0	0	0.06	0.2	36.33	(20.73,36.33,52.46)
TTC17	0	-0.119576	0.644	0.75	2e-05	1	(10.91,27.8,44.88)	0	0.12	0.29	0.31	0.63	13.61	(6.7,13.61,39.05)
PCBD2	0	-0.120739	0.241	0.314	2e-05	1	(1.82,2.73,3.7)	0.96	1	1	1	1	0.83	(0.36,0.83,3.22)
RALGAPA2	0	-0.142512	0.413	0.511	2e-05	1	(3.4,11.64,19.93)	0.28	0.45	0.67	0.9	0.96	11.41	(6.14,11.41,33.56)
TRPM7	0	0.188525	0.514	0.458	3e-05	1	(4.24,10.51,16.24)	0.26	0.49	0.84	0.98	1	3.03	(1.18,3.03,23.28)
RAPH1	0	0.101847	0.128	0.074	4e-05	1	(1.02,2.68,7.48)	0.74	0.94	1	1	1	0.21	(0.05,0.21,3.25)
SIPA1L3	0	-0.163003	0.342	0.418	4e-05	1	(3.63,5.58,11.81)	0.43	0.84	0.92	0.98	1	2.8	(1.12,2.8,21.81)
UBE2S	0	0.16441	0.418	0.353	5e-05	1	(6.9,10.53,17.14)	0.08	0.41	0.82	0.96	0.96	12.02	(6.31,12.02,61.28)
CHIC2	0	0.145	0.458	0.39	5e-05	1	(6.58,19.54,36.28)	0.02	0.29	0.41	0.53	0.78	29.41	(17.96,29.41,83.4)
LASP1	0	0.101999	0.2	0.136	5e-05	1	(24.52,37.33,81.15)	0	0.02	0.04	0.12	0.26	83.75	(51.7,83.75,190.64)
SLC41A3	0	-0.0823996	0.107	0.16	5e-05	1	(22.39,28.96,64.44)	0	0.02	0.08	0.14	0.53	8.08	(3.58,8.08,24.13)
CRK	0	0.118182	0.249	0.181	6e-05	1	(22.56,35.67,58.51)	0	0	0.04	0.14	0.37	14.96	(5.28,14.96,29.8)
DLG1	0	-0.109307	0.486	0.575	7e-05	1	(15.01,18.97,27.19)	0	0.1	0.2	0.57	0.92	3.18	(1.27,3.18,18.9)
CD53	0	-0.106009	0.514	0.61	9e-05	1	(5.82,11.65,32.76)	0.16	0.45	0.63	0.72	0.88	602.1	(355.06,602.1,1543.6)
CLSTN1	0	-0.0926785	0.224	0.295	0.0001	1	(52.09,86.08,163.9)	0	0.02	0.02	0.04	0.06	17.05	(5.93,17.05,53.47)
SUCO	0	0.150413	0.435	0.37	0.00011	1	(7.04,11.93,22.28)	0.06	0.33	0.69	0.86	0.98	4.51	(1.71,4.51,14.66)
SLC45A4	0	0.106897	0.199	0.136	0.00011	1	(3.01,5.18,11.27)	0.47	0.84	0.96	0.96	1	11.25	(4.47,11.25,38.71)
VCAN	0	0.410467	0.113	0.068	0.00012	1	(3.91,7.11,29.21)	0.39	0.67	0.82	0.86	0.9	20.54	(6.03,20.54,71.8)
APP	0	-0.168449	0.354	0.43	0.00018	1	(185.5,283,399.1)	0	0	0	0	0	23.34	(11.04,23.34,113.26)
ATP1A1	0	-0.0813574	0.271	0.349	0.0002	1	(94.27,136,374.6)	0	0	0	0	0	56.36	(28.12,56.36,247.23)
PREX1	0	0.118973	0.286	0.218	0.00026	1	(7.57,15.72,43.67)	0.06	0.33	0.49	0.57	0.71	108.75	(76.3,108.75,294.06)
TGOLN2	0	-0.102135	0.332	0.406	0.00036	1	(38.01,74.44,118)	0	0	0	0	0.08	80.63	(44.26,80.63,124.41)
EFCAB14	0	-0.0875499	0.194	0.258	0.00037	1	(28.92,46.39,64.48)	0	0	0.06	0.06	0.22	23.77	(11.06,23.77,51.88)
PTK2	0	0.265491	0.461	0.42	0.00038	1	(13.76,18.48,26.26)	0.02	0.12	0.26	0.59	0.94	0.76	(0.33,0.76,10.1)
TMED8	0	-0.0848032	0.153	0.211	0.00042	1	(6.47,8.92,13.56)	0.1	0.67	0.94	0.98	1	12.36	(4.09,12.36,37.56)
TMEM245	0	-0.0940142	0.239	0.309	0.00043	1	(16.28,23.66,48.16)	0	0.02	0.18	0.37	0.69	4.03	(1.7,4.03,22.98)
TM9SF2	0	0.137803	0.423	0.358	0.00045	1	(38.12,69.6,93.36)	0	0	0	0	0.16	64.27	(24.43,64.27,115.42)
TMEM181	0	-0.10964	0.235	0.303	0.00045	1	(12.97,25.15,38.38)	0.02	0.08	0.26	0.37	0.71	8.16	(2.98,8.16,28.95)
SLC20A2	0	-0.105821	0.267	0.338	0.00047	1	(14.13,19.99,39.27)	0	0.04	0.28	0.51	0.8	2.43	(1.13,2.43,8.27)
SASH3	0	0.107457	0.212	0.15	0.00048	1	(1.33,3.43,9.4)	0.65	0.9	0.96	0.96	0.96	191.25	(116.16,191.25,312.05)
DFFA	0	-0.0808475	0.156	0.214	0.00057	1	(10.23,12.95,18.02)	0	0.16	0.69	0.94	1	3.95	(2.01,3.95,25.84)
PLD1	0	0.12316	0.125	0.076	0.00059	1	(2.04,4.2,12.62)	0.57	0.84	0.9	1	1	1.6	(0.82,1.6,8.02)
GPR107	0	0.0946218	0.255	0.19	0.00093	1	(15.58,23.49,34.65)	0	0.06	0.18	0.39	0.76	13.59	(6.07,13.59,22.4)
DMXL2	0	0.170364	0.15	0.1	0.00094	1	(4.41,7.13,13.41)	0.28	0.76	0.94	0.96	1	6.77	(2.72,6.77,15.69)
SYK	0	-0.154112	0.466	0.55	0.00102	1	(1.22,4.79,16.56)	0.51	0.78	0.84	0.92	0.96	72.03	(37.68,72.03,151.5)
LMBR1L	0	0.0809329	0.177	0.122	0.00204	1	(10.39,26.12,54.98)	0	0.2	0.31	0.35	0.55	22.19	(13.96,22.19,47.89)
PIEZO1	0	-0.112102	0.14	0.19	0.00307	1	(8.84,35.84,79.81)	0.02	0.28	0.31	0.37	0.49	24.45	(8.26,24.45,75.43)
SAMSN1	0	0.288817	0.386	0.335	0.00313	1	(0.87,2.25,5.88)	0.88	0.94	0.98	0.98	1	55.97	(26.45,55.97,182.36)
SLC36A4	0	-0.0849225	0.255	0.322	0.00313	1	(3.99,5.89,9.06)	0.37	0.92	0.98	1	1	4.8	(3.17,4.8,11.59)
FCHSD2	0	-0.182866	0.694	0.793	0.00357	1	(12.65,19.42,33.01)	0.02	0.12	0.26	0.51	0.82	18.81	(8.25,18.81,66.25)
YES1	0	-0.119332	0.414	0.502	0.00358	1	(9.48,16.76,24.95)	0.02	0.23	0.39	0.74	0.92	2.65	(0.31,2.65,23.27)
TSPAN3	0	-0.0809421	0.321	0.394	0.00367	1	(38.98,60.43,80.5)	0	0	0.02	0.04	0.14	8.78	(3.78,8.78,42.47)
KIAA1324L	0	0.0911234	0.147	0.097	0.00396	1	(2.3,4.87,10.11)	0.53	0.88	0.98	1	1	0.47	(0.14,0.47,5.91)
CD46	0	-0.0954629	0.391	0.462	0.00425	1	(19.09,59.11,97.27)	0	0	0.08	0.23	0.29	43.71	(15.67,43.71,81.45)
HSP90AA1	0	1.11373	0.927	0.961	0.00454	1	(308.6,388.5,572)	0	0	0	0	0	209.05	(76.12,209.05,806.84)
NOTCH1	0	0.0800742	0.187	0.132	0.00465	1	(7.72,17.19,34.57)	0.04	0.39	0.49	0.55	0.72	27.56	(14.92,27.56,57.38)
VASP	0	0.161097	0.343	0.291	0.00509	1	(10.06,52.27,125.8)	0	0.2	0.29	0.33	0.39	259.2	(159.44,259.2,801.53)
LPP	0	-0.128704	0.455	0.54	0.00522	1	(2.36,14.32,88.29)	0.31	0.41	0.55	0.65	0.74	3.19	(1.13,3.19,10.58)
FAM193A	0	0.128897	0.358	0.298	0.00633	1	(9.17,16.1,26.66)	0.02	0.26	0.45	0.74	0.98	10.46	(5.7,10.46,21.14)
P2RX4	0	0.127397	0.24	0.185	0.00645	1	(6.61,18.58,34.58)	0.04	0.29	0.37	0.57	0.84	24.54	(14.29,24.54,42.18)
ADA	0	-0.0806177	0.262	0.327	0.00666	1	(2.55,6.14,12.96)	0.41	0.74	0.92	0.96	0.98	14.64	(4.41,14.64,63.32)
ACVR1B	0	0.084266	0.159	0.11	0.00853	1	(11.48,17.63,27.76)	0.02	0.16	0.33	0.61	0.92	9.93	(3.22,9.93,21.34)
TRAPPC13	0	0.084867	0.164	0.114	0.0106	1	(11.32,14.53,19.8)	0	0.16	0.53	0.92	1	4.68	(1.52,4.68,17.48)
PFDN1	0	0.114554	0.411	0.352	0.01083	1	(48.77,61.48,78.74)	0	0	0.02	0.04	0.04	25.13	(12.92,25.13,78.34)
USP8	0	0.124597	0.411	0.351	0.01164	1	(3.06,6.12,8.29)	0.37	0.98	1	1	1	4.13	(1.58,4.13,9.07)
UBE2D1	0	0.150854	0.218	0.169	0.01248	1	(8.76,14.84,18.88)	0.04	0.29	0.53	0.96	0.98	23.37	(14.12,23.37,103.9)
NEU1	0	0.102119	0.184	0.134	0.01579	1	(20.35,40.81,59.43)	0	0	0.08	0.16	0.33	41.78	(26.12,41.78,63.76)
FAM126A	0	0.0940429	0.21	0.157	0.02375	1	(1.75,4.06,10.93)	0.57	0.84	0.98	0.98	1	1.39	(0.48,1.39,13.08)
RASA3	0	-0.105652	0.258	0.318	0.02383	1	(9.58,18.99,43.57)	0.04	0.23	0.37	0.53	0.69	27.68	(14.21,27.68,54.98)
C3orf38	0	0.0866139	0.248	0.192	0.02506	1	(4.3,7.03,9.22)	0.26	0.96	0.96	0.98	0.98	7.15	(2.72,7.15,26.74)
TTC7B	0	0.149269	0.281	0.231	0.0266	1	(2.36,3.99,7.44)	0.67	0.9	0.96	0.96	1	0.38	(0.15,0.38,3.07)
RP2	0	0.0911892	0.189	0.139	0.02769	1	(2.08,5.81,9.4)	0.47	0.92	0.98	1	1	9.86	(5.66,9.86,31.38)
IL3RA	0	0.195173	0.324	0.278	0.02927	1	(5.04,12.34,28.06)	0.2	0.47	0.59	0.74	0.9	10.98	(4.63,10.98,38.43)
XPR1	0	0.123432	0.394	0.335	0.03709	1	(5.39,7.93,10.74)	0.16	0.86	1	1	1	3.61	(1.74,3.61,9.59)
ST8SIA4	0	-0.0851261	0.347	0.414	0.04087	1	(0.65,1.01,3.13)	0.98	1	1	1	1	12.54	(6.7,12.54,26.39)
PIK3C2A	0	0.13047	0.464	0.417	0.04203	1	(10.66,17.63,31.9)	0.02	0.2	0.35	0.53	0.82	3.3	(1.18,3.3,19.31)
FCGRT	0	0.201596	0.3	0.256	0.04527	1	(17.03,79.24,192.1)	0	0.04	0.12	0.22	0.31	179.55	(49.63,179.55,403.84)
SERINC1	0	0.106521	0.403	0.348	0.04607	1	(121.1,223.3,350)	0	0	0	0	0	84.4	(49.47,84.4,179.98)
LYZ	0	2.11629	0.342	0.202	0	0	(2,8.43,41.82)	0.37	0.59	0.72	0.76	0.82	892.3	(106.18,892.3,3877.4)
S100A8	0	1.65591	0.352	0.132	0	0	(7.27,13.69,37.56)	0.06	0.33	0.57	0.61	0.82	1744.5	(339.18,1744.5,8577.9)
LGALS1	0	1.56969	0.534	0.184	0	0	(159.7,379.95,1811)	0	0	0	0	0	405.4	(246.98,405.4,1074)
TMSB4X	0	1.55979	0.984	0.94	0	0	(611.2,1110,2809)	0	0	0	0	0	3389.5	(2212.8,3389.5,8084.9)
HIST2H2AA4	0	1.53881	0.466	0.101	0	0	(0.04,0.09,0.2)	1	1	1	1	1	0.71	(0.22,0.71,4.54)
S100A10	0	1.50191	0.521	0.163	0	0	(29.54,158.1,445.6)	0	0.04	0.08	0.1	0.22	115.75	(49.49,115.75,267.16)
IGKC	0	1.41232	0.183	0.046	0	0	(4.69,38.41,1390)	0.22	0.29	0.33	0.37	0.43	1663	(392.38,1663,31253)
SAT1	0	1.3947	0.751	0.388	0	0	(104.45,222.05,461.2)	0	0	0	0	0.02	726.2	(326.18,726.2,1534)
CXCL8	0	1.34303	0.426	0.084	0	0	(0.63,1.29,4.12)	0.92	0.94	0.94	0.96	0.96	3.13	(0.57,3.13,583.77)
PDE3B	0	1.25614	0.546	0.148	0	0	(0.65,1.48,10.32)	0.72	0.88	0.96	0.98	1	3.7	(1.57,3.7,9.07)
NFKB1	0	1.23907	0.796	0.494	0	0	(5.9,21.92,30.89)	0.2	0.29	0.41	0.47	0.86	26.04	(13.7,26.04,91.85)
FAM107B	0	1.18086	0.601	0.167	0	0	(10.41,18.43,33.39)	0.06	0.2	0.37	0.53	0.86	28.85	(17.15,28.85,61.56)
RPS27	0	1.16934	0.998	0.994	0	0	(583.4,1255,2186)	0	0	0	0	0	814.75	(313.24,814.75,2911.6)
TMSB10	0	1.16851	0.99	0.975	0	0	(820.3,1281,2681)	0	0	0	0	0	1925.5	(1112.6,1925.5,3870.1)
NFKBIA	0	1.11721	0.812	0.585	0	0	(48.82,164.35,291.8)	0	0	0	0	0	217.4	(83.22,217.4,427.65)
NFAT5	0	1.10536	0.817	0.665	0	0	(3.58,11.29,17.91)	0.31	0.39	0.74	0.94	1	4.28	(1.66,4.28,19.3)
S100A11	0	1.07815	0.458	0.25	0	0	(36.68,274.3,959.5)	0	0	0.04	0.1	0.18	1447	(553.38,1447,8403.7)
RELB	0	1.07302	0.702	0.273	0	0	(2.78,11.06,17.61)	0.33	0.47	0.71	0.94	1	30.13	(15.9,30.13,61.07)
CAMK1D	0	1.07047	0.821	0.584	0	0	(4.42,8.85,26.18)	0.22	0.69	0.76	0.82	0.9	13.11	(6.08,13.11,33.93)
CST3	0	1.05795	0.37	0.587	0	0	(203.9,288.3,515.15)	0	0	0	0	0	115.3	(42.91,115.3,282.69)
SH3BGRL3	0	1.0499	0.909	0.822	0	0	(65.77,90.11,190.9)	0	0	0	0.02	0.06	602.3	(208.98,602.3,1332.6)
HSPA1B	0	1.02837	0.218	0.093	0	0	(38.03,57.61,100.65)	0	0	0.02	0.06	0.1	19.76	(9.51,19.76,502.34)
TRAF3	0	1.0282	0.659	0.218	0	0	(6.04,8.17,15.8)	0.14	0.72	0.86	1	1	5.3	(2.1,5.3,47.39)
ATP5F1E	0	0.998743	0.987	0.942	0	0
DNAJB1	0	0.98384	0.322	0.213	0	0	(52.78,69.9,108.95)	0	0	0.02	0.02	0.06	62.12	(37.28,62.12,854.81)
ZFAND3	0	0.977492	0.886	0.655	0	0	(30.55,40.31,61.33)	0	0	0	0.02	0.2	40.66	(29.42,40.66,69.53)
MEF2A	0	0.968837	0.763	0.361	0	0	(12.12,23.87,46.45)	0	0.12	0.26	0.41	0.61	21.95	(6.11,21.95,51.58)
PLCG2	0	0.954659	0.647	0.439	0	0	(1.15,2.9,10.49)	0.69	0.86	1	1	1	33.28	(18.79,33.28,85.81)
MIF	0	0.900875	0.834	0.585	0	0	(2.92,3.7,5.52)	0.8	0.94	0.94	0.94	1	1.25	(0.39,1.25,4.89)
FTH1	0	0.898644	0.998	0.989	0	0	(691.4,1233.5,2114.5)	0	0	0	0	0	2154.5	(1177,2154.5,5713.7)
UBC	0	0.888246	0.927	0.898	0	0	(176.6,283,482.65)	0	0	0	0	0	359.35	(227.38,359.35,735.98)
RPS17	0	0.883647	0.832	0.606	0	0	(184.55,478.7,885.8)	0	0	0	0	0	137	(55.24,137,1334.6)
PEAK1	0	0.874943	0.557	0.366	0	0	(3.89,7.22,13.87)	0.33	0.72	0.92	0.94	1	1.52	(0.64,1.52,30.02)
COTL1	0	0.8732	0.304	0.165	0	0	(13.09,19.56,39.93)	0.08	0.18	0.31	0.51	0.8	237.75	(147.06,237.75,577.38)
RAPGEF1	0	0.835963	0.574	0.207	0	0	(22.82,33.84,46.36)	0	0	0.02	0.12	0.41	47.8	(25.94,47.8,99.97)
IGF2BP3	0	0.834238	0.538	0.142	0	0	(0.02,0.04,0.24)	0.96	0.98	0.98	0.98	1	0.13	(0.04,0.13,9.97)
CRIP1	0	0.809781	0.301	0.022	0	0	(4.83,29.68,83.35)	0.23	0.35	0.39	0.47	0.51	48.72	(26.03,48.72,141.21)
KMT2C	0	0.806926	0.87	0.671	0	0	(6.45,13.09,20.87)	0.06	0.33	0.53	0.84	1	6.29	(2.35,6.29,20.93)
SQSTM1	0	0.801011	0.734	0.525	0	0	(35.69,66.15,124.8)	0	0	0	0	0.16	41.58	(26.34,41.58,71.22)
SMAD3	0	0.778413	0.563	0.286	0	0	(10.02,22.5,49.84)	0.02	0.2	0.35	0.43	0.65	7.81	(2.47,7.81,29.2)
HIF1A	0	0.756099	0.793	0.622	0	0	(26.21,52.32,86.25)	0	0.02	0.06	0.14	0.29	68.36	(40.41,68.36,155.46)
KDM6A	0	0.749063	0.756	0.496	0	0	(3.77,10.42,21.19)	0.29	0.49	0.8	0.86	1	10.52	(4.94,10.52,20.37)
DENND5A	0	0.748707	0.7	0.517	0	0	(21.56,46.73,68.84)	0	0.02	0.1	0.16	0.31	41.16	(24.57,41.16,95)
AC020656.1	0	0.747906	0.142	0.077	0	0
ZFP36	0	0.7476	0.583	0.351	0	0	(47.67,335.3,916.05)	0	0	0	0	0.1	401.6	(237.56,401.6,1265.1)
FNDC3B	0	0.739144	0.567	0.37	0	0	(1.92,13.66,34.06)	0.26	0.35	0.55	0.65	0.86	11.64	(6.62,11.64,22.38)
EIF1	0	0.732432	0.998	0.993	0	0	(281.7,408.9,633)	0	0	0	0	0	324.9	(223.7,324.9,520.72)
RAB8B	0	0.730201	0.636	0.396	0	0	(8.15,12.21,29.3)	0.08	0.31	0.53	0.71	0.9	34.26	(20.45,34.26,81.53)
ELOVL5	0	0.729709	0.656	0.411	0	0	(27.19,37.43,89.66)	0.02	0.04	0.08	0.12	0.35	52.97	(27.04,52.97,94.56)
DLEU2	0	0.719133	0.661	0.492	0	0	(0.53,1.01,2.08)	1	1	1	1	1	2.21	(1.08,2.21,4.22)
JUNB	0	0.701917	0.683	0.452	0	0	(57.84,212.15,787.95)	0	0	0	0	0	373.3	(206.06,373.3,984.73)
ATP2C1	0	0.697543	0.694	0.776	0	0	(20.21,27.66,38.68)	0	0.04	0.12	0.2	0.65	8.11	(3.54,8.11,51.87)
REL	0	0.689092	0.748	0.578	0	0	(0.62,2.71,5.53)	0.88	1	1	1	1	5.67	(3.21,5.67,22.34)
TMA7	0	0.681727	0.951	0.836	0	0	(191.1,261,336.45)	0	0	0	0	0	63.61	(32.26,63.61,387.32)
FAM49B	0	0.674843	0.775	0.535	0	0	(9.13,12.17,24.83)	0.06	0.29	0.63	0.84	0.92	53.15	(35.8,53.15,157.23)
USP3	0	0.674682	0.636	0.351	0	0	(3.44,11.01,16.36)	0.29	0.43	0.84	0.96	0.96	21.05	(12.81,21.05,38.65)
NAMPT	0	0.673621	0.533	0.322	0	0	(14.3,33.52,84.31)	0	0.04	0.23	0.29	0.47	261.45	(93.83,261.45,1157.6)
ISG15	0	0.664026	0.346	0.076	0	0	(13.65,29.17,43.82)	0	0.08	0.22	0.28	0.55	44.95	(18.8,44.95,554.27)
HSPH1	0	0.66153	0.313	0.235	0	0	(21.2,30.9,64.56)	0	0.02	0.06	0.16	0.49	20.91	(3.92,20.91,98.48)
RUNX3	0	0.660443	0.428	0.176	0	0	(0.53,1.41,5.07)	0.88	0.92	0.96	1	1	54.74	(14.7,54.74,188.71)
FCN1	0	0.65983	0.132	0.069	0	0	(0.2,0.59,1.43)	0.96	0.98	0.98	0.98	1	180	(24.6,180,500.05)
UBE2E2	0	0.65945	0.6	0.293	0	0	(9.39,18.5,30.06)	0.02	0.22	0.31	0.61	0.88	4.06	(1.85,4.06,23.95)
PMAIP1	0	0.655146	0.496	0.273	0	0	(0.79,1.54,10.42)	0.86	0.88	0.94	0.98	1	4.78	(1.27,4.78,163.41)
SEC61G	0	0.649387	0.78	0.494	0	0	(45.92,76.44,127.6)	0	0	0	0	0	38.27	(20.54,38.27,201.01)
ARID4B	0	0.646108	0.849	0.722	0	0	(8.45,17.47,29.14)	0.02	0.28	0.41	0.59	0.92	11.59	(3.6,11.59,27.52)
TANK	0	0.642669	0.561	0.381	0	0	(8.62,15.04,24.24)	0.04	0.33	0.49	0.74	0.98	18.05	(7.07,18.05,35.31)
CCL3	0	0.635614	0.209	0.006	0	0	(0.7,1.45,4.97)	0.9	0.96	0.98	0.98	1	81.93	(3.26,81.93,550.64)
GADD45B	0	0.629147	0.412	0.169	0	0	(36.59,104,352.7)	0	0	0	0	0.08	159.15	(94.91,159.15,441.22)
EML4	0	0.624571	0.604	0.361	0	0	(6.14,22.2,37.48)	0.12	0.28	0.33	0.43	0.84	22.81	(9.12,22.81,61.89)
CLIP2	0	0.623337	0.379	0.243	0	0	(12.2,21.93,65.68)	0.06	0.18	0.28	0.41	0.63	4.56	(2.17,4.56,45.2)
CNOT1	0	0.620438	0.646	0.339	0	0	(10.75,33.08,44.81)	0	0.16	0.29	0.31	0.41	24.94	(12.41,24.94,117.4)
MIR181A1HG	0	0.620256	0.486	0.317	0	0	(0.02,0.04,0.08)	1	1	1	1	1	0.06	(0.02,0.06,0.26)
AC013394.1	0	0.618812	0.826	0.641	0	0
RAB11FIP1	0	0.613958	0.497	0.275	0	0	(0.57,4.15,16.58)	0.65	0.82	0.88	0.94	0.96	11.18	(5.51,11.18,35.74)
MED13L	0	0.608624	0.924	0.772	0	0	(5.69,15.73,30.07)	0.14	0.37	0.45	0.53	0.88	6.94	(3.29,6.94,17.1)
KLF6	0	0.606409	0.845	0.729	0	0	(15.35,66.26,176.6)	0	0.12	0.2	0.29	0.37	67.11	(43.34,67.11,174.23)
EIF1B	0	0.601044	0.745	0.535	0	0	(89.07,130,202.4)	0	0	0	0	0	113.35	(77.3,113.35,168.53)
PTBP2	0	0.597597	0.77	0.663	0	0	(4,6.23,12.43)	0.39	0.78	0.96	1	1	2.08	(0.68,2.08,6.62)
NCOA3	0	0.587849	0.63	0.404	0	0	(5,16.77,26.74)	0.22	0.33	0.47	0.59	0.94	15.95	(7.08,15.95,88.43)
VMP1	0	0.583242	0.708	0.481	0	0	(16.92,40.34,72.55)	0	0	0.2	0.26	0.37	96.53	(57.32,96.53,345.22)
IFI44L	0	0.579653	0.384	0.152	0	0	(2.73,4.41,8.51)	0.65	0.94	1	1	1	1.63	(0.35,1.63,190.81)
SNHG9	0	0.575479	0.511	0.218	0	0	(12.77,15.11,22.79)	0	0.08	0.47	0.76	0.96	9.41	(5.58,9.41,21.8)
WAC	0	0.573533	0.813	0.644	0	0	(32.18,50.45,72.97)	0	0	0	0.06	0.16	41.89	(22.04,41.89,72.67)
TBL1XR1	0	0.572681	0.76	0.633	0	0	(14.65,23.35,35.13)	0	0.04	0.26	0.39	0.74	14.52	(5.28,14.52,30.67)
PELI1	0	0.571943	0.479	0.289	0	0	(8.87,18.54,41.69)	0.02	0.28	0.39	0.55	0.76	40.03	(20.37,40.03,98.69)
RGCC	0	0.567408	0.366	0.15	0	0	(41.37,72.06,164.3)	0.02	0.04	0.06	0.08	0.14	24.04	(12.81,24.04,64.47)
SH3BP5	0	0.56033	0.328	0.087	0	0	(5.86,12.06,40.25)	0.14	0.41	0.61	0.67	0.76	9.36	(5.06,9.36,21.22)
GPBP1	0	0.559977	0.699	0.615	0	0	(31.25,37.31,61.46)	0	0	0.06	0.06	0.18	27.78	(12.01,27.78,61.38)
CBLB	0	0.555812	0.527	0.413	0	0	(2.99,10.64,22.26)	0.28	0.43	0.67	0.78	0.96	8.4	(2.27,8.4,21.81)
SREBF2	0	0.553722	0.494	0.284	0	0	(36.91,56.67,107.5)	0	0	0	0	0.08	21.72	(10.69,21.72,144.12)
LAPTM5	0	0.551575	0.772	0.687	0	0	(11.32,24.91,89.31)	0.06	0.18	0.28	0.41	0.61	1065.5	(640.86,1065.5,2110.2)
SEC61B	0	0.549939	0.844	0.687	0	0	(38.77,74.9,129.2)	0	0	0	0.04	0.06	66.97	(34.16,66.97,234.31)
BZW1	0	0.549455	0.725	0.51	0	0	(12.48,19.15,36.13)	0	0.08	0.29	0.53	0.74	14.19	(7.26,14.19,45.23)
ATF3	0	0.546152	0.374	0.192	0	0	(6.41,23.33,57.63)	0.16	0.35	0.39	0.45	0.59	7.5	(0.5,7.5,35.82)
BCL2A1	0	0.54332	0.296	0.133	0	0	(0.6,1.13,3.86)	0.92	0.96	0.98	0.98	0.98	108.3	(51.29,108.3,292.68)
BTG1	0	0.543229	0.727	0.612	0	0	(18.09,64.3,165.2)	0	0	0.16	0.22	0.23	167.8	(100.28,167.8,345.22)
GATAD2B	0	0.539194	0.636	0.429	0	0	(7.86,13.19,21.84)	0.04	0.35	0.61	0.84	0.96	16.6	(10.8,16.6,30.11)
CSTA	0	0.53686	0.145	0.02	0	0	(0.51,2.26,21.56)	0.69	0.76	0.84	0.88	0.92	23.64	(7.22,23.64,91.86)
NEAT1	0	0.535751	0.841	0.878	0	0	(37.97,214.7,330.7)	0	0.02	0.08	0.14	0.18	61.26	(28.26,61.26,246.73)
OSBPL8	0	0.534293	0.811	0.727	0	0	(7.45,12.44,21.73)	0.06	0.31	0.65	0.78	0.98	15.6	(6.76,15.6,33.96)
MALT1	0	0.533033	0.398	0.197	0	0	(2.97,8.18,13.38)	0.31	0.67	0.96	0.98	1	5.88	(2.42,5.88,41.58)
PAFAH1B1	0	0.532171	0.712	0.533	0	0	(43.02,61.38,92.43)	0	0	0.02	0.04	0.08	36.44	(19.13,36.44,60.23)
DENND4A	0	0.530914	0.788	0.642	0	0	(4.48,7.3,12.41)	0.26	0.8	0.94	1	1	4.77	(2.16,4.77,27.32)
MT-ATP8	0	0.530167	0.777	0.626	0	0	(13470,21570,32685)	0	0	0	0	0	3520	(1609.8,3520,13921)
ARL8B	0	0.528969	0.51	0.275	0	0	(48.19,66.5,103.5)	0	0	0	0.02	0.08	38.33	(18.21,38.33,72.09)
HIVEP1	0	0.52617	0.54	0.331	0	0	(2.33,5.78,8.13)	0.43	1	1	1	1	2.7	(1.06,2.7,15.49)
TYMP	0	0.524511	0.266	0.099	0	0	(9.62,36.49,95.18)	0.12	0.22	0.28	0.35	0.45	236.35	(115.92,236.35,649.87)
POLR2L	0	0.523241	0.659	0.45	0	0	(83.68,137,198.05)	0	0	0	0	0	71.69	(39.76,71.69,168.82)
KYNU	0	0.520098	0.171	0.016	0	0	(0.06,0.21,0.67)	1	1	1	1	1	1.87	(1.01,1.87,6.28)
ZEB2	0	0.519604	0.75	0.681	0	0	(5.29,12.98,27.16)	0.2	0.43	0.59	0.74	0.9	10.16	(2.92,10.16,24.12)
PIM3	0	0.517634	0.54	0.321	0	0	(30.42,67.12,146.6)	0	0	0	0.06	0.2	111.4	(66.21,111.4,204.05)
RPS29	0	0.516498	0.998	0.994	0	0	(27.51,56.3,97.97)	0	0	0	0.02	0.26	32.88	(13.47,32.88,166.02)
G0S2	0	0.516306	0.124	0.01	0	0	(5.49,16.2,210.95)	0.18	0.37	0.47	0.59	0.65	44.11	(9.19,44.11,707.96)
JARID2	0	0.513026	0.771	0.698	0	0	(6.45,8.49,20.16)	0.1	0.63	0.86	0.88	0.94	14.62	(7.6,14.62,26.33)
TRPS1	0	0.512445	0.636	0.535	0	0	(2.41,4.2,12.16)	0.53	0.82	0.94	0.98	1	2.27	(1.06,2.27,4.75)
AL136962.1	0	0.510194	0.122	0.022	0	0
EFHD2	0	0.509465	0.429	0.189	0	0	(27.43,55.76,98.98)	0.02	0.02	0.1	0.14	0.22	272	(140.68,272,909.33)
MKL1	0	0.502407	0.559	0.334	0	0	(8.14,22.3,34.38)	0.02	0.26	0.33	0.47	0.8	26.52	(16.81,26.52,42.85)
SKIL	0	0.501014	0.594	0.41	0	0	(5.39,9.9,19.73)	0.2	0.51	0.72	0.9	1	4.88	(1.69,4.88,10.56)
CDKN2D	0	0.499174	0.372	0.114	0	0	(10.43,17.77,77.25)	0.04	0.16	0.39	0.57	0.72	147.65	(42.01,147.65,352.64)
LYST	0	0.498119	0.37	0.212	0	0	(2.14,6.22,12.18)	0.43	0.78	1	1	1	10.11	(5.12,10.11,22.65)
MYO9B	0	0.495823	0.563	0.348	0	0	(13.46,33.85,64.14)	0	0.06	0.23	0.31	0.49	83.84	(50.61,83.84,141.93)
CYLD	0	0.494949	0.557	0.317	0	0	(10.82,15.11,21.26)	0.02	0.16	0.49	0.86	1	19.9	(9.52,19.9,43.87)
LGALS3	0	0.494349	0.172	0.009	0	0	(36.74,180.5,438.7)	0	0.02	0.02	0.02	0.12	97.61	(67.71,97.61,169.72)
IRF1	0	0.491837	0.552	0.348	0	0	(3.55,12.04,23.18)	0.31	0.41	0.65	0.82	0.96	77.52	(44.51,77.52,173.41)
COX7B	0	0.491819	0.742	0.574	0	0	(40.61,46.56,70.57)	0	0	0.04	0.04	0.04	9.25	(3.65,9.25,72.35)
AGPAT3	0	0.487037	0.404	0.236	0	0	(18.19,21.22,33.62)	0	0.02	0.06	0.43	0.8	13.2	(6.61,13.2,48.33)
GNG4	0	0.486407	0.164	0.017	0	0	(0.14,1.49,21.04)	0.67	0.72	0.78	0.86	0.94	0.03	(0.01,0.03,0.13)
SUB1	0	0.484598	0.918	0.847	0	0	(34.15,41.76,56.42)	0	0	0.02	0.04	0.14	16.36	(6.29,16.36,135.61)
HSPA5	0	0.483693	0.585	0.537	0	0	(95.34,164.15,290.7)	0	0	0	0	0	186.3	(85.77,186.3,561.79)
RAB1A	0	0.482577	0.636	0.431	0	0	(85.76,131.9,187.2)	0	0	0	0	0	90.75	(43.72,90.75,142.81)
IRAK2	0	0.479471	0.241	0.034	0	0	(2.23,4.61,8.59)	0.57	0.92	1	1	1	5.58	(2.27,5.58,13.78)
MTHFD1L	0	0.477612	0.411	0.292	0	0	(3.24,5.05,22.98)	0.49	0.8	0.84	0.88	0.94	2.02	(0.7,2.02,34.79)
ELF2	0	0.47739	0.75	0.605	0	0	(7.32,18.98,24.98)	0.02	0.31	0.45	0.55	1	12.54	(5.49,12.54,23.35)
UBE2H	0	0.476377	0.597	0.471	0	0	(38.11,59.97,80.67)	0	0	0	0.02	0.02	47.9	(32.59,47.9,91.99)
RRAS2	0	0.470022	0.396	0.141	0	0	(5.13,12.12,19.13)	0.2	0.41	0.63	0.94	0.98	3.37	(0.91,3.37,39.44)
DDX21	0	0.469278	0.731	0.66	0	0	(10.05,26.79,48.43)	0	0.2	0.29	0.35	0.55	19.08	(7.74,19.08,119.11)
HERPUD1	0	0.465246	0.362	0.167	0	0	(37.23,69.96,131.9)	0	0	0	0	0.1	62.11	(29.46,62.11,168.62)
RAB31	0	0.462894	0.284	0.066	0	0	(16.63,50.15,88.69)	0.08	0.1	0.18	0.26	0.33	40.36	(21.95,40.36,124.84)
ATP5ME	0	0.462413	0.792	0.622	0	0
SMCHD1	0	0.462084	0.769	0.623	0	0	(5.68,18.11,28.52)	0.16	0.37	0.49	0.59	0.94	37.55	(20.4,37.55,69.5)
SMDT1	0	0.461593	0.64	0.442	0	0	(50.34,58.86,80.92)	0	0	0	0	0.02	31.77	(16.23,31.77,68.71)
PFN1	0	0.458885	0.886	0.879	0	0	(94.78,292.6,679.5)	0	0	0	0	0	941.1	(624.68,941.1,1736.9)
LGALS2	0	0.456378	0.1	0	0	0	(0.13,0.54,3.52)	0.9	0.9	0.92	0.94	0.94	4.01	(0.34,4.01,21.39)
RPL37	0	0.456217	0.999	0.995	0	0	(68.97,108.4,181.6)	0	0	0	0	0	66.2	(31.89,66.2,284.35)
ARHGAP26	0	0.455103	0.493	0.297	0	0	(4.66,6.86,13.15)	0.23	0.78	0.94	0.96	1	17.62	(8.42,17.62,54.78)
ACSL4	0	0.454486	0.314	0.238	0	0	(11.94,16.73,29.9)	0.04	0.16	0.45	0.69	0.9	21.63	(10.15,21.63,71.51)
YAF2	0	0.453829	0.58	0.403	0	0	(3.19,4.47,6.63)	0.61	1	1	1	1	2.07	(0.97,2.07,6.39)
BIRC3	0	0.452204	0.256	0.114	0	0	(0.97,4.77,11.45)	0.51	0.86	0.94	0.94	0.98	10.39	(2.76,10.39,104.24)
CALM1	0	0.452095	0.68	0.573	0	0	(123.2,182.3,677.6)	0	0	0	0	0	101.8	(62.45,101.8,160.6)
CEBPD	0	0.449823	0.159	0.059	0	0	(26.92,117.15,310.5)	0	0.04	0.04	0.14	0.22	144.6	(39.21,144.6,464.83)
CCNL1	0	0.446255	0.765	0.603	0	0	(21.1,74.08,132.1)	0	0	0.02	0.16	0.23	67.67	(32.06,67.67,148.01)
ATP5MD	0	0.4444	0.712	0.591	0	0
MYL6	0	0.442919	0.906	0.892	0	0	(115.4,320.2,1059)	0	0	0	0	0	285.05	(180.58,285.05,560.37)
PARP14	0	0.442735	0.474	0.336	0	0	(4.77,13.16,24.95)	0.23	0.39	0.53	0.72	0.96	20.99	(8.46,20.99,104.7)
BACH2	0	0.440916	0.511	0.423	0	0	(0.91,1.4,3.91)	0.94	1	1	1	1	1.04	(0.24,1.04,5.63)
RICTOR	0	0.439858	0.678	0.562	0	0	(5.19,11.78,19.55)	0.18	0.41	0.67	0.94	1	9.88	(4.05,9.88,21.14)
IER2	0	0.43978	0.758	0.622	0	0	(20.81,60.54,114.8)	0	0.02	0.02	0.18	0.29	97.13	(64.23,97.13,176.35)
TRAF1	0	0.437516	0.15	0.01	0	0	(4.93,9.98,23.23)	0.22	0.51	0.67	0.84	0.96	16.84	(8.21,16.84,103.71)
PTPN14	0	0.43727	0.171	0.014	0	0	(1.41,7.69,14)	0.43	0.72	0.94	0.98	0.98	0.05	(0.02,0.05,3.5)
MACO1	0	0.434872	0.536	0.358	0	0
USP12	0	0.433568	0.555	0.324	0	0	(14.13,21.58,33.11)	0	0.1	0.23	0.43	0.84	6.89	(3.23,6.89,46.03)
EPC1	0	0.432524	0.79	0.676	0	0	(7.28,16.32,31.44)	0	0.35	0.45	0.65	0.88	13.64	(5.75,13.64,21.73)
CHD2	0	0.43222	0.659	0.522	0	0	(10.87,22.99,32.29)	0	0.16	0.33	0.43	0.8	18.2	(7.71,18.2,41.55)
SPI1	0	0.430051	0.403	0.278	0	0	(4.83,8.93,23.26)	0.23	0.55	0.78	0.86	0.94	457.7	(136.62,457.7,1668.8)
RAB7A	0	0.429694	0.737	0.596	0	0	(155,219.8,282.5)	0	0	0	0	0	245.75	(163.66,245.75,617.42)
SGK1	0	0.429428	0.187	0.047	0	0	(12.7,19.84,62.66)	0	0.12	0.33	0.51	0.61	7.99	(3.19,7.99,24.66)
NDUFA4	0	0.428496	0.899	0.857	0	0	(101.1,133.7,261.5)	0	0	0	0	0	26.08	(11.35,26.08,126.9)
IFI6	0	0.42815	0.392	0.291	0	0	(52.49,93.41,167.1)	0	0	0.02	0.06	0.08	71.96	(33.52,71.96,396.96)
SPAG9	0	0.428057	0.666	0.561	0	0	(23.1,35.78,55.12)	0	0	0.08	0.12	0.31	16.54	(8.42,16.54,31.32)
UBR5	0	0.427001	0.669	0.507	0	0	(11.45,26.81,42.21)	0	0.18	0.33	0.37	0.53	13.24	(5.83,13.24,100.63)
RPL36	0	0.425797	0.997	0.993	0	0	(206.2,425.65,782.6)	0	0	0	0	0	272.3	(126.52,272.3,1028.1)
RUBCNL	0	0.424862	0.137	0.024	0	0	(1.17,2.04,3.23)	0.92	0.96	0.98	0.98	1	19.55	(9.02,19.55,44.17)
ELOB	0	0.423298	0.839	0.743	0	0	(193.7,212.7,256.9)	0	0	0	0	0	165.55	(120.48,165.55,230.95)
ATP5MPL	0	0.422806	0.778	0.642	0	0
RBM3	0	0.422072	0.817	0.716	0	0	(31.24,103.1,186)	0	0	0	0	0.16	71.74	(32.21,71.74,186.71)
LINC00513	0	0.421872	0.328	0.129	0	0	(0.09,0.2,0.6)	1	1	1	1	1	0.58	(0.2,0.58,1.87)
MED13	0	0.42099	0.597	0.424	0	0	(5.88,14.02,19.88)	0.04	0.35	0.59	0.92	1	8.03	(3.58,8.03,21.75)
TBL1X	0	0.420051	0.394	0.225	0	0	(8.59,11.71,31.45)	0.08	0.37	0.63	0.74	0.86	13.87	(8.69,13.87,34.56)
SSH2	0	0.41878	0.749	0.591	0	0	(4.74,6.23,12.64)	0.28	0.78	0.94	0.94	0.98	37.2	(21.76,37.2,107.51)
OPA1	0	0.417385	0.591	0.418	0	0	(15.37,19.32,23.72)	0	0.06	0.16	0.57	0.98	5.3	(2.28,5.3,39.15)
AC011476.3	0	0.413392	0.247	0.067	0	0
CUL3	0	0.412575	0.784	0.646	0	0	(8.59,15.46,22.88)	0	0.28	0.45	0.72	0.98	12.43	(4.15,12.43,30.91)
ABTB2	0	0.412191	0.153	0.027	0	0	(4,6.5,13.52)	0.41	0.74	0.94	0.96	1	1.08	(0.44,1.08,5.19)
RAP1A	0	0.411948	0.665	0.539	0	0	(16.64,27,61.78)	0	0.02	0.14	0.31	0.55	37.49	(19.2,37.49,81.47)
AC138123.1	0	0.411752	0.341	0.09	0	0
CELF1	0	0.411328	0.638	0.449	0	0	(18.75,33.94,50.59)	0	0	0.08	0.23	0.39	27.69	(13.11,27.69,58.02)
TCF7L2	0	0.410666	0.522	0.446	0	0	(4.94,13.3,30)	0.22	0.43	0.55	0.72	0.9	2.52	(0.82,2.52,19.7)
UBE2E1	0	0.409819	0.734	0.64	0	0	(33.52,49.94,64.72)	0	0	0.04	0.04	0.16	17.6	(8.47,17.6,137.31)
FAM49A	0	0.409244	0.242	0.093	0	0	(3.43,11.98,32.87)	0.22	0.39	0.65	0.76	0.88	24.52	(7.34,24.52,51.23)
PIK3R5	0	0.408142	0.273	0.151	0	0	(0.71,1.97,5.75)	0.84	0.96	0.98	0.98	1	47.98	(31.05,47.98,101.61)
MAP1LC3B	0	0.407246	0.597	0.473	0	0	(42.28,52.3,82.13)	0	0	0.04	0.04	0.06	49.44	(34.15,49.44,121.78)
GATAD2A	0	0.407244	0.525	0.312	0	0	(11.02,18.87,29.33)	0	0.04	0.33	0.51	0.9	33.3	(21.77,33.3,48.42)
CHST11	0	0.406004	0.866	0.822	0	0	(3.05,6.74,12.41)	0.31	0.82	0.94	0.98	1	21.65	(14.35,21.65,42.79)
KRAS	0	0.405742	0.57	0.457	0	0	(7.76,14.3,19.76)	0.02	0.33	0.59	0.9	0.98	11.68	(6.61,11.68,21.02)
NDUFA13	0	0.405723	0.529	0.305	0	0	(99.26,123.8,147.1)	0	0	0	0	0	59.27	(33.47,59.27,129.23)
POMP	0	0.405571	0.714	0.564	0	0	(71.88,86.37,121.45)	0	0	0	0	0.02	59.71	(31.79,59.71,232.91)
CHD1	0	0.4036	0.744	0.626	0	0	(4.08,13.38,20.82)	0.22	0.37	0.65	0.84	1	14.51	(6.38,14.51,31.6)
PET100	0	0.4035	0.505	0.26	0	0	(15.48,18.17,23.21)	0	0.02	0.16	0.69	0.98	14.91	(8.04,14.91,28.41)
ITCH	0	0.399825	0.653	0.488	0	0	(10.87,20.99,29.63)	0	0.16	0.33	0.45	0.9	18.2	(10.08,18.2,30.04)
HNRNPC	0	0.397055	0.896	0.809	0	0	(57.04,93.14,135.5)	0	0	0	0	0	108.2	(63.85,108.2,265.42)
STK24	0	0.396783	0.525	0.341	0	0	(7.36,18.74,37.3)	0.12	0.33	0.43	0.57	0.84	13.11	(7.14,13.11,31.36)
CYTIP	0	0.39576	0.398	0.278	0	0	(0.54,2.35,6.57)	0.76	0.94	0.96	0.96	0.98	151.75	(67.02,151.75,379.93)
MAP3K2	0	0.395699	0.642	0.45	0	0	(4.83,12.47,19.36)	0.23	0.41	0.69	0.96	1	14.03	(8.7,14.03,28.79)
RSRC2	0	0.395546	0.71	0.58	0	0	(22.1,43.08,61.39)	0	0	0.02	0.12	0.29	26.59	(12.66,26.59,64.5)
ZFP36L1	0	0.395418	0.392	0.233	0	0	(42.46,195.05,539.15)	0	0	0.02	0.02	0.1	151.3	(89.16,151.3,336.17)
ZNF451	0	0.395003	0.503	0.348	0	0	(3.26,6.02,8.98)	0.39	0.96	1	1	1	2.08	(0.85,2.08,9.91)
RPL39	0	0.394852	0.997	0.992	0	0	(31.97,86.2,163.6)	0	0	0	0	0.16	48.44	(18.89,48.44,245.34)
CAPZA1	0	0.394634	0.669	0.491	0	0	(25.21,49.93,88.98)	0	0	0.02	0.06	0.26	133.1	(66.46,133.1,262.31)
IER3	0	0.393944	0.228	0.046	0	0	(8.86,40.27,110.7)	0.06	0.23	0.28	0.28	0.35	57.76	(32.85,57.76,137.42)
TENT2	0	0.392841	0.613	0.452	0	0
RPS28	0	0.392813	0.997	0.995	0	0	(284.1,491.4,813.8)	0	0	0	0	0	512.5	(235.2,512.5,1187)
BHLHE40	0	0.392697	0.32	0.14	0	0	(41.26,112.6,316.4)	0	0	0	0	0.08	53.39	(16,53.39,227.93)
PPP3CA	0	0.392093	0.71	0.606	0	0	(14.07,22.72,106)	0.02	0.12	0.26	0.41	0.71	13.8	(7.16,13.8,28.27)
COX6C	0	0.391637	0.89	0.802	0	0	(67.82,84.88,116.9)	0	0	0	0	0.02	7.02	(3.11,7.02,117.64)
BID	0	0.391091	0.429	0.284	0	0	(9.17,13.24,27.66)	0.02	0.26	0.61	0.71	0.92	45.06	(26.94,45.06,99.63)
BIRC6	0	0.387532	0.824	0.716	0	0	(6.2,14.52,19.87)	0.08	0.33	0.53	0.9	1	5.8	(2.4,5.8,32.59)
SERPINB9	0	0.385218	0.326	0.207	0	0	(4.92,7.78,17.85)	0.22	0.63	0.84	0.92	0.96	29.61	(11.44,29.61,126.53)
CCL3L1	0	0.384282	0.186	0.048	0	0
PLIN2	0	0.384171	0.272	0.122	0	0	(5.28,24.09,82.94)	0.2	0.29	0.31	0.37	0.55	38.18	(17.1,38.18,458.38)
HBA2	0	0.383996	0.126	0.015	0	0	(23.63,55.2,146.1)	0.06	0.06	0.14	0.16	0.31	50510	(445.5,50510,137160)
ACTR3	0	0.382994	0.604	0.467	0	0	(19.07,37.86,62.08)	0	0	0.08	0.26	0.39	68.56	(37.9,68.56,170.1)
EPSTI1	0	0.382513	0.439	0.386	0	0	(1.49,3.34,8.24)	0.71	0.94	0.98	1	1	9.47	(2.88,9.47,48.68)
TESC	0	0.381083	0.241	0.08	0	0	(4.15,8.57,41.94)	0.22	0.57	0.67	0.74	0.86	54.57	(17.24,54.57,104.81)
RPL38	0	0.381005	0.993	0.986	0	0	(346.45,556.4,821.3)	0	0	0	0	0	406.55	(213.6,406.55,1138)
ZSWIM6	0	0.380993	0.615	0.455	0	0	(8.79,13.19,18.09)	0.08	0.29	0.71	0.96	0.98	9.79	(4.75,9.79,21.02)
CYCS	0	0.378793	0.535	0.414	0	0	(30.51,41.7,72.53)	0	0.02	0.02	0.02	0.14	17.33	(6.04,17.33,95.18)
RPL35	0	0.378293	0.997	0.99	0	0	(481.3,916.3,1629)	0	0	0	0	0	412.5	(179.98,412.5,2245.1)
KANSL1	0	0.374239	0.741	0.615	0	0	(6.16,14.82,24.87)	0.08	0.35	0.51	0.74	0.98	11.56	(6.11,11.56,18.77)
GSK3B	0	0.374101	0.581	0.49	0	0	(10.4,14.92,22.1)	0.02	0.2	0.53	0.86	0.98	13.09	(5.46,13.09,29.44)
RYBP	0	0.373094	0.626	0.508	0	0	(8.73,13.81,23.23)	0.06	0.29	0.63	0.8	1	19.46	(12.97,19.46,40.52)
BRAF	0	0.372356	0.777	0.71	0	0	(5.81,11.75,16.94)	0.12	0.45	0.78	0.94	1	7.55	(4.17,7.55,16.37)
SMG1	0	0.372291	0.551	0.369	0	0	(7.3,17.6,27.69)	0.02	0.31	0.35	0.55	0.92	9.64	(3.75,9.64,34.98)
ELF1	0	0.372195	0.93	0.911	0	0	(4.89,29.96,50.64)	0.22	0.26	0.33	0.45	0.51	45.51	(22.77,45.51,101.12)
PPP1R15A	0	0.371995	0.676	0.569	0	0	(28.46,61.98,174.6)	0	0	0.02	0.08	0.26	112.65	(63.33,112.65,442.96)
MOB1B	0	0.371684	0.421	0.307	0	0	(6.42,9.79,14.62)	0.1	0.57	0.9	1	1	2.51	(0.87,2.51,12.9)
AC103591.3	0	0.370889	0.424	0.306	0	0
PBX4	0	0.370355	0.183	0.033	0	0	(0.84,1.72,4.91)	0.9	0.96	0.96	0.98	0.98	4.33	(1.87,4.33,11.64)
STK17A	0	0.369438	0.465	0.327	0	0	(6.93,11.09,21.3)	0.06	0.41	0.8	0.88	0.96	39.63	(25.37,39.63,67.41)
SENP5	0	0.369286	0.595	0.451	0	0	(9.86,14.2,21.28)	0.02	0.22	0.53	0.86	0.98	8.74	(4.34,8.74,22.16)
SMURF1	0	0.368744	0.552	0.377	0	0	(9.04,18.78,34.03)	0.02	0.26	0.39	0.55	0.76	7.6	(3.78,7.6,17.68)
HES1	0	0.36783	0.158	0.011	0	0	(16.68,41.6,147)	0.02	0.02	0.08	0.29	0.33	3.44	(1.15,3.44,40.44)
LIMD2	0	0.367674	0.73	0.63	0	0	(3.83,7.27,16.84)	0.26	0.71	0.84	0.94	1	158.95	(109.18,158.95,317.22)
ARFGEF2	0	0.367383	0.484	0.297	0	0	(8.86,17.53,22.2)	0	0.26	0.39	0.78	0.96	3.23	(1.19,3.23,30.65)
MAPK1	0	0.367337	0.547	0.362	0	0	(21.52,27.77,42.39)	0	0.04	0.1	0.16	0.63	28.3	(17.62,28.3,56.76)
EP300	0	0.366767	0.533	0.36	0	0	(10,29.55,42.41)	0	0.22	0.33	0.35	0.53	17.94	(6.86,17.94,38.68)
RPL36A	0	0.365377	0.834	0.815	0	0	(138.6,317,577.3)	0	0	0	0	0	58.65	(18.36,58.65,955.13)
COX7A2	0	0.365162	0.85	0.761	0	0	(110.55,131.2,158.5)	0	0	0	0	0	51.27	(25.56,51.27,150.11)
ANKRD12	0	0.36499	0.808	0.763	0	0	(5.75,11.81,18.18)	0.08	0.41	0.72	0.94	1	5.62	(1.84,5.62,19.88)
ETS1	0	0.364458	0.275	0.118	0	0	(5.71,17.7,61.6)	0.16	0.37	0.41	0.53	0.69	54.66	(14.4,54.66,146.11)
CFD	0	0.36434	0.128	0.06	0	0	(4.84,160.3,1073.5)	0.22	0.29	0.31	0.35	0.37	51.04	(15.34,51.04,275.22)
ACAP2	0	0.364251	0.752	0.646	0	0	(5.33,12.93,21.65)	0.14	0.39	0.57	0.76	1	21.12	(10.64,21.12,39.25)
DUSP10	0	0.362112	0.358	0.177	0	0	(2.77,4.69,9.66)	0.51	0.92	0.96	0.98	0.98	6.06	(1.97,6.06,40.84)
HIVEP2	0	0.361876	0.479	0.366	0	0	(6.58,9.83,19.37)	0.14	0.51	0.86	0.9	0.98	4.06	(1.42,4.06,13.54)
A1BG	0	0.360581	0.392	0.204	0	0	(1.69,3.56,9.32)	0.71	0.9	0.96	0.98	0.98	2.64	(1.26,2.64,7.68)
HECTD4	0	0.360328	0.515	0.375	0	0	(9.21,15.03,23.37)	0.02	0.28	0.49	0.76	0.94	4.35	(1.99,4.35,17.3)
RBPJ	0	0.359939	0.584	0.441	0	0	(13.23,27.17,45.33)	0	0.06	0.26	0.41	0.53	29.31	(17.96,29.31,56.45)
ETS2	0	0.359489	0.522	0.514	0	0	(22.42,74.88,154.9)	0	0	0.08	0.14	0.31	53.12	(13.58,53.12,260.55)
ARHGAP10	0	0.359369	0.215	0.087	0	0	(2.82,25.43,90.12)	0.28	0.35	0.39	0.43	0.59	2.37	(0.9,2.37,21.86)
MAP4K4	0	0.359364	0.508	0.326	0	0	(20.27,35.41,80.14)	0	0.06	0.14	0.2	0.41	31.82	(15.83,31.82,72.29)
SPRED2	0	0.356652	0.383	0.234	0	0	(9.08,15.65,29.22)	0.02	0.29	0.47	0.67	0.92	1.48	(0.63,1.48,7.56)
KDM6B	0	0.356359	0.369	0.191	0	0	(7.62,19.99,36.52)	0.08	0.31	0.37	0.51	0.78	43.81	(26.92,43.81,115.95)
STAT1	0	0.356181	0.338	0.212	0	0	(17.84,32.97,45.66)	0	0	0.04	0.26	0.43	45.58	(22.21,45.58,452.7)
ASH1L	0	0.355734	0.759	0.732	0	0	(10.28,18.13,30.85)	0.02	0.2	0.35	0.55	0.88	5.7	(2.44,5.7,18.34)
ZNF644	0	0.355474	0.697	0.612	0	0	(5.34,10.32,15.04)	0.18	0.49	0.88	0.98	1	2.25	(0.69,2.25,13.75)
AP003086.2	0	0.355285	0.541	0.379	0	0
GRB2	0	0.354865	0.597	0.464	0	0	(45.51,59.42,77.94)	0	0	0	0.04	0.08	137.2	(73.98,137.2,273.68)
HIP1	0	0.354821	0.365	0.245	0	0	(7.16,12.44,34.45)	0.08	0.31	0.63	0.71	0.84	15	(5.86,15,31.98)
MAX	0	0.354435	0.633	0.516	0	0	(20.7,38.5,67.02)	0	0	0.04	0.14	0.39	56.15	(38.77,56.15,89.67)
RAB2A	0	0.35338	0.756	0.675	0	0	(38.94,53.22,79.78)	0	0	0	0.02	0.08	24.46	(10.89,24.46,37.47)
PRRC2C	0	0.35322	0.828	0.744	0	0	(16.69,40.6,60.56)	0	0	0.08	0.29	0.37	22.18	(9.83,22.18,99.15)
RBM47	0	0.35311	0.155	0.092	0	0	(0.34,2.07,34.15)	0.61	0.69	0.74	0.76	0.84	16.28	(6.54,16.28,41.44)
TOMM5	0	0.352949	0.395	0.18	0	0	(15.14,19.91,25.42)	0	0.04	0.2	0.55	0.98	3.15	(1.51,3.15,42.83)
HUWE1	0	0.352827	0.513	0.452	0	0	(20.86,37.33,53.12)	0	0	0.02	0.16	0.37	12.03	(5.3,12.03,89.58)
HBA1	0	0.352792	0.104	0.02	0	0	(2.05,4.9,10.79)	0.57	0.84	0.92	0.98	0.98	7793.5	(40.8,7793.5,33883)
SCFD1	0	0.352381	0.637	0.534	0	0	(14.88,23.26,36.35)	0	0.02	0.22	0.37	0.72	13.29	(5.81,13.29,37.16)
AGO2	0	0.352027	0.543	0.407	0	0	(5.53,12.05,18)	0.18	0.43	0.72	0.96	1	10.09	(6.57,10.09,19.88)
VCL	0	0.351638	0.415	0.291	0	0	(7.08,49.44,215.2)	0.04	0.23	0.28	0.35	0.35	19.89	(10.33,19.89,43.39)
RBM8A	0	0.350889	0.69	0.567	0	0	(23.27,28.44,38.24)	0	0.04	0.08	0.14	0.55	21.35	(12.57,21.35,42.68)
SLMAP	0	0.350846	0.581	0.422	0	0	(4.43,11.15,38.84)	0.23	0.37	0.71	0.8	0.82	4.19	(1.63,4.19,10.29)
TRA2A	0	0.350647	0.75	0.667	0	0	(37.31,64.82,109)	0	0	0	0.04	0.1	33.91	(14.66,33.91,112.72)
UBAP1	0	0.350394	0.507	0.358	0	0	(39.18,64.09,88.1)	0	0	0	0.02	0.04	78.9	(50.54,78.9,204.02)
EIF4G2	0	0.349513	0.658	0.525	0	0	(148.3,243.9,369.7)	0	0	0	0	0	156.7	(69.4,156.7,339.93)
AC069368.1	0	0.349258	0.219	0.053	0	0
NUP58	0	0.348899	0.517	0.326	0	0	(6.02,9.14,17.08)	0.1	0.53	0.78	0.94	1	10.41	(6.13,10.41,30.66)
NDUFS5	0	0.34736	0.756	0.722	0	0	(339.9,397.3,554.4)	0	0	0	0	0	81.81	(43.62,81.81,435.41)
ZFAND2A	0	0.345857	0.243	0.095	0	0	(18.91,24.83,34.89)	0.02	0.06	0.08	0.26	0.8	18.85	(9.74,18.85,44.35)
EZH2	0	0.345769	0.452	0.278	0	0	(1,2.54,9.17)	0.72	0.9	0.96	0.98	0.98	3.69	(1.48,3.69,50.17)
ATAD2B	0	0.345761	0.606	0.438	0	0	(1.68,5.24,9.27)	0.45	0.98	1	1	1	2.96	(1.17,2.96,11.87)
UBE2K	0	0.344976	0.632	0.512	0	0	(20.24,29.25,37.78)	0	0.02	0.06	0.2	0.53	14.68	(6.88,14.68,50.29)
CLK1	0	0.344823	0.535	0.358	0	0	(63.08,132.35,243.65)	0	0	0	0	0	70.02	(32.05,70.02,224.93)
CORO1A	0	0.344588	0.532	0.399	0	0	(10.15,18.42,42.13)	0.1	0.2	0.37	0.57	0.84	682.25	(398.88,682.25,1463.2)
PIK3CA	0	0.344119	0.505	0.353	0	0	(3.87,9.36,18.44)	0.29	0.55	0.74	0.92	1	6.99	(2.47,6.99,20.74)
SNHG15	0	0.343307	0.406	0.244	0	0	(6.63,11.54,21.54)	0.06	0.43	0.63	0.86	1	12.83	(3.46,12.83,46)
BRI3	0	0.341945	0.58	0.504	0	0	(17.94,37.96,56.3)	0	0	0.08	0.26	0.35	57.8	(28.48,57.8,112.32)
FAR1	0	0.341364	0.475	0.305	0	0	(12.93,25.79,41.18)	0.02	0.08	0.31	0.39	0.69	20.76	(7.19,20.76,37.57)
FMNL1	0	0.341124	0.514	0.343	0	0	(8.45,13.95,29.62)	0.08	0.26	0.55	0.74	0.92	205.9	(107.98,205.9,470)
RBM38	0	0.340949	0.302	0.129	0	0	(13.68,21.18,68.44)	0	0.04	0.29	0.47	0.61	171.1	(112.7,171.1,342.24)
RIPK2	0	0.340824	0.475	0.415	0	0	(4.57,8.63,14.8)	0.31	0.57	0.9	0.96	1	11.75	(6.82,11.75,34.51)
SNHG25	0	0.339637	0.52	0.371	0	0	(1.95,3.64,7.83)	0.69	0.96	1	1	1	1.87	(0.61,1.87,10.61)
NFKB2	0	0.338714	0.27	0.069	0	0	(3.97,28.2,48.21)	0.23	0.28	0.35	0.37	0.53	64.36	(35.78,64.36,171.68)
ANKRD11	0	0.338159	0.8	0.681	0	0	(10.5,19.43,28)	0	0.2	0.37	0.51	0.94	13.93	(7.43,13.93,26.58)
MOB3A	0	0.337999	0.325	0.134	0	0	(9.54,26.37,44.95)	0	0.23	0.33	0.45	0.59	157.7	(82.38,157.7,344.72)
PTP4A2	0	0.336324	0.631	0.534	0	0	(55.08,83.27,120.8)	0	0	0	0	0.04	73.54	(45.05,73.54,125.01)
ARIH1	0	0.335641	0.828	0.735	0	0	(4.73,10.22,14.24)	0.22	0.49	0.94	0.98	1	5.57	(2.85,5.57,11.15)
BACH1	0	0.335616	0.464	0.297	0	0	(3.25,11.11,19.48)	0.31	0.47	0.74	0.92	1	14.35	(8.24,14.35,39.13)
HES4	0	0.335463	0.143	0.006	0	0	(10,21.79,39.53)	0.08	0.22	0.28	0.39	0.67	3.33	(0.52,3.33,22.84)
RB1CC1	0	0.335106	0.711	0.62	0	0	(14.42,21.21,29.82)	0	0.06	0.26	0.41	0.9	9.48	(3.17,9.48,17.2)
MYL12A	0	0.335051	0.694	0.678	0	0	(25.69,147.9,359.3)	0	0	0	0.12	0.22	306.1	(200.66,306.1,772.13)
ARHGAP31	0	0.334909	0.19	0.056	0	0	(3.89,6.79,17.42)	0.37	0.71	0.88	0.92	1	2.03	(0.82,2.03,15.79)
KCMF1	0	0.334415	0.569	0.426	0	0	(10.19,16.87,21.16)	0	0.18	0.41	0.74	0.96	14.85	(9.86,14.85,25.66)
NEDD9	0	0.333416	0.213	0.064	0	0	(2.75,10.1,47.29)	0.37	0.49	0.69	0.8	0.84	14.39	(7.67,14.39,30.83)
HELZ	0	0.332914	0.596	0.441	0	0	(4.42,9.42,14.09)	0.29	0.55	0.94	1	1	5.99	(2.69,5.99,13.65)
MARCH6	0	0.332808	0.724	0.649	0	0	(22.86,34,52.92)	0	0	0.04	0.16	0.35	20.67	(10.12,20.67,49.36)
IER5	0	0.3328	0.31	0.154	0	0	(5.31,12.08,34.94)	0.2	0.33	0.67	0.76	0.86	24.52	(7.91,24.52,81.5)
RAP1B	0	0.332763	0.856	0.817	0	0	(2.24,6.36,11.16)	0.41	0.78	0.96	1	1	7.42	(2.99,7.42,13.21)
STX11	0	0.332291	0.227	0.05	0	0	(0.7,2.88,12.3)	0.71	0.84	0.9	0.92	0.96	39.81	(23.72,39.81,130.95)
ACSM3	0	0.332285	0.197	0.335	0	0	(0.06,1.39,11.12)	0.76	0.88	0.94	0.94	0.94	0.7	(0.29,0.7,3.82)
MARCH3	0	0.331798	0.434	0.339	0	0	(1.33,2.38,4.9)	0.9	0.96	0.98	1	1	2.4	(1.52,2.4,5.2)
SNRPG	0	0.33031	0.634	0.51	0	0	(16.36,27.87,35.7)	0	0	0.16	0.35	0.55	7.06	(2.99,7.06,92.6)
AC016831.7	0	0.329765	0.822	0.641	0	0
CCDC50	0	0.328973	0.286	0.084	0	0	(11.61,21.04,43.89)	0	0.18	0.33	0.49	0.59	3.28	(1.26,3.28,51.45)
CREB5	0	0.328483	0.216	0.061	0	0	(1.72,3.28,6.97)	0.78	0.98	1	1	1	10.65	(3.52,10.65,62.31)
AP002336.2	0	0.327971	0.312	0.136	0	0
BIRC2	0	0.327879	0.445	0.283	0	0	(14.3,23.77,32.59)	0	0.02	0.23	0.33	0.74	19.07	(6.42,19.07,41.09)
USP34	0	0.325869	0.751	0.665	0	0	(8.5,18.03,26.07)	0.02	0.29	0.41	0.61	0.96	7.42	(2.77,7.42,36.12)
CELF2	0	0.325627	0.854	0.857	0	0	(8.38,14.66,35.57)	0.1	0.29	0.51	0.59	0.8	40.86	(23.13,40.86,82.65)
HNRNPH1	0	0.325571	0.777	0.662	0	0	(43.7,151.2,216.8)	0	0	0	0	0	53.52	(21.97,53.52,273.32)
MICAL2	0	0.323604	0.171	0.042	0	0	(4.44,10.85,54.99)	0.22	0.49	0.59	0.67	0.76	8.9	(3.99,8.9,21.24)
TNFAIP3	0	0.323315	0.382	0.257	0	0	(2.06,14.14,41.02)	0.29	0.37	0.51	0.57	0.82	49.44	(20.95,49.44,224.95)
CMTM6	0	0.322384	0.556	0.443	0	0	(8.93,30.88,46.95)	0.02	0.28	0.35	0.37	0.49	54.58	(31.95,54.58,212.41)
GNG5	0	0.322241	0.712	0.689	0	0	(43.66,123.5,162.25)	0	0	0.02	0.04	0.08	220.45	(138.08,220.45,464.74)
RCOR1	0	0.321542	0.51	0.367	0	0	(4.78,15.08,28.23)	0.22	0.33	0.49	0.76	0.94	14.63	(9.85,14.63,26.18)
KPNA1	0	0.321192	0.455	0.309	0	0	(8.67,15,21.56)	0	0.29	0.51	0.8	0.98	12.83	(7.26,12.83,20.16)
AMBRA1	0	0.320543	0.558	0.404	0	0	(5.84,10.59,16.48)	0.14	0.45	0.8	1	1	5.85	(2.96,5.85,13.74)
GALNT2	0	0.319115	0.416	0.333	0	0	(9.3,20.17,42.85)	0	0.23	0.39	0.47	0.78	16.16	(6.61,16.16,49.7)
FBXO11	0	0.318795	0.751	0.678	0	0	(11.46,21.91,37.52)	0	0.16	0.31	0.47	0.78	12.27	(4.47,12.27,28.35)
TRIP12	0	0.318743	0.56	0.412	0	0	(15.37,34.16,43.89)	0	0	0.16	0.29	0.41	30.89	(15.36,30.89,62.99)
MAP3K1	0	0.31859	0.348	0.197	0	0	(2.63,5.71,19.7)	0.37	0.69	0.84	0.9	0.96	13.75	(6.39,13.75,33.56)
INPP5A	0	0.318232	0.409	0.266	0	0	(16.58,29.63,77.92)	0	0.06	0.16	0.28	0.51	13.14	(7.43,13.14,22.42)
DDIT3	0	0.318103	0.281	0.12	0	0	(38.1,55.21,80.03)	0	0	0	0.04	0.08	43.34	(25.45,43.34,143.15)
DDIT4	0	0.317748	0.322	0.21	0	0	(50.37,142.5,330.7)	0	0	0	0	0	243.15	(45.94,243.15,961.92)
LCOR	0	0.317382	0.66	0.545	0	0	(1.54,3.27,4.81)	0.9	1	1	1	1	3.07	(1.3,3.07,5.58)
ISG20	0	0.316969	0.263	0.091	0	0	(1.62,4.67,15.09)	0.51	0.74	0.88	0.94	1	63.25	(38.31,63.25,113.43)
UQCR11	0	0.316614	0.668	0.553	0	0	(59.75,65.96,91.56)	0	0	0	0.02	0.02	44.03	(23.54,44.03,72.24)
BAZ1A	0	0.3155	0.565	0.463	0	0	(2.71,12.59,24.33)	0.29	0.43	0.59	0.78	0.94	37.2	(18.13,37.2,78.63)
IP6K1	0	0.315335	0.488	0.353	0	0	(23.27,31.24,49.55)	0	0.06	0.1	0.14	0.49	25.93	(14.99,25.93,49.6)
TTC7A	0	0.31504	0.479	0.242	0	0	(7.04,15.57,25.97)	0.04	0.29	0.45	0.67	0.9	18.99	(9.15,18.99,32.58)
TLE4	0	0.314828	0.743	0.637	0	0	(5.85,9.17,18.66)	0.12	0.57	0.82	0.9	0.98	13.5	(7,13.5,24.04)
NDUFA1	0	0.3148	0.739	0.634	0	0	(252.4,282.5,376.1)	0	0	0	0	0	117.45	(54.32,117.45,428.15)
CFL1	0	0.314785	0.891	0.873	0	0	(148.05,200.8,296.8)	0	0	0	0	0	380.15	(261.48,380.15,661.52)
PPP2R2A	0	0.314585	0.529	0.395	0	0	(13.49,20.24,32.72)	0	0.08	0.28	0.49	0.74	18.63	(11.57,18.63,39.65)
RSL24D1	0	0.314557	0.838	0.761	0	0	(29.8,44.56,84.86)	0	0	0.02	0.06	0.22	12.76	(3.93,12.76,111.01)
VOPP1	0	0.314284	0.33	0.199	0	0	(7.84,14.7,21.42)	0.08	0.29	0.55	0.78	0.96	25.36	(10.36,25.36,67.02)
ZFAND6	0	0.311294	0.714	0.628	0	0	(22.42,40.32,48.97)	0	0	0.04	0.12	0.31	33.18	(13.76,33.18,57.55)
EIF2AK3	0	0.311051	0.322	0.202	0	0	(4.32,10.24,18.28)	0.26	0.47	0.8	0.98	1	4.19	(1.33,4.19,39.16)
PUM1	0	0.310644	0.714	0.598	0	0	(18.59,32.51,50.08)	0	0	0.1	0.23	0.45	9.23	(3.81,9.23,37.4)
ETF1	0	0.309947	0.536	0.388	0	0	(26.28,56.92,84.12)	0	0	0	0.04	0.29	36.8	(20.41,36.8,91.38)
SRPK2	0	0.309821	0.64	0.545	0	0	(12.44,17.3,30.27)	0.06	0.16	0.33	0.63	0.88	16.19	(9.62,16.19,29.46)
RAB30	0	0.309736	0.141	0.023	0	0	(3.83,4.88,7.36)	0.53	0.98	1	1	1	1.17	(0.32,1.17,12.61)
PPP6R2	0	0.309706	0.518	0.36	0	0	(29.87,43.31,66.03)	0	0	0	0.02	0.22	32.25	(17.09,32.25,59.89)
EIF5A	0	0.30939	0.733	0.633	0	0	(101.8,168.7,238)	0	0	0	0	0	128.7	(74.32,128.7,538.7)
ANKRD33B	0	0.309241	0.277	0.148	0	0	(0.88,3.1,8.61)	0.76	0.98	1	1	1	1.11	(0.43,1.11,28)
RC3H1	0	0.309107	0.693	0.564	0	0	(3.73,8.94,12.09)	0.29	0.69	0.96	1	1	10.02	(4.91,10.02,17.1)
WARS	0	0.30819	0.215	0.062	0	0	(19.62,32.06,56.01)	0	0	0.08	0.22	0.49	50.71	(25.66,50.71,179.54)
ZNF292	0	0.307575	0.737	0.689	0	0	(3.91,10.09,14.17)	0.29	0.49	0.9	1	1	5.37	(1.91,5.37,28.61)
ROMO1	0	0.30558	0.55	0.423	0	0	(59.9,88.67,118.7)	0	0	0	0	0	41.56	(21.07,41.56,127.54)
PSME4	0	0.305531	0.722	0.685	0	0	(7.77,20.7,29.8)	0	0.26	0.33	0.49	0.9	14.38	(8.5,14.38,35.24)
SON	0	0.305501	0.872	0.844	0	0	(22.11,53.67,86.12)	0	0	0	0.18	0.31	24.15	(9.98,24.15,98.14)
SETD2	0	0.305413	0.68	0.554	0	0	(9.57,24.6,35.8)	0	0.23	0.33	0.41	0.76	13.93	(6.73,13.93,36.82)
TMEM41B	0	0.304917	0.426	0.279	0	0	(11.23,16.48,24.05)	0.02	0.1	0.43	0.67	0.96	9.04	(3.66,9.04,19.24)
SNRPA1	0	0.30371	0.539	0.407	0	0	(15.75,27.91,39.29)	0	0	0.2	0.33	0.51	12.3	(5.98,12.3,94.24)
SMAP2	0	0.303532	0.488	0.355	0	0	(23.71,33.39,63.57)	0	0.02	0.12	0.14	0.45	335.4	(174.96,335.4,1277)
AP001011.1	0	0.302973	0.353	0.186	0	0
CMIP	0	0.30277	0.462	0.328	0	0	(8.02,13.81,23.54)	0.1	0.29	0.59	0.78	0.98	13.61	(9.23,13.61,25.05)
RPL37A	0	0.301964	0.997	0.993	0	0	(157,250.2,442.7)	0	0	0	0	0	139.8	(65.48,139.8,566.75)
BCL3	0	0.301763	0.251	0.064	0	0	(5.06,36.57,69.57)	0.2	0.28	0.29	0.33	0.39	95.7	(42.89,95.7,193.56)
PRDM2	0	0.301351	0.621	0.496	0	0	(10.33,17.37,26.57)	0.04	0.2	0.39	0.59	0.94	11.34	(4.84,11.34,31.14)
NUP153	0	0.301217	0.542	0.382	0	0	(8.54,22.9,35.13)	0	0.26	0.35	0.39	0.71	17.63	(7.7,17.63,73.72)
GRK3	0	0.301007	0.424	0.309	0	0	(2.98,5.07,11.98)	0.49	0.82	0.94	1	1	5.95	(2.54,5.95,30.67)
MKNK2	0	0.300857	0.306	0.143	0	0	(31.22,104.7,162.8)	0	0	0	0	0.2	161.35	(99.41,161.35,442.69)
MTMR3	0	0.299862	0.417	0.244	0	0	(7.45,9.85,15.48)	0.08	0.53	0.84	1	1	15.11	(4.81,15.11,38.02)
RHOG	0	0.299167	0.456	0.317	0	0	(21.01,50.58,80.04)	0	0	0.1	0.18	0.35	445.15	(203.86,445.15,1400.6)
COL4A3BP	0	0.298262	0.514	0.411	0	0	(12.56,19.2,28.35)	0	0.18	0.31	0.51	0.92	17.74	(6.67,17.74,35.34)
SF3B1	0	0.298002	0.718	0.618	0	0	(46.7,125.1,183.6)	0	0	0	0	0	88.16	(32.11,88.16,220.21)
CEP85L	0	0.297276	0.468	0.341	0	0	(1.88,4.22,9.85)	0.67	0.94	0.96	0.98	0.98	2.7	(0.88,2.7,8.31)
AKIRIN2	0	0.296185	0.403	0.258	0	0	(26.53,35.58,49.78)	0	0.02	0.02	0.1	0.26	73.48	(46.57,73.48,114.07)
PRRC2B	0	0.29507	0.606	0.464	0	0	(20.26,37.38,55.09)	0	0.02	0.02	0.2	0.35	16.01	(7.48,16.01,57.22)
AC026202.2	0	0.294875	0.264	0.094	0	0
GPCPD1	0	0.293966	0.501	0.445	0	0	(14.58,24.16,47.46)	0	0.08	0.22	0.37	0.65	60.77	(35.49,60.77,120.24)
WDR48	0	0.293623	0.493	0.366	0	0	(10.65,15.71,25.45)	0.02	0.14	0.45	0.76	0.98	9.3	(4.74,9.3,17.76)
CDC14A	0	0.293588	0.525	0.438	0	0	(1.49,3.6,7.36)	0.69	0.98	0.98	0.98	1	2.9	(1.06,2.9,7.16)
SFT2D1	0	0.293366	0.465	0.326	0	0	(18.78,24.62,33.99)	0	0.06	0.12	0.33	0.76	31.09	(14.28,31.09,63.25)
MAP2K3	0	0.29275	0.316	0.14	0	0	(9.77,29.69,57.08)	0.02	0.23	0.26	0.28	0.51	122.55	(59.71,122.55,240.31)
TPM3	0	0.292643	0.85	0.844	0	0	(33.61,46.35,78.19)	0	0	0	0.06	0.14	128.3	(86.5,128.3,210.31)
MXD1	0	0.292444	0.32	0.202	0	0	(4.91,11.85,19.21)	0.23	0.41	0.72	0.92	0.94	201.45	(37.77,201.45,659.48)
TAB2	0	0.292278	0.557	0.474	0	0	(17.62,30.64,49.74)	0	0	0.1	0.31	0.45	24.26	(11.81,24.26,43.24)
FAM222B	0	0.291266	0.437	0.33	0	0	(7.09,11.41,15.68)	0.04	0.39	0.84	0.94	0.98	4.54	(2.42,4.54,10.03)
RNMT	0	0.291065	0.674	0.581	0	0	(11.38,17.39,23.5)	0	0.16	0.43	0.71	1	9.59	(4.1,9.59,34.94)
ARPC5L	0	0.290724	0.417	0.282	0	0	(19.48,23.34,43.97)	0	0.02	0.04	0.23	0.71	19.17	(9.3,19.17,69)
WDR26	0	0.290354	0.471	0.326	0	0	(15.96,41.49,57.44)	0	0	0.14	0.28	0.35	45.69	(28.08,45.69,74.34)
SYF2	0	0.290347	0.733	0.626	0	0	(17.41,31.36,56.32)	0	0	0.14	0.28	0.43	29.74	(13.11,29.74,45.79)
ASXL1	0	0.290296	0.581	0.487	0	0	(12.08,30.31,55.75)	0	0.16	0.26	0.35	0.49	13.88	(5.94,13.88,51.11)
NME2	0	0.290093	0.287	0.111	0	0	(146.5,307.4,419.4)	0	0	0	0	0	102.8	(52.75,102.8,585.91)
DDX5	0	0.28895	0.951	0.942	0	0	(120.2,327.5,554.8)	0	0	0	0	0	211.45	(103.94,211.45,627.97)
PTPN2	0	0.288106	0.577	0.486	0	0	(4.65,10.94,17.41)	0.23	0.47	0.8	0.96	1	12.25	(5.55,12.25,25.96)
TRPC4AP	0	0.287243	0.486	0.378	0	0	(46.3,83.76,115.3)	0	0	0	0	0	87.28	(56.84,87.28,133.52)
C15orf48	0	0.286889	0.112	0.002	0	0	(0.15,0.54,32.16)	0.82	0.86	0.88	0.88	0.88	0.75	(0.25,0.75,6.79)
AP1S3	0	0.286519	0.185	0.052	0	0	(0.32,0.54,1.69)	0.98	1	1	1	1	0.37	(0.12,0.37,10.01)
GBF1	0	0.28637	0.353	0.199	0	0	(19.16,42.64,57.1)	0	0	0.08	0.22	0.31	18.99	(9.94,18.99,51.49)
CLASP1	0	0.286286	0.509	0.39	0	0	(13.26,22.48,29.16)	0	0.06	0.28	0.43	0.96	11.98	(5.29,11.98,30.73)
NPEPPS	0	0.286066	0.51	0.414	0	0	(24.29,46.6,68.53)	0	0	0.02	0.14	0.29	35.28	(14.81,35.28,62.53)
RPS6KA3	0	0.285373	0.627	0.559	0	0	(7.51,16.85,25.45)	0.06	0.31	0.41	0.69	0.96	21.73	(10.27,21.73,41.69)
PIAS1	0	0.285013	0.632	0.516	0	0	(5.48,14.95,23.68)	0.12	0.35	0.51	0.72	1	19.41	(12.48,19.41,32.79)
AES	0	0.284957	0.659	0.613	0	0	(249.8,301.2,503)	0	0	0	0	0	253.5	(110.52,253.5,439.75)
KIAA0232	0	0.284643	0.415	0.265	0	0	(13.67,17.4,23.83)	0.02	0.06	0.35	0.67	0.98	13.2	(6.5,13.2,23.78)
TCF7	0	0.284287	0.254	0.079	0	0	(0.79,2.02,4.86)	0.9	0.98	1	1	1	19.96	(8.63,19.96,60.51)
LSM14A	0	0.284222	0.65	0.582	0	0	(30.94,61.07,94.14)	0	0	0	0	0.18	37.74	(19.19,37.74,95.29)
ATF4	0	0.283938	0.528	0.403	0	0	(161.1,336.1,590.6)	0	0	0	0	0	159.6	(86.56,159.6,429.49)
CDC73	0	0.28284	0.552	0.434	0	0	(6.43,12.46,22.32)	0.06	0.35	0.57	0.82	0.96	9.46	(5.15,9.46,23)
COPS9	0	0.282119	0.582	0.43	0	0	(27.8,36.16,65.56)	0	0.02	0.04	0.04	0.23	12.34	(6.28,12.34,32.71)
DOCK9	0	0.281753	0.143	0.019	0	0	(7.87,13.14,27)	0.1	0.33	0.61	0.72	0.94	1.08	(0.45,1.08,6.24)
RIN3	0	0.281345	0.448	0.316	0	0	(2.02,7.19,15.47)	0.43	0.57	0.88	0.94	1	56.86	(31.39,56.86,160.35)
ZC3H15	0	0.281006	0.7	0.61	0	0	(31.42,43.78,54.35)	0	0	0.02	0.02	0.2	15.34	(6.41,15.34,98.67)
RAB10	0	0.280423	0.541	0.446	0	0	(44.92,63.45,103.75)	0	0	0	0	0.06	54.3	(23.78,54.3,99.27)
PITPNA	0	0.279903	0.357	0.198	0	0	(43.92,63.57,90.58)	0	0	0	0.04	0.1	48.92	(25.15,48.92,73.87)
PPIA	0	0.279602	0.932	0.912	0	0	(174.6,223.3,288.25)	0	0	0	0	0	118.25	(63.44,118.25,606.06)
AC104365.1	0	0.279274	0.194	0.074	0	0
UQCRQ	0	0.279082	0.613	0.5	0	0	(127.7,153.45,216.65)	0	0	0	0	0	36.1	(17.05,36.1,180.48)
SBDS	0	0.278633	0.464	0.327	0	0	(111.65,153.7,274.4)	0	0	0	0	0	17.77	(7.23,17.77,75.61)
SEC24B	0	0.278224	0.529	0.385	0	0	(9.92,23.28,36.66)	0	0.22	0.31	0.37	0.67	13.75	(6.01,13.75,30.12)
RBM33	0	0.277932	0.591	0.449	0	0	(9.5,18.89,29.17)	0	0.26	0.39	0.53	0.94	16.85	(7.58,16.85,32.67)
RLF	0	0.27783	0.615	0.503	0	0	(5.85,12.6,20.52)	0.14	0.43	0.65	0.86	1	10.89	(5.04,10.89,33.44)
EPS15	0	0.27765	0.638	0.556	0	0	(25.39,35.58,48.53)	0	0.04	0.08	0.14	0.31	23.55	(10.31,23.55,69.18)
ACSL1	0	0.276757	0.353	0.253	0	0	(19.7,48.08,141)	0	0.02	0.16	0.22	0.31	293.45	(74,293.45,1474.1)
TNFAIP2	0	0.276559	0.213	0.09	0	0	(12.62,41.87,101.2)	0.04	0.18	0.26	0.33	0.41	83.34	(34.13,83.34,241.12)
UBB	0	0.276462	0.924	0.927	0	0	(230.2,263.5,347.6)	0	0	0	0	0	392.55	(258.28,392.55,708.22)
WHAMM	0	0.27625	0.369	0.234	0	0	(5.83,12.15,17.46)	0.16	0.35	0.69	1	1	6.96	(3.11,6.96,18.19)
SH2B3	0	0.275774	0.427	0.254	0	0	(6,14.11,26.06)	0.04	0.41	0.63	0.78	0.92	23.45	(9.87,23.45,58.39)
CSNK1A1	0	0.275057	0.732	0.646	0	0	(26.65,59.08,86.53)	0	0	0	0.02	0.23	33.88	(16,33.88,56.91)
UBA6	0	0.274694	0.514	0.404	0	0	(4.68,9.95,14.66)	0.23	0.51	0.9	0.98	1	5.42	(2,5.42,23.22)
HSPD1	0	0.273887	0.603	0.818	0	0	(99.77,130.9,203)	0	0	0	0	0	68.47	(19.9,68.47,578.05)
YME1L1	0	0.272725	0.58	0.478	0	0	(16.84,36.24,47.89)	0	0	0.12	0.29	0.35	27.02	(14.4,27.02,69.85)
KLHL24	0	0.272542	0.531	0.421	0	0	(7.9,15.04,23.69)	0	0.33	0.49	0.74	1	7.59	(3.99,7.59,17.95)
OGFRL1	0	0.271581	0.334	0.234	0	0	(7.01,15.25,30.61)	0.12	0.28	0.49	0.71	0.88	8.99	(4.47,8.99,21.87)
NOP10	0	0.271022	0.586	0.486	0	0	(69.03,121.5,171.25)	0	0	0	0	0	265.95	(170.34,265.95,479.09)
CGAS	0	0.270634	0.213	0.075	0	0
DUSP2	0	0.270427	0.34	0.189	0	0	(2.99,6.69,25.09)	0.37	0.72	0.86	0.88	0.94	78.37	(7.3,78.37,560.31)
AHCTF1	0	0.269296	0.486	0.35	0	0	(5.73,15.75,23.4)	0.18	0.35	0.49	0.8	0.98	10.98	(4.88,10.98,22.25)
ARID3B	0	0.269028	0.228	0.078	0	0	(2.11,4.8,9.1)	0.55	0.92	0.98	0.98	0.98	20.69	(13.53,20.69,47.69)
ELMSAN1	0	0.268954	0.36	0.221	0	0	(5.83,18.05,32.47)	0.16	0.35	0.43	0.55	0.84	6.44	(2.47,6.44,37.03)
AKAP13	0	0.268715	0.824	0.742	0	0	(4.18,20.23,32.28)	0.26	0.31	0.35	0.49	0.84	23.1	(10.95,23.1,41.94)
NOL4L	0	0.267986	0.32	0.201	0	0	(4.2,6.99,15.84)	0.29	0.67	0.88	0.92	1	7.55	(3.53,7.55,17.27)
CMTM3	0	0.267223	0.321	0.175	0	0	(3.86,16.46,55.09)	0.22	0.37	0.47	0.59	0.71	34.84	(16.8,34.84,67.8)
DCP1A	0	0.266939	0.522	0.415	0	0	(5.1,12.68,21.67)	0.2	0.37	0.59	0.86	1	7.18	(2.99,7.18,20.45)
MAP4K3	0	0.266744	0.478	0.393	0	0	(9.64,20.32,30.52)	0	0.23	0.39	0.49	0.86	1	(0.32,1,11.73)
SH3GLB1	0	0.266738	0.56	0.435	0	0	(17.69,36.57,59.23)	0	0.02	0.06	0.28	0.41	43.4	(27.78,43.4,126.21)
SLC25A25	0	0.2663	0.241	0.087	0	0	(13.46,17.62,46.22)	0.02	0.12	0.28	0.59	0.8	7.23	(3.25,7.23,20.77)
CDYL	0	0.265847	0.48	0.358	0	0	(4.96,10.87,19.98)	0.22	0.43	0.67	0.9	1	5.18	(2.82,5.18,22.06)
MECP2	0	0.265426	0.478	0.364	0	0	(8.79,12.79,27.18)	0.02	0.26	0.57	0.65	0.96	11.27	(8.21,11.27,22.17)
GPBP1L1	0	0.265289	0.553	0.423	0	0	(15.14,34.15,47)	0	0	0.2	0.29	0.41	29.29	(14.39,29.29,48.21)
RAB5A	0	0.265135	0.418	0.278	0	0	(28.55,37.67,49.8)	0	0	0.02	0.08	0.26	24.7	(12.6,24.7,38.89)
SAP18	0	0.264905	0.777	0.718	0	0	(58.47,72.31,94.49)	0	0	0	0	0.04	33.1	(17.64,33.1,66.63)
SAMHD1	0	0.264828	0.155	0.075	0	0	(14.51,48.36,130.1)	0	0.1	0.28	0.33	0.39	47.84	(21.59,47.84,119.92)
ATP6V0B	0	0.264774	0.512	0.43	0	0	(52.35,62.95,101)	0	0	0	0	0.02	128.35	(73.62,128.35,336.92)
RNF111	0	0.264194	0.487	0.361	0	0	(5.67,10.08,15.17)	0.16	0.49	0.86	1	1	11.34	(5.42,11.34,21.56)
RPRD1B	0	0.264127	0.341	0.18	0	0	(8.1,17.88,23.37)	0.02	0.26	0.33	0.71	0.98	6.67	(2.8,6.67,28.73)
RNASEK	0	0.263135	0.275	0.113	0	0	(152.9,198.05,259.9)	0	0	0	0	0	337.2	(221.3,337.2,612.62)
MNDA	0	0.263057	0.105	0.055	0	0	(1.74,2.45,8)	0.78	0.96	0.98	0.98	0.98	220.3	(79.74,220.3,2108.2)
TLK2	0	0.262723	0.505	0.404	0	0	(6.84,12.77,18.04)	0.04	0.35	0.65	0.94	0.98	9	(4.73,9,20.15)
ATP5MG	0	0.262059	0.962	0.946	0	0
TRAF4	0	0.261863	0.184	0.033	0	0	(8.52,13.39,32.21)	0.1	0.35	0.59	0.71	0.86	6.87	(1.37,6.87,85.18)
RARA	0	0.261283	0.312	0.151	0	0	(7.78,22.47,48.11)	0.14	0.26	0.31	0.45	0.63	56.59	(35.42,56.59,167.1)
MTMR10	0	0.261176	0.32	0.164	0	0	(16.14,20.88,28.79)	0	0.06	0.16	0.41	0.92	13.75	(7.81,13.75,29.31)
OST4	0	0.261174	0.846	0.81	0	0	(93.22,179,274.95)	0	0	0	0	0	200.15	(144.92,200.15,376.03)
SRP19	0	0.26102	0.415	0.262	0	0	(11.73,16.62,21.73)	0	0.1	0.41	0.8	0.98	7.65	(3.27,7.65,26.93)
AC074032.1	0	0.260547	0.332	0.181	0	0
USP9X	0	0.260292	0.601	0.472	0	0	(12.29,23.39,31.54)	0	0.1	0.29	0.37	0.78	16.8	(8.62,16.8,36.81)
CHMP4B	0	0.259898	0.33	0.211	0	0	(128.7,178.3,240.1)	0	0	0	0	0	157.4	(113.08,157.4,223.51)
LMNA	0	0.259788	0.423	0.309	0	0	(21.05,107.95,242.4)	0	0.06	0.16	0.2	0.29	10.21	(4.19,10.21,91.96)
REEP5	0	0.259716	0.277	0.108	0	0	(61.29,86.04,132.15)	0	0	0	0	0	40.02	(15.77,40.02,61.74)
UBL5	0	0.259478	0.758	0.719	0	0	(249.8,306.15,376.3)	0	0	0	0	0	242.45	(122.88,242.45,430.48)
DGKD	0	0.258922	0.357	0.211	0	0	(8.18,15.32,38.78)	0.02	0.37	0.49	0.65	0.78	39.86	(23.41,39.86,74.76)
RPS21	0	0.258231	0.996	0.996	0	0	(222.65,417.95,730.4)	0	0	0	0	0	212.35	(89.28,212.35,1033.6)
UBE2L3	0	0.257989	0.574	0.442	0	0	(46.35,59.99,78.5)	0	0	0	0.02	0.04	45.52	(23.47,45.52,79.83)
PIP4K2A	0	0.257845	0.533	0.453	0	0	(11.64,22.87,67.35)	0.06	0.1	0.35	0.45	0.65	55.82	(38.43,55.82,97.51)
TRIO	0	0.257564	0.566	0.472	0	0	(8.32,17.64,36.25)	0.02	0.29	0.43	0.61	0.86	2.34	(0.96,2.34,32.81)
AP1G1	0	0.257194	0.448	0.312	0	0	(12.25,24.09,33.21)	0	0.08	0.28	0.33	0.8	20.9	(10.24,20.9,39.85)
LINC00854	0	0.257184	0.292	0.207	0	0	(0.21,0.72,1.86)	0.98	0.98	0.98	0.98	0.98	0.97	(0.43,0.97,3.31)
KDM2A	0	0.256879	0.635	0.52	0	0	(12.77,32.08,54.07)	0	0.1	0.26	0.31	0.43	39.88	(21.07,39.88,62.91)
UPP1	0	0.25685	0.15	0.025	0	0	(10.71,16.33,51.39)	0.02	0.2	0.41	0.65	0.84	76.89	(31.69,76.89,317.7)
ACTR2	0	0.256192	0.665	0.585	0	0	(49.38,66.8,106.9)	0	0	0	0	0.06	116.6	(59.31,116.6,342.91)
GOLGA4	0	0.256058	0.617	0.533	0	0	(15.59,27.16,38.88)	0	0.08	0.2	0.28	0.72	3.75	(1.49,3.75,24.3)
ODF3B	0	0.255509	0.171	0.026	0	0	(4.35,15.3,43.88)	0.23	0.35	0.47	0.67	0.84	34.74	(19.82,34.74,74.8)
MX1	0	0.255269	0.264	0.163	0	0	(8.7,18.15,29.79)	0.08	0.23	0.37	0.59	0.9	29.82	(8.35,29.82,363.54)
KIF13B	0	0.255041	0.359	0.228	0	0	(7.05,12.61,20.55)	0.12	0.33	0.71	0.86	0.94	3.89	(1.85,3.89,14.79)
TP53INP1	0	0.255031	0.278	0.13	0	0	(5.99,20.37,34.89)	0.2	0.35	0.35	0.47	0.88	27.65	(10,27.65,82.28)
KLHL2	0	0.254996	0.302	0.167	0	0	(10.77,16.9,38.65)	0.06	0.18	0.41	0.61	0.78	19.02	(7.37,19.02,64.08)
CAMTA1	0	0.254866	0.625	0.527	0	0	(5.32,7.97,15.14)	0.18	0.61	0.88	0.94	0.96	1.64	(0.92,1.64,8.99)
PLEKHG1	0	0.253952	0.165	0.07	0	0	(3.4,5.17,13.15)	0.47	0.76	0.9	0.94	1	1.22	(0.43,1.22,31.46)
NIPBL	0	0.253891	0.737	0.68	0	0	(5.76,15.66,22.32)	0.12	0.35	0.47	0.74	1	11.88	(5.31,11.88,25.76)
COX7C	0	0.253418	0.965	0.951	0	0	(161.1,195.1,270.6)	0	0	0	0	0	46.44	(20.84,46.44,347.7)
UBALD2	0	0.253079	0.406	0.303	0	0	(17.99,28.72,59.75)	0	0	0.04	0.23	0.55	166.65	(92.85,166.65,302.47)
HIF1A-AS2	0	0.252371	0.289	0.196	0	0	(0.23,0.44,1.24)	0.98	1	1	1	1	0.49	(0.13,0.49,4.82)
DUSP5	0	0.252196	0.144	0.012	0	0	(7.59,19.9,50.66)	0.06	0.31	0.43	0.51	0.76	21.28	(1.6,21.28,108.42)
GFOD1	0	0.251793	0.272	0.184	0	0	(4.32,7.2,15.36)	0.29	0.76	0.86	0.92	0.96	4.75	(1.7,4.75,15.47)
BRWD1	0	0.251726	0.642	0.561	0	0	(7.17,10.75,14.03)	0.1	0.45	0.94	1	1	2.91	(1.18,2.91,9.28)
UBR4	0	0.251483	0.478	0.351	0	0	(12.12,27.58,43.24)	0	0.12	0.28	0.33	0.55	14.59	(8.3,14.59,43.72)
RASGRP3	0	0.251466	0.153	0.043	0	0	(1.8,2.56,8.8)	0.72	0.94	0.98	0.98	0.98	1.14	(0.44,1.14,68.12)
RBX1	0	0.251246	0.607	0.536	0	0	(59.83,69.17,88.59)	0	0	0	0.02	0.04	38.09	(18.89,38.09,162.22)
KSR1	0	0.251178	0.357	0.213	0	0	(7.23,12.25,27.06)	0.06	0.35	0.67	0.74	0.92	11.44	(5.04,11.44,34.26)
IRF8	0	0.25107	0.164	0.032	0	0	(1.25,2.17,7.57)	0.8	0.9	0.96	0.96	0.98	27.9	(13.43,27.9,145.7)
CSGALNACT1	0	0.250768	0.189	0.044	0	0	(4.86,9.57,20.43)	0.22	0.53	0.78	0.88	0.96	6.27	(1.61,6.27,19.8)
CHORDC1	0	0.250595	0.325	0.238	0	0	(6.84,9.48,15.05)	0.1	0.55	0.88	1	1	4.55	(1.53,4.55,19.52)
PCNX1	0	0.250567	0.535	0.433	0	0	(5.76,12.16,18.69)	0.16	0.45	0.69	0.92	1	17.94	(11.84,17.94,44.94)
PRPF40A	0	0.250218	0.708	0.647	0	0	(8.43,19.83,30.7)	0	0.28	0.33	0.51	0.86	13.64	(4.96,13.64,53.96)
PSPC1	0	0.250072	0.539	0.407	0	0	(15.5,22.48,37.44)	0	0.06	0.2	0.35	0.74	18.42	(9.82,18.42,51.92)
RNF38	0	0.24993	0.591	0.475	0	0	(10.43,18.61,35.14)	0	0.2	0.43	0.55	0.8	15.85	(7.69,15.85,27.49)
SH3KBP1	0	0.249778	0.606	0.526	0	0	(7.51,12.02,29.75)	0.14	0.39	0.59	0.76	0.92	46.92	(27.13,46.92,132)
ANKDD1A	0	0.249542	0.189	0.06	0	0	(3.59,8.13,16.09)	0.28	0.59	0.86	0.98	1	4.11	(1.83,4.11,32.25)
NDUFB1	0	0.249356	0.58	0.466	0	0	(56.1,64.66,91.71)	0	0	0	0	0.02	21.24	(7.34,21.24,78.97)
ZNF654	0	0.248393	0.46	0.372	0	0	(2.81,7.13,10.17)	0.39	0.88	1	1	1	4.05	(1.61,4.05,14.75)
NDUFA6	0	0.247736	0.446	0.31	0	0	(57.28,66.76,99.57)	0	0	0	0	0.02	21.12	(11.59,21.12,85.86)
MEX3C	0	0.24713	0.315	0.172	0	0	(4.32,8.53,12.02)	0.31	0.74	0.96	0.98	0.98	3.79	(1.22,3.79,17.1)
STK38L	0	0.246783	0.333	0.208	0	0	(6.73,14.04,41.23)	0.04	0.37	0.51	0.63	0.8	10.04	(4.86,10.04,48.09)
AC009313.1	0	0.24622	0.169	0.047	0	0	(0,0,0)	1	1	1	1	1	0	(0,0,0)
NR3C1	0	0.245625	0.679	0.654	0	0	(7.2,15.83,26.4)	0.02	0.35	0.47	0.63	0.92	12.93	(6.35,12.93,45.51)
GBP2	0	0.244872	0.293	0.189	0	0	(2.39,25.97,76.06)	0.28	0.33	0.41	0.47	0.53	70.62	(38.04,70.62,182.18)
COX17	0	0.244609	0.369	0.273	0	0	(22.61,32.4,50.49)	0	0	0.02	0.1	0.45	10.89	(5.88,10.89,103.05)
YARS	0	0.244427	0.408	0.308	0	0	(15.26,19.64,32.29)	0	0.06	0.2	0.57	0.86	16.34	(7.03,16.34,60.19)
TOP1	0	0.244023	0.713	0.681	0	0	(20.76,41.27,56.86)	0	0	0.02	0.18	0.33	40.45	(19.69,40.45,122.62)
PLEKHO1	0	0.243886	0.412	0.32	0	0	(17.02,29.75,134.1)	0.04	0.08	0.14	0.33	0.55	53.84	(29.64,53.84,92.51)
CREBBP	0	0.243636	0.55	0.423	0	0	(8.59,23.95,41.09)	0	0.26	0.35	0.41	0.63	21.1	(11.04,21.1,34.09)
FXR1	0	0.243594	0.716	0.666	0	0	(12.89,21.22,30.66)	0	0.04	0.28	0.45	0.86	7.82	(3.98,7.82,35.27)
TAGAP	0	0.242991	0.298	0.214	0	0	(0.53,1.14,3.71)	0.94	1	1	1	1	32.91	(14.13,32.91,90.4)
PPIF	0	0.242548	0.2	0.073	0	0	(25.42,37.21,72.85)	0	0	0.02	0.06	0.37	47.78	(21.47,47.78,117.4)
OXSR1	0	0.242531	0.333	0.214	0	0	(9.56,25.04,33.13)	0	0.23	0.31	0.33	0.8	22.44	(13.02,22.44,57.29)
ZBTB46	0	0.242499	0.234	0.126	0	0	(3.02,5.46,16.06)	0.47	0.72	0.86	0.94	0.96	0.99	(0.32,0.99,22.59)
COX8A	0	0.242007	0.638	0.573	0	0	(351,398.8,592.5)	0	0	0	0	0	308.45	(201.54,308.45,760.9)
GNA13	0	0.2418	0.462	0.322	0	0	(12.38,21.74,33.72)	0	0.06	0.31	0.43	0.74	41.81	(24.21,41.81,91.91)
XIST	0	0.241335	0.344	0.134	0	0	(0.04,0.08,78.52)	0.88	0.88	0.88	0.88	0.88	0.06	(0.02,0.06,19.8)
HTT	0	0.240471	0.45	0.34	0	0	(12.77,16.73,24.7)	0	0.16	0.35	0.74	0.96	9.29	(4.42,9.29,55.82)
DYRK1A	0	0.240333	0.745	0.647	0	0	(10.99,20.18,30.75)	0	0.12	0.33	0.49	0.86	12.56	(5.06,12.56,28.4)
BUD31	0	0.239978	0.453	0.338	0	0	(31.3,39.09,50.7)	0	0	0.08	0.1	0.18	32.64	(17.24,32.64,67.79)
ZHX2	0	0.239316	0.36	0.251	0	0	(11.13,16.37,35.16)	0	0.14	0.39	0.63	0.82	14.04	(6.9,14.04,30.18)
STXBP2	0	0.239294	0.197	0.134	0	0	(3.25,8.1,64.22)	0.37	0.55	0.57	0.67	0.69	167.85	(82.9,167.85,611.3)
AC026979.2	0	0.239	0.273	0.145	0	0
YWHAZ	0	0.238776	0.9	0.842	0	0	(102,146.8,211.8)	0	0	0	0	0.04	154.45	(101.78,154.45,253.8)
RHOH	0	0.236658	0.58	0.516	0	0	(0.07,0.33,1.18)	0.98	1	1	1	1	11.15	(4.06,11.15,34.71)
C16orf72	0	0.236293	0.372	0.235	0	0	(7.48,14.57,22.85)	0	0.33	0.51	0.74	0.98	20.38	(12.49,20.38,45.79)
FBXW7	0	0.23628	0.537	0.411	0	0	(7.54,9.84,39.86)	0.06	0.53	0.78	0.86	0.86	6.29	(2.47,6.29,37.03)
HOTAIRM1	0	0.236261	0.154	0.034	0	0	(0.24,8.25,20.63)	0.43	0.63	0.84	0.86	1	8.48	(2.47,8.48,27.91)
USP3-AS1	0	0.236193	0.35	0.221	0	0	(1.07,2.16,4.29)	0.96	0.98	1	1	1	3.21	(1.77,3.21,6.88)
XPO4	0	0.235954	0.502	0.376	0	0	(3.19,7.28,10.73)	0.33	0.82	1	1	1	1.73	(0.65,1.73,17.35)
ARIH2	0	0.235495	0.538	0.412	0	0	(16.03,27.58,40.65)	0	0	0.18	0.26	0.55	14.84	(7.87,14.84,35.61)
HMGCS1	0	0.235445	0.25	0.148	0	0	(18.5,24.8,52)	0	0.02	0.1	0.26	0.71	5.38	(2.09,5.38,83.88)
GGNBP2	0	0.235164	0.5	0.391	0	0	(18.23,35.77,47.03)	0	0	0.12	0.23	0.41	26.91	(11.97,26.91,45.68)
AC011933.4	0	0.234665	0.188	0.046	0	0
MOB1A	0	0.234269	0.516	0.397	0	0	(11.61,42.51,57.41)	0	0.08	0.28	0.35	0.45	67.4	(34.64,67.4,151.52)
CCL4	0	0.234127	0.1	0.015	0	0	(0.68,2.47,8.89)	0.74	0.92	0.96	0.98	0.98	90.1	(13.6,90.1,411.57)
TMEM258	0	0.233813	0.712	0.646	0	0	(19.46,30.76,50.99)	0	0	0	0.26	0.45	19.75	(11.73,19.75,70.43)
INSIG1	0	0.233154	0.236	0.141	0	0	(22.48,29.93,59.31)	0.02	0.04	0.1	0.14	0.51	22.57	(12.62,22.57,142.23)
CAB39	0	0.233064	0.431	0.314	0	0	(28.56,45.33,55.65)	0	0	0.04	0.06	0.26	50.42	(26.78,50.42,120.01)
LPXN	0	0.23301	0.251	0.14	0	0	(5.43,9.77,18.57)	0.16	0.51	0.72	0.92	0.96	51.61	(28.77,51.61,220.1)
TMEM200A	0	0.232762	0.129	0.01	0	0	(0.2,1.25,10.47)	0.78	0.88	0.94	0.98	1	0.12	(0.03,0.12,2.86)
PSMD12	0	0.232586	0.484	0.386	0	0	(13.84,18.94,23.37)	0	0.06	0.28	0.65	0.94	12.02	(4.79,12.02,27.76)
ARHGDIA	0	0.231248	0.393	0.271	0	0	(99.33,185.2,291.8)	0	0	0	0	0	234.85	(154.78,234.85,407.52)
SNX4	0	0.230964	0.4	0.295	0	0	(15.34,21.65,28.88)	0	0.04	0.2	0.39	0.9	6.1	(2.18,6.1,63.28)
JAK1	0	0.230857	0.677	0.639	0	0	(26.86,56.08,98.95)	0	0	0	0.08	0.28	69.22	(40.16,69.22,123.84)
OSBPL9	0	0.230715	0.616	0.564	0	0	(19.25,36.01,72.21)	0	0	0.12	0.23	0.31	38.69	(16.76,38.69,88.9)
AZIN1	0	0.230695	0.375	0.267	0	0	(33.33,39.62,53.94)	0	0	0.02	0.06	0.16	24.91	(12.96,24.91,110.31)
MON2	0	0.23057	0.567	0.465	0	0	(5.18,11.56,19.39)	0.16	0.43	0.71	0.92	1	4	(1.6,4,15.27)
TIMM23B	0	0.230323	0.397	0.285	0	0	(3.17,6.92,8.95)	0.37	0.98	1	1	1	1.91	(0.55,1.91,9.43)
IRF7	0	0.229831	0.209	0.071	0	0	(6.87,16.66,27.91)	0.06	0.29	0.41	0.61	0.9	93.98	(57.05,93.98,209.68)
GPX4	0	0.229752	0.755	0.73	0	0	(187.7,225,330.15)	0	0	0	0	0	129.65	(83.43,129.65,231.93)
SAMD8	0	0.229166	0.329	0.203	0	0	(11.52,17.17,24.56)	0.06	0.16	0.39	0.74	0.98	9.94	(5.16,9.94,20.28)
NFKBID	0	0.228951	0.347	0.241	0	0	(2.56,5.9,12.8)	0.43	0.82	0.96	1	1	27.18	(15.84,27.18,101.13)
NABP1	0	0.228652	0.168	0.062	0	0	(0.54,3.02,13.62)	0.71	0.88	0.92	0.96	0.98	20.88	(9.43,20.88,56.76)
SIN3A	0	0.228602	0.409	0.284	0	0	(5.76,14.01,22.84)	0.14	0.37	0.55	0.78	1	9.08	(4.23,9.08,22.25)
TACC1	0	0.228387	0.559	0.49	0	0	(21.02,29.97,118.4)	0	0.02	0.06	0.18	0.51	16.73	(7.16,16.73,90.99)
CDV3	0	0.228364	0.619	0.545	0	0	(33.43,65.93,95.15)	0	0	0	0	0.12	54.37	(27.01,54.37,188.32)
INKA2	0	0.22834	0.19	0.055	0	0
CDC27	0	0.228223	0.464	0.366	0	0	(10.71,15.89,27.2)	0	0.18	0.43	0.63	0.96	7.69	(3.78,7.69,42.18)
YWHAG	0	0.228216	0.527	0.465	0	0	(71.92,100.7,224.9)	0	0	0	0	0.02	34.14	(14.96,34.14,179.48)
SEC24A	0	0.227497	0.239	0.103	0	0	(3.35,9.63,14.04)	0.28	0.51	0.92	0.98	0.98	7.79	(3.21,7.79,40.32)
H2AFJ	0	0.226895	0.42	0.353	0	0	(9.62,36.25,91.36)	0.08	0.23	0.31	0.31	0.45	14.16	(9.49,14.16,34.25)
CHCHD2	0	0.226845	0.936	0.926	0	0	(305.7,347.8,440)	0	0	0	0	0	233.8	(139.8,233.8,781.55)
AP005899.1	0	0.226282	0.2	0.058	0	0
DENND3	0	0.225804	0.283	0.132	0	0	(5.2,12.61,28.47)	0.16	0.43	0.55	0.72	0.9	57.85	(34.06,57.85,152.92)
ST3GAL2	0	0.225277	0.252	0.148	0	0	(4.21,7.31,11.52)	0.28	0.82	0.96	1	1	15.95	(7.9,15.95,41.31)
EIF4E	0	0.225231	0.482	0.378	0	0	(3.83,4.66,7.08)	0.59	0.96	1	1	1	1.6	(0.74,1.6,10)
ATP11B	0	0.224929	0.579	0.47	0	0	(4.06,14.47,21.5)	0.26	0.39	0.53	0.84	0.96	21.72	(11.21,21.72,56.65)
CHKA	0	0.224903	0.418	0.297	0	0	(11.29,22.73,36.16)	0.02	0.16	0.23	0.37	0.8	10.43	(4.74,10.43,35.38)
NFKBIE	0	0.224738	0.2	0.059	0	0	(4.14,6.26,11.17)	0.33	0.84	0.94	1	1	20.8	(8.11,20.8,97.88)
POU2F1	0	0.224578	0.491	0.405	0	0	(3.14,5.56,8.95)	0.49	0.92	0.96	1	1	3.36	(1.63,3.36,10)
CAPZA2	0	0.223953	0.609	0.534	0	0	(20.19,29.52,52.69)	0	0.02	0.04	0.18	0.51	28.97	(8.51,28.97,55.81)
LY86	0	0.222248	0.132	0.02	0	0	(1.2,2.25,6.38)	0.84	0.94	0.96	1	1	43.23	(19.65,43.23,108.92)
RAF1	0	0.221518	0.416	0.289	0	0	(37.89,83.15,127.85)	0	0	0	0	0.12	109.1	(80.97,109.1,218.1)
PFKFB3	0	0.221483	0.29	0.17	0	0	(23.06,34.44,109.2)	0	0.06	0.1	0.16	0.41	76.58	(36.21,76.58,279.21)
AFTPH	0	0.221146	0.418	0.323	0	0	(13.91,25.53,33.77)	0.02	0.06	0.28	0.37	0.8	25.94	(13.94,25.94,68.32)
BTG3	0	0.220964	0.372	0.297	0	0	(10.19,24.98,53.74)	0.1	0.18	0.28	0.41	0.57	6.78	(1.06,6.78,43.25)
USPL1	0	0.220781	0.318	0.228	0	0	(6.62,13.32,19.98)	0.02	0.37	0.59	0.9	0.98	7.58	(3.07,7.58,27.38)
LIN28B	0	0.22068	0.115	0	0	0	(0,0,0.16)	1	1	1	1	1	0	(0,0,0.01)
RAB3GAP1	0	0.22046	0.545	0.458	0	0	(15.25,25.36,39.8)	0	0.04	0.2	0.37	0.67	7.94	(3.82,7.94,28.48)
UBE2V1	0	0.22015	0.278	0.142	0	0	(37.2,56.19,69.36)	0	0	0	0	0.06	40.5	(25.86,40.5,87.87)
SF3B6	0	0.219732	0.698	0.636	0	0	(55.61,107,142.9)	0	0	0	0	0	59.91	(19.74,59.91,208.31)
COP1	0	0.219609	0.721	0.641	0	0
SEPT2	0	0.219054	0.625	0.548	0	0	(80.12,102.3,178.5)	0	0	0	0	0.02	42.01	(19.39,42.01,141.31)
BTAF1	0	0.218688	0.513	0.397	0	0	(9.16,28.08,53.6)	0.06	0.22	0.33	0.39	0.51	9.25	(3.2,9.25,81.92)
CBL	0	0.2186	0.313	0.194	0	0	(4.84,7.36,14.18)	0.26	0.61	0.94	0.96	1	17.27	(9.34,17.27,36.23)
SRSF4	0	0.218062	0.674	0.613	0	0	(44.47,96.72,142.25)	0	0	0	0	0	75.06	(42.32,75.06,146.41)
ZNF565	0	0.217781	0.264	0.141	0	0	(1.86,2.53,3.53)	0.96	1	1	1	1	0.58	(0.22,0.58,1.98)
USP47	0	0.217606	0.666	0.613	0	0	(21.02,28.22,42.05)	0	0.02	0.08	0.18	0.55	7.55	(3.08,7.55,27.8)
ZBTB43	0	0.217416	0.265	0.151	0	0	(5.04,7.03,13.05)	0.2	0.82	0.92	0.92	1	4.58	(1.8,4.58,13.05)
DOT1L	0	0.217322	0.239	0.105	0	0	(6.31,12.77,24.25)	0.1	0.33	0.63	0.82	0.94	10.38	(5.17,10.38,46.5)
GLS	0	0.217129	0.664	0.622	0	0	(17.42,30.22,66.65)	0.02	0.06	0.14	0.28	0.49	12.27	(4.61,12.27,84.9)
MRPL54	0	0.216974	0.509	0.433	0	0	(28.79,41.91,53.52)	0	0	0	0	0.23	24.55	(12.66,24.55,59.51)
STAP1	0	0.21682	0.232	0.119	0	0	(0.05,0.24,1.24)	0.94	1	1	1	1	4.15	(1.41,4.15,60.61)
METRNL	0	0.215891	0.236	0.111	0	0	(7.16,30.2,91.19)	0.04	0.29	0.33	0.37	0.49	40.17	(15.55,40.17,141.99)
CDKN1A	0	0.215765	0.156	0.034	0	0	(18.3,93.97,250.7)	0	0.06	0.2	0.22	0.23	36.24	(14.08,36.24,214.88)
UFM1	0	0.215582	0.456	0.351	0	0	(29.24,38.89,61.41)	0	0	0.04	0.06	0.22	8.48	(3.11,8.48,58.71)
MIR222HG	0	0.214611	0.288	0.213	0	0	(1.02,3.01,9.14)	0.63	0.9	0.98	0.98	0.98	0.99	(0.17,0.99,5.32)
PPP4R2	0	0.214151	0.47	0.371	0	0	(10.65,17.66,27.58)	0	0.16	0.33	0.63	0.96	17.3	(6.71,17.3,37.05)
NUP88	0	0.213759	0.42	0.336	0	0	(8.67,19.89,25.44)	0	0.26	0.31	0.51	0.96	11.66	(5.41,11.66,56.51)
MED23	0	0.213752	0.386	0.273	0	0	(4.98,13.46,20.94)	0.22	0.35	0.59	0.84	1	6.71	(2.33,6.71,20.3)
BCL6	0	0.213641	0.168	0.06	0	0	(25.82,85.59,221.2)	0	0	0.02	0.1	0.26	210.35	(56.91,210.35,908.31)
ARFGEF1	0	0.213378	0.655	0.588	0	0	(5.96,14.67,18.25)	0.12	0.33	0.55	0.94	1	12.16	(5.5,12.16,21.14)
COX4I1	0	0.213273	0.976	0.957	0	0	(167,203,260.15)	0	0	0	0	0	124.1	(77.81,124.1,250.3)
LUC7L	0	0.212649	0.452	0.361	0	0	(32.56,41.58,94.72)	0	0	0.04	0.06	0.18	17.88	(8.55,17.88,75.68)
AC073167.1	0	0.212522	0.281	0.15	0	0
GUK1	0	0.212345	0.568	0.493	0	0	(66.75,96.68,137.1)	0	0	0	0	0.02	127.4	(79.35,127.4,304.06)
AFF4	0	0.212294	0.687	0.615	0	0	(13.06,29.51,41.68)	0	0.12	0.29	0.35	0.51	8.33	(3.26,8.33,22.03)
TRAPPC10	0	0.211881	0.492	0.411	0	0	(3.3,7.58,10.46)	0.33	0.88	1	1	1	6.91	(2.89,6.91,19.48)
SNRPB2	0	0.211799	0.573	0.491	0	0	(15.87,24.56,37.61)	0	0.02	0.1	0.33	0.67	14.25	(6.77,14.25,64.98)
WT1	0	0.211423	0.104	0.002	0	0	(0.01,0.06,28.07)	0.82	0.84	0.86	0.88	0.92	0.02	(0,0.02,24.03)
AC008569.1	0	0.21141	0.198	0.106	0	0
PUM2	0	0.211322	0.722	0.677	0	0	(20.52,39.48,59.32)	0	0	0.02	0.2	0.33	23.56	(9.17,23.56,61.99)
BCL2L11	0	0.211125	0.131	0.033	0	0	(1.66,6.64,12.58)	0.35	0.71	0.96	0.98	1	11.03	(5.36,11.03,25.41)
SFMBT2	0	0.210424	0.338	0.242	0	0	(2.33,3.49,8.61)	0.65	0.98	1	1	1	2.69	(0.57,2.69,23.17)
PPP4R3A	0	0.210232	0.471	0.361	0	0	(14.97,38.56,54.07)	0	0	0.22	0.29	0.37	26.84	(12.64,26.84,65.25)
MAPK6	0	0.209015	0.42	0.319	0	0	(9.25,12.18,31.63)	0.04	0.26	0.67	0.82	0.88	5.04	(1.57,5.04,53.08)
USP24	0	0.208777	0.517	0.42	0	0	(9.78,18.88,29.19)	0	0.23	0.39	0.59	0.92	8.22	(3.88,8.22,26.09)
SELENOT	0	0.208409	0.405	0.317	0	0	(31.22,37.98,51.7)	0	0	0	0.06	0.18	41.26	(18.27,41.26,85.85)
RANBP9	0	0.208363	0.541	0.472	0	0	(23.78,35.9,53.88)	0	0	0.08	0.14	0.31	23.19	(11.79,23.19,43.68)
IL4I1	0	0.207978	0.135	0.021	0	0	(0.31,0.47,1.31)	0.98	0.98	0.98	0.98	0.98	1.59	(0.3,1.59,110.47)
NUMB	0	0.207783	0.471	0.396	0	0	(9.84,27.05,39.13)	0	0.22	0.29	0.37	0.61	36.75	(24.8,36.75,98.21)
UBXN2A	0	0.207765	0.375	0.264	0	0	(3.43,5.87,8.23)	0.35	0.96	1	1	1	1.44	(0.65,1.44,10.11)
CCDC59	0	0.2077	0.517	0.43	0	0	(10.47,18.7,29.28)	0	0.18	0.37	0.53	0.9	8.63	(4.47,8.63,44.45)
PTBP3	0	0.207002	0.526	0.464	0	0	(5.88,15.69,28.28)	0.16	0.39	0.47	0.69	0.9	25.26	(15.05,25.26,63.21)
ADAR	0	0.206803	0.464	0.356	0	0	(45.9,74.1,116)	0	0	0	0.02	0.06	130.15	(69.99,130.15,289.72)
PPCDC	0	0.206787	0.261	0.174	0	0	(2.37,5.28,7.97)	0.37	0.98	1	1	1	13	(8.8,13,23.12)
C4orf48	0	0.206688	0.259	0.177	0	0	(3,6.4,47.79)	0.37	0.59	0.69	0.69	0.72	9.73	(5.01,9.73,22.2)
PDE7B	0	0.206601	0.127	0.065	0	0	(1.83,3.6,11)	0.65	0.88	0.96	1	1	0.06	(0.02,0.06,1.16)
MRPL33	0	0.205957	0.41	0.304	0	0	(38.62,66.63,122.55)	0	0	0	0	0.1	26.68	(13.43,26.68,65.65)
TRIM33	0	0.205881	0.506	0.402	0	0	(7.09,13.92,21.61)	0.04	0.37	0.57	0.74	1	8.38	(3.76,8.38,20.55)
VASH1	0	0.205852	0.134	0.03	0	0	(5.23,10.66,20.02)	0.2	0.45	0.65	0.88	0.98	2.13	(0.9,2.13,20.3)
TLE3	0	0.205688	0.262	0.148	0	0	(5.77,16.94,30.98)	0.16	0.35	0.41	0.59	0.84	45.42	(28.92,45.42,119.61)
ATP2A2	0	0.205634	0.412	0.324	0	0	(54.37,70.63,147.1)	0	0	0	0	0.06	12.03	(5.07,12.03,69.69)
PARP8	0	0.205065	0.356	0.253	0	0	(2.77,5.26,10.28)	0.49	0.88	0.96	0.98	0.98	22.94	(13.79,22.94,46.03)
ATOX1	0	0.20504	0.413	0.337	0	0	(9.34,12.31,15.41)	0.06	0.28	0.82	0.96	1	7.09	(3.93,7.09,23.9)
DNAJC3	0	0.204931	0.443	0.349	0	0	(9.28,22.58,36.98)	0	0.26	0.31	0.43	0.72	22.89	(10.59,22.89,42.38)
GAK	0	0.204796	0.318	0.186	0	0	(23.62,45.99,71.48)	0	0.02	0.02	0.14	0.28	46.94	(28.97,46.94,83.23)
ATF6	0	0.204777	0.52	0.429	0	0	(7.4,14.6,21.4)	0.02	0.29	0.53	0.84	1	18.25	(10.12,18.25,40.07)
TP53BP2	0	0.204756	0.355	0.256	0	0	(12.81,19.09,31.7)	0	0.12	0.28	0.55	0.84	6.95	(3.55,6.95,15.24)
ARF4	0	0.204392	0.496	0.405	0	0	(60.78,112.4,166.8)	0	0	0	0	0	71.12	(40.76,71.12,124.64)
AC055733.2	0	0.203201	0.185	0.082	0	0
AGFG1	0	0.202881	0.405	0.302	0	0	(9.93,15.76,27.94)	0	0.23	0.47	0.8	0.96	27.72	(15.45,27.72,78.66)
PPP4R1	0	0.202756	0.365	0.259	0	0	(13.96,32.21,53)	0	0.02	0.23	0.31	0.45	27.98	(15.69,27.98,67.71)
RPL17	0	0.202716	0.741	0.699	0	0	(383.25,984.55,1449)	0	0	0	0	0	184.5	(70.82,184.5,1973.2)
CRTC3	0	0.202286	0.375	0.247	0	0	(9.01,18.07,39.44)	0.02	0.29	0.43	0.57	0.69	10.66	(5,10.66,19.94)
NCF1	0	0.202253	0.163	0.07	0	0	(0.44,1.05,2.14)	0.96	0.96	1	1	1	144.55	(73.68,144.55,364.56)
LPGAT1	0	0.20224	0.424	0.334	0	0	(9.95,16.52,21.75)	0	0.22	0.39	0.84	0.98	20.99	(9.43,20.99,51.34)
RAB22A	0	0.202219	0.386	0.266	0	0	(9.31,11.25,15.32)	0.1	0.29	0.86	1	1	4.46	(1.78,4.46,10.36)
AL139022.1	0	0.202087	0.196	0.063	0	0
ZYX	0	0.201853	0.327	0.218	0	0	(41.94,128.6,452.9)	0	0	0	0	0.1	427.55	(167.44,427.55,1255.2)
SESTD1	0	0.201846	0.295	0.181	0	0	(7.04,10.58,26.1)	0.12	0.47	0.65	0.78	0.92	2.92	(1.36,2.92,6.47)
INO80D	0	0.201355	0.473	0.398	0	0	(2.63,7.04,11.03)	0.41	0.86	1	1	1	3.04	(1.14,3.04,8.48)
INPP5F	0	0.201232	0.226	0.142	0	0	(8.52,13.71,54.69)	0.12	0.29	0.53	0.65	0.76	1.62	(0.75,1.62,8.08)
ZFR	0	0.201173	0.568	0.502	0	0	(37.32,48.61,67.6)	0	0	0	0.08	0.12	17.6	(6.97,17.6,58.37)
MDM4	0	0.201094	0.593	0.482	0	0	(6.72,14.21,25.85)	0.04	0.33	0.51	0.74	0.98	15.91	(7.5,15.91,32.25)
MTRNR2L8	0	0.200916	0.496	0.736	0	0	(1.45,2.04,6.33)	0.78	1	1	1	1	1.55	(0.72,1.55,3.48)
NPLOC4	0	0.200817	0.356	0.235	0	0	(17.92,30.28,39.94)	0	0.04	0.18	0.28	0.49	24.95	(12.69,24.95,41.36)
ENY2	0	0.200273	0.582	0.522	0	0	(19.09,26.59,39.93)	0	0.02	0.06	0.23	0.57	11.7	(5.4,11.7,43.29)
ARPC2	0	0.19999	0.889	0.894	0	0	(57.4,108.8,193.3)	0	0	0	0	0.04	272.55	(177.4,272.55,500.01)
VEGFA	0	0.199629	0.117	0.013	0	0	(19.16,60.68,143.55)	0	0.02	0.04	0.23	0.23	48.38	(4.4,48.38,167.28)
UBXN7	0	0.199167	0.403	0.284	0	0	(5.07,11.19,18.31)	0.2	0.43	0.72	0.94	1	8.67	(3.8,8.67,29.24)
UBE2N	0	0.198861	0.539	0.444	0	0	(28.5,35.02,44.32)	0	0.02	0.04	0.06	0.23	17.2	(7.83,17.2,107.54)
SMURF2	0	0.198783	0.488	0.415	0	0	(6.48,13.41,18.4)	0.08	0.43	0.63	0.96	0.98	4.83	(2.09,4.83,11.95)
RNF10	0	0.198472	0.507	0.41	0	0	(60.05,90.67,109.6)	0	0	0	0	0	180.85	(80.33,180.85,401.55)
ABR	0	0.198315	0.247	0.147	0	0	(27.65,41.49,73.77)	0.02	0.06	0.12	0.12	0.29	28.49	(14.28,28.49,46.8)
PPP6C	0	0.197996	0.46	0.351	0	0	(19.77,32.24,44.3)	0	0	0.04	0.22	0.41	31.3	(16.56,31.3,47.97)
PPP2R5E	0	0.197838	0.478	0.4	0	0	(7.64,13.46,18.83)	0.02	0.33	0.57	0.94	1	6.04	(2.66,6.04,24.51)
GTF2B	0	0.197754	0.484	0.38	0	0	(11.51,21.66,29.53)	0	0.08	0.29	0.41	0.94	24.57	(9.94,24.57,40.3)
PSMB1	0	0.197223	0.755	0.718	0	0	(58.84,108.2,152.05)	0	0	0	0	0	62.32	(33.12,62.32,177.52)
IST1	0	0.196637	0.445	0.341	0	0	(28.83,54,74.92)	0	0	0	0.04	0.23	56.8	(31.1,56.8,83.18)
CSGALNACT2	0	0.196419	0.483	0.404	0	0	(9.18,18.14,42.12)	0.02	0.28	0.45	0.53	0.72	41.92	(23.2,41.92,150.56)
BAZ2A	0	0.196124	0.354	0.232	0	0	(12.53,39.07,59.69)	0	0.14	0.26	0.33	0.37	40.33	(22.31,40.33,74.29)
FBXO42	0	0.195735	0.341	0.234	0	0	(4.88,10.36,19.37)	0.22	0.49	0.74	0.92	1	7.49	(4.47,7.49,12.03)
CEBPB	0	0.195548	0.332	0.255	0	0	(20.93,105.2,186.95)	0	0.04	0.06	0.18	0.29	249	(90.53,249,690)
CSNK1D	0	0.195538	0.412	0.28	0	0	(36.45,75.08,107.1)	0	0	0	0	0.1	82.74	(51.23,82.74,141.92)
STX5	0	0.195083	0.419	0.335	0	0	(21.26,39.71,65.06)	0	0	0.02	0.16	0.33	47.41	(37.88,47.41,73.41)
RBM39	0	0.194761	0.956	0.947	0	0	(51.07,120.1,193.8)	0	0	0	0	0	83.66	(41.04,83.66,191.36)
SH3D19	0	0.194646	0.302	0.18	0	0	(6.47,29.8,69.76)	0.08	0.28	0.39	0.43	0.51	0.14	(0.07,0.14,5.99)
UBQLN1	0	0.19459	0.49	0.422	0	0	(42.15,66.78,87.02)	0	0	0	0	0.06	38.69	(19.44,38.69,90.96)
WTAP	0	0.19459	0.747	0.698	0	0	(16.93,37.58,54.92)	0	0	0.1	0.28	0.33	37.5	(18.86,37.5,55.13)
TBC1D23	0	0.194092	0.36	0.253	0	0	(7.58,16.36,22.04)	0	0.29	0.39	0.72	0.98	9.06	(3.22,9.06,17.08)
RASGEF1B	0	0.194014	0.416	0.332	0	0	(1.33,2.08,4.67)	0.92	0.94	1	1	1	1.94	(0.44,1.94,7.18)
PHC3	0	0.193933	0.445	0.372	0	0	(2.3,7.2,12.02)	0.35	0.63	0.98	1	1	4.26	(1.83,4.26,15.05)
AMZ1	0	0.193375	0.257	0.151	0	0	(0.08,0.25,2.23)	1	1	1	1	1	0.07	(0.01,0.07,1.07)
HERC1	0	0.193314	0.761	0.74	0	0	(9.29,15.72,22.17)	0.02	0.22	0.49	0.8	0.96	8.61	(4.23,8.61,27.54)
SYNGR2	0	0.193022	0.227	0.153	0	0	(24.53,51.69,90.74)	0	0.04	0.14	0.2	0.31	87.46	(52.39,87.46,294.62)
TOM1	0	0.192849	0.2	0.098	0	0	(29.38,42.23,78.87)	0	0	0.02	0.04	0.26	69.82	(34.96,69.82,166.81)
ADNP2	0	0.192792	0.341	0.229	0	0	(4.75,11.43,16)	0.22	0.47	0.88	0.98	1	3.84	(1.55,3.84,15.9)
ZBTB11	0	0.192655	0.303	0.204	0	0	(6.43,9.98,14.22)	0.12	0.51	0.94	0.98	1	6.97	(2.29,6.97,20.79)
AC012447.1	0	0.192508	0.18	0.096	0	0
MREG	0	0.192347	0.172	0.066	0	0	(1.71,3.13,20.5)	0.72	0.84	0.88	0.88	0.94	2.22	(0.8,2.22,29.92)
LACTB	0	0.191968	0.226	0.117	0	0	(4.79,8.87,16.66)	0.23	0.59	0.88	0.96	1	13.38	(5.73,13.38,28.23)
IGF2BP2-AS1	0	0.191596	0.142	0.021	0	0	(0,0,0.03)	1	1	1	1	1	0	(0,0,0.03)
ZNFX1	0	0.19157	0.296	0.201	0	0	(7.37,14.92,26.81)	0.02	0.31	0.51	0.74	0.96	24.78	(15.24,24.78,41.87)
ELF4	0	0.191435	0.211	0.085	0	0	(0.97,9.22,23.63)	0.35	0.51	0.63	0.82	0.98	39.74	(26.06,39.74,68.55)
MIDN	0	0.191265	0.339	0.239	0	0	(23.36,58.38,94.64)	0	0	0.02	0.16	0.28	84.02	(44.01,84.02,177.73)
AKAP8L	0	0.191154	0.416	0.314	0	0	(40.86,62.06,123.4)	0	0	0	0	0.06	55.01	(36.5,55.01,100.21)
MAPRE1	0	0.190796	0.38	0.272	0	0	(36.25,61.1,120.8)	0	0	0.02	0.02	0.12	74.12	(43.79,74.12,172.21)
AC005920.2	0	0.190505	0.208	0.107	0	0
JMJD1C	0	0.189523	0.888	0.844	0	0	(6.44,16.38,25.62)	0.04	0.33	0.45	0.71	0.94	12.62	(4.52,12.62,30.76)
PLEC	0	0.189384	0.166	0.055	0	0	(29.23,64.06,127.95)	0	0	0	0.06	0.23	36.26	(19.61,36.26,87.12)
SHOC2	0	0.188933	0.653	0.58	0	0	(12.96,22.52,29.54)	0	0.1	0.33	0.45	0.9	20.58	(10.64,20.58,55.41)
TBK1	0	0.188426	0.326	0.247	0	0	(10.6,22.43,28.14)	0	0.18	0.29	0.47	0.9	15.72	(4.87,15.72,48.21)
ARID3A	0	0.188331	0.225	0.122	0	0	(1.29,3.47,6.33)	0.78	0.96	0.98	1	1	16.63	(9.04,16.63,43.75)
SYNJ2	0	0.18821	0.269	0.169	0	0	(4.63,7.32,13.28)	0.28	0.71	0.94	0.96	0.98	2.09	(0.83,2.09,5.48)
N4BP1	0	0.187988	0.316	0.242	0	0	(7.8,16.26,26.82)	0	0.33	0.43	0.65	0.94	24.76	(17.1,24.76,56.39)
AKIRIN1	0	0.187981	0.448	0.354	0	0	(35.05,41.56,64.78)	0	0	0.02	0.02	0.14	39.68	(18.11,39.68,83.53)
SCAF8	0	0.187979	0.541	0.46	0	0	(8.99,22.37,39.64)	0	0.23	0.33	0.45	0.69	11.18	(4.66,11.18,33.09)
PNPLA8	0	0.187783	0.37	0.285	0	0	(13.33,17.69,21.56)	0	0.08	0.26	0.78	1	10.12	(4.61,10.12,16.94)
PPM1B	0	0.187752	0.521	0.436	0	0	(17.84,23.29,35.49)	0	0.06	0.14	0.29	0.8	13.87	(5.2,13.87,27.15)
AC022217.3	0	0.187535	0.276	0.17	0	0
ANKRD44	0	0.187416	0.662	0.573	0	0	(1.78,3.34,9.8)	0.72	0.9	1	1	1	11.73	(6.23,11.73,27.63)
MT-ND4L	0	0.187355	0.896	0.895	0	0	(10145,16660,25600)	0	0	0	0	0	1906	(892,1906,9330.4)
SOS2	0	0.18719	0.495	0.422	0	0	(9.86,15.82,21.54)	0.02	0.23	0.45	0.8	1	15	(7.45,15,33.18)
FAM208B	0	0.186937	0.447	0.37	0	0	(6.05,15.65,26.25)	0.1	0.33	0.47	0.76	1	2.83	(0.95,2.83,24.65)
AGTPBP1	0	0.186805	0.416	0.322	0	0	(7.53,9.57,18.35)	0.04	0.55	0.82	0.9	0.98	28.32	(18.37,28.32,74.7)
IQSEC1	0	0.186748	0.183	0.098	0	0	(18.23,33.97,64.4)	0	0	0.1	0.26	0.41	60.81	(36.88,60.81,111.41)
PDLIM1	0	0.186616	0.303	0.214	0	0	(4.04,131.8,271.6)	0.23	0.23	0.26	0.28	0.29	28.68	(14.31,28.68,392.26)
ZBTB10	0	0.186169	0.311	0.215	0	0	(3.2,5.78,12.79)	0.45	0.74	0.96	1	1	1.06	(0.24,1.06,5.37)
AREL1	0	0.186107	0.257	0.137	0	0	(9.02,12.83,17.61)	0	0.29	0.67	0.92	1	19.04	(10.13,19.04,31.41)
MOB3B	0	0.186091	0.134	0.053	0	0	(3.6,6.8,14.67)	0.31	0.72	0.9	0.96	0.96	0.91	(0.38,0.91,8.54)
FAM91A1	0	0.185796	0.328	0.206	0	0	(6.94,15.29,25.12)	0.04	0.29	0.49	0.65	0.98	16.46	(6.53,16.46,36.78)
SFPQ	0	0.185653	0.828	0.801	0	0	(45.84,97.59,162.6)	0	0	0	0	0.02	44.05	(23.1,44.05,169.01)
SEPT7	0	0.185132	0.818	0.815	0	0	(47.87,82.55,120.8)	0	0	0.04	0.06	0.12	34.32	(13.81,34.32,137.32)
PCIF1	0	0.185117	0.295	0.186	0	0	(17.74,36.84,75.71)	0	0	0.1	0.23	0.39	44.48	(29.92,44.48,69.14)
SERTAD1	0	0.185056	0.213	0.091	0	0	(5.94,15.5,25.18)	0.04	0.35	0.47	0.72	0.94	14.79	(9.93,14.79,25.53)
NEU4	0	0.184655	0.111	0.01	0	0	(0.12,0.42,7.48)	0.72	0.96	0.98	0.98	0.98	0.12	(0.02,0.12,0.74)
EPS8	0	0.184552	0.16	0.058	0	0	(10.72,21.72,103.55)	0	0.14	0.37	0.47	0.59	0.81	(0.29,0.81,20.11)
AC010894.3	0	0.184356	0.245	0.131	0	0	(0.56,0.99,1.65)	0.98	0.98	0.98	0.98	1	0.65	(0.29,0.65,2.29)
FBRS	0	0.183918	0.3	0.179	0	0	(18.66,43.19,69.22)	0	0	0.08	0.26	0.33	54.64	(33.86,54.64,84.35)
MAPKAPK2	0	0.183339	0.4	0.285	0	0	(25.81,65.03,88.58)	0	0	0.08	0.18	0.26	91.21	(59.72,91.21,165.3)
PPP2CA	0	0.183153	0.353	0.238	0	0	(40.95,49.05,66.79)	0	0	0	0.02	0.06	42.63	(23.49,42.63,73.33)
RNF11	0	0.182822	0.33	0.238	0	0	(58.16,88.45,133.35)	0	0	0	0.02	0.02	29.9	(16.85,29.9,50.58)
ELOC	0	0.182674	0.484	0.4	0	0	(12.55,15.66,20.38)	0.02	0.06	0.43	0.86	0.98	5.86	(2.99,5.86,27.21)
NECAP2	0	0.181029	0.263	0.148	0	0	(16.16,34.22,59.51)	0	0.04	0.12	0.29	0.41	59.51	(32.74,59.51,112)
USP16	0	0.180647	0.478	0.397	0	0	(21.59,35.84,48.58)	0	0	0.04	0.18	0.41	10.49	(3.9,10.49,57.83)
MTREX	0	0.180409	0.446	0.372	0	0
ACER3	0	0.180042	0.281	0.18	0	0	(4.79,6.71,11.32)	0.23	0.82	0.94	0.98	1	6.15	(3.03,6.15,16.45)
ALOX5AP	0	0.179734	0.101	0.03	0	0	(2.84,7.86,20.64)	0.41	0.63	0.76	0.88	0.98	321.05	(70.3,321.05,1786)
SH3RF3	0	0.179458	0.124	0.036	0	0	(2.91,6.01,14.26)	0.41	0.74	0.9	0.94	1	2.08	(0.81,2.08,5.27)
PLEKHG2	0	0.179262	0.149	0.047	0	0	(2.24,9.86,32.76)	0.31	0.51	0.55	0.67	0.88	9.85	(3.83,9.85,31.84)
TAPT1	0	0.179086	0.492	0.401	0	0	(10.72,13.51,21.08)	0	0.16	0.59	0.84	1	6.1	(3.06,6.1,14.74)
SLC9A8	0	0.179053	0.271	0.162	0	0	(7.04,11.88,17.25)	0.04	0.35	0.78	0.96	1	27.27	(14.32,27.27,77.86)
TAF2	0	0.178935	0.412	0.321	0	0	(4.23,11.34,16.16)	0.29	0.39	0.8	0.98	1	4.26	(1.63,4.26,22.18)
ZNF451-AS1	0	0.178248	0.18	0.074	0	0
RNF216	0	0.178079	0.474	0.401	0	0	(11.4,17.8,33.77)	0	0.2	0.41	0.53	0.86	18.54	(9.29,18.54,32.4)
SENP2	0	0.178001	0.375	0.273	0	0	(12.07,16.32,23.64)	0	0.12	0.39	0.8	0.98	6.93	(2.99,6.93,17.32)
ACBD3	0	0.177549	0.422	0.339	0	0	(12.57,23.77,41.27)	0	0.12	0.29	0.39	0.57	9.88	(3.6,9.88,37.24)
CNOT2	0	0.177456	0.668	0.602	0	0	(4.69,10.05,17.02)	0.26	0.49	0.78	0.96	1	6.72	(3.26,6.72,15.81)
PDXK	0	0.177352	0.205	0.094	0	0	(14.97,24.34,45.15)	0.02	0.04	0.22	0.39	0.69	14.34	(7.46,14.34,25.15)
GTPBP4	0	0.177098	0.392	0.298	0	0	(7.61,15.33,20.63)	0	0.29	0.45	0.8	0.98	5.37	(2.38,5.37,54.39)
RIC1	0	0.17706	0.49	0.376	0	0	(4.07,13.46,20.21)	0.28	0.39	0.61	0.88	1	7.85	(2.99,7.85,40.18)
TNKS2	0	0.177044	0.4	0.304	0	0	(13.15,27.79,42.1)	0	0.04	0.26	0.35	0.57	16.73	(6.93,16.73,34.95)
RAB21	0	0.17682	0.438	0.345	0	0	(7.46,11.79,16.45)	0.04	0.43	0.82	0.96	1	6.84	(3.07,6.84,13.93)
JAZF1	0	0.17652	0.141	0.067	0	0	(7.43,16.24,46.91)	0.12	0.31	0.45	0.61	0.8	14.47	(8.68,14.47,26.65)
C12orf75	0	0.176215	0.263	0.175	0	0	(3.94,8.98,55.55)	0.29	0.55	0.65	0.71	0.8	6.98	(2.97,6.98,113.5)
LINC01004	0	0.176186	0.288	0.206	0	0	(2.78,5.04,11.28)	0.49	0.88	0.98	1	1	2.2	(0.66,2.2,8.78)
TAX1BP1	0	0.175689	0.578	0.521	0	0	(22.37,29.6,39.09)	0	0	0.04	0.12	0.51	20.41	(8.39,20.41,38.24)
LINC01934	0	0.175455	0.124	0.03	0	0	(0,0.01,0.05)	1	1	1	1	1	0.16	(0.04,0.16,0.69)
PFDN2	0	0.175449	0.55	0.499	0	0	(71.24,103.1,153.6)	0	0	0	0	0.02	36.35	(18.27,36.35,167.9)
PHF19	0	0.175416	0.225	0.128	0	0	(6.22,12.09,27.9)	0.1	0.43	0.63	0.74	0.96	12.3	(6.77,12.3,40.79)
ATP6V1H	0	0.175283	0.387	0.31	0	0	(26.93,32.79,54.7)	0	0.04	0.06	0.12	0.31	14.66	(7.62,14.66,30.99)
SECISBP2L	0	0.174848	0.383	0.306	0	0	(16.98,24.86,34.81)	0	0.1	0.14	0.31	0.71	3.55	(1.23,3.55,26.02)
SREK1IP1	0	0.174752	0.425	0.34	0	0	(4.04,6.8,9.72)	0.31	0.96	1	1	1	2.69	(1.13,2.69,11.58)
YTHDC1	0	0.174609	0.645	0.609	0	0	(16.69,31.17,48.56)	0	0	0.14	0.33	0.45	19.34	(9.55,19.34,42.8)
RAP2B	0	0.17433	0.27	0.181	0	0	(2.81,4.91,10.91)	0.51	0.88	0.98	0.98	1	9.29	(5.11,9.29,15.79)
TRABD	0	0.174274	0.336	0.257	0	0	(19,49.07,78.31)	0	0	0.12	0.23	0.28	112.3	(79.13,112.3,182.21)
SCYL2	0	0.174138	0.351	0.264	0	0	(8.2,18.34,22.37)	0.02	0.28	0.33	0.59	1	12.51	(5.13,12.51,24.92)
KPNA6	0	0.173994	0.364	0.244	0	0	(15.8,29.61,38.55)	0	0.02	0.2	0.33	0.51	16.44	(9.17,16.44,33.64)
C18orf25	0	0.173746	0.379	0.285	0	0	(6.13,11.32,18.37)	0.12	0.41	0.74	0.96	1	9.7	(4.4,9.7,17.23)
TAPBP	0	0.173598	0.532	0.473	0	0	(34.22,75.25,99.69)	0	0	0	0.02	0.14	174.05	(110.56,174.05,290.96)
SRRM1	0	0.173499	0.808	0.793	0	0	(23.1,56.5,105.45)	0	0	0	0.12	0.31	23.26	(9.63,23.26,84.04)
ZNF267	0	0.173247	0.244	0.156	0	0	(2.45,4.33,8.16)	0.59	0.96	1	1	1	11.86	(4.62,11.86,37.3)
SGTB	0	0.172972	0.182	0.075	0	0	(2.62,5.4,14.69)	0.45	0.74	0.9	0.94	0.98	6.2	(3.53,6.2,15.08)
SPCS3	0	0.172428	0.479	0.383	0	0	(21.57,43.09,66.81)	0	0	0	0.16	0.33	41.09	(14.8,41.09,91.07)
RBMS1	0	0.171905	0.389	0.294	0	0	(6.85,27.09,70.05)	0.14	0.31	0.33	0.39	0.55	27.81	(7.68,27.81,64.78)
NCOR2	0	0.171876	0.328	0.23	0	0	(23.64,53.61,82.22)	0	0	0.02	0.16	0.28	17.69	(8.01,17.69,56.49)
HNRNPA3	0	0.17181	0.828	0.808	0	0	(58.76,128.9,214.6)	0	0	0	0	0	68.33	(31,68.33,218.1)
RBMS2	0	0.171571	0.234	0.143	0	0	(5.46,13.71,35.58)	0.16	0.39	0.53	0.59	0.78	1.61	(0.76,1.61,18.89)
GLIPR2	0	0.171565	0.24	0.16	0	0	(4.97,14.57,55.62)	0.22	0.37	0.53	0.55	0.63	70.68	(30.2,70.68,308.83)
SMG6	0	0.17078	0.453	0.376	0	0	(4.78,8.46,13.75)	0.26	0.59	0.92	1	1	3.09	(1.51,3.09,10.52)
DOK2	0	0.170604	0.123	0.025	0	0	(0.33,3.59,9.82)	0.71	0.9	0.94	0.98	0.98	81.36	(38.3,81.36,207.83)
LSM8	0	0.170499	0.48	0.402	0	0	(3.11,8.92,13.09)	0.37	0.63	0.98	1	1	3.61	(1.46,3.61,23)
NLRC5	0	0.170025	0.18	0.078	0	0	(1.45,5.94,16.08)	0.39	0.72	0.88	0.96	1	46.24	(25.69,46.24,83.44)
DHX15	0	0.169643	0.463	0.372	0	0	(13.27,37.23,54.67)	0	0.08	0.23	0.33	0.35	13.22	(5.51,13.22,80.19)
MGAT4A	0	0.169202	0.24	0.143	0	0	(4.11,6.94,12.38)	0.26	0.82	0.9	0.94	1	5.11	(2.11,5.11,10.52)
ZNF207	0	0.168827	0.61	0.531	0	0	(10.84,28.12,40.63)	0	0.14	0.33	0.33	0.53	19.55	(9.82,19.55,53.43)
EDEM1	0	0.168733	0.233	0.126	0	0	(7.08,19.99,31.24)	0.14	0.29	0.41	0.51	0.84	23.63	(10.21,23.63,146.38)
MGRN1	0	0.168328	0.305	0.187	0	0	(18.67,25.19,39.64)	0	0.02	0.1	0.26	0.61	35.78	(22.07,35.78,63.71)
TMEM217	0	0.167976	0.131	0.039	0	0	(0.25,0.35,0.83)	0.98	0.98	0.98	0.98	1	0.2	(0.07,0.2,0.9)
AC007384.1	0	0.167657	0.172	0.075	0	0
NBPF19	0	0.167009	0.203	0.112	0	0	(0.65,2.31,3.91)	0.96	1	1	1	1	2.17	(0.81,2.17,4.39)
ZNF791	0	0.166992	0.284	0.186	0	0	(5.04,11.51,16.82)	0.2	0.45	0.78	0.98	1	4.92	(2.23,4.92,17.09)
NFKBIB	0	0.16675	0.295	0.198	0	0	(18.46,22.25,30.82)	0	0.02	0.06	0.31	0.84	26.2	(17.16,26.2,39.21)
MRPL47	0	0.166403	0.393	0.3	0	0	(25.7,30.87,36.21)	0	0.02	0.02	0.04	0.43	9.65	(4.28,9.65,53.6)
MAPK8IP3	0	0.165671	0.287	0.192	0	0	(43.5,61.43,120.1)	0	0	0	0.02	0.08	51.4	(30.51,51.4,101.61)
SMOX	0	0.165343	0.134	0.05	0	0	(6.19,13.96,36.78)	0.14	0.39	0.53	0.67	0.76	9.98	(5.4,9.98,23.74)
CFP	0	0.164953	0.106	0.054	0	0	(1.41,2.34,5.76)	0.86	0.98	0.98	1	1	145.75	(55.42,145.75,438.63)
OPA1-AS1	0	0.164657	0.168	0.056	0	0	(0,0.08,0.17)	1	1	1	1	1	0	(0,0,0.26)
PAIP2	0	0.164599	0.77	0.737	0	0	(34.28,49.95,73.5)	0	0	0.02	0.04	0.1	37.3	(21.35,37.3,74.99)
RIT1	0	0.164535	0.278	0.184	0	0	(7.1,15.74,23.48)	0.06	0.31	0.43	0.74	0.96	28.03	(17.61,28.03,57.38)
RIPOR1	0	0.164417	0.172	0.061	0	0
SRA1	0	0.164368	0.279	0.182	0	0	(22.6,32.58,49.03)	0	0	0.02	0.16	0.43	49.5	(35.91,49.5,79.64)
FAM13B	0	0.164243	0.593	0.522	0	0	(9.9,16.19,35.71)	0.06	0.22	0.45	0.61	0.86	9.55	(4.28,9.55,24.25)
FOXK2	0	0.164219	0.459	0.359	0	0	(7.97,14.59,19.59)	0	0.29	0.53	0.9	1	6.69	(3.5,6.69,20.37)
C17orf49	0	0.163777	0.145	0.038	0	0	(11.17,18.12,27.92)	0	0.08	0.39	0.61	0.94	30.5	(20.06,30.5,70.27)
NAA25	0	0.163688	0.394	0.303	0	0	(6.22,10.79,18.29)	0.1	0.43	0.76	0.98	1	2.26	(0.84,2.26,23.17)
TMED5	0	0.163298	0.354	0.262	0	0	(6.57,12.68,18.57)	0.04	0.35	0.67	0.92	1	12.59	(4.97,12.59,27.19)
KMT2E-AS1	0	0.163192	0.233	0.142	0	0	(4.5,11.41,23.72)	0.23	0.39	0.67	0.78	0.96	11.68	(6.6,11.68,32.65)
COX6A1	0	0.163085	0.72	0.678	0	0	(280.3,321.1,526.7)	0	0	0	0	0.02	149.8	(83.67,149.8,346.26)
YY1AP1	0	0.163053	0.4	0.321	0	0	(16.87,37.45,52.51)	0	0	0.12	0.26	0.41	43.55	(34.43,43.55,64.98)
AC005480.1	0	0.162964	0.196	0.089	0	0
MIR22HG	0	0.162953	0.131	0.036	0	0	(5.68,22.38,57.05)	0.18	0.28	0.33	0.43	0.63	7.29	(3.85,7.29,65.32)
CHFR	0	0.162932	0.252	0.139	0	0	(2.89,6.67,8.29)	0.35	0.96	1	1	1	10.04	(5.03,10.04,14.99)
RANBP10	0	0.16287	0.213	0.114	0	0	(7.95,16.86,28.9)	0.04	0.28	0.41	0.69	0.94	15.07	(9.7,15.07,27.28)
CCDC65	0	0.162713	0.172	0.082	0	0	(1.02,1.44,4.28)	0.96	0.98	0.98	0.98	0.98	1.12	(0.61,1.12,2.82)
PPP1R15B	0	0.161897	0.222	0.119	0	0	(11.02,27.62,36.95)	0	0.16	0.28	0.33	0.63	30.8	(15.02,30.8,57.61)
DDA1	0	0.161646	0.253	0.148	0	0	(18.31,22.58,28.85)	0	0.04	0.12	0.23	0.94	15.69	(8.55,15.69,24.16)
ARID5A	0	0.161533	0.264	0.169	0	0	(8.23,21.96,87.46)	0.06	0.23	0.35	0.45	0.61	104.45	(63.63,104.45,224.07)
ZCCHC10	0	0.16092	0.39	0.298	0	0	(5.68,11.49,15.11)	0.1	0.45	0.88	1	1	4.01	(1.28,4.01,21.54)
HBP1	0	0.1607	0.388	0.3	0	0	(7.9,30.04,45.63)	0	0.26	0.31	0.43	0.49	19.93	(11.71,19.93,44.91)
RAI1	0	0.159292	0.236	0.134	0	0	(6.99,11.99,23.01)	0.1	0.37	0.61	0.78	1	2.56	(0.98,2.56,19.68)
KLF13	0	0.159218	0.41	0.328	0	0	(16.88,25.26,44.07)	0	0.02	0.12	0.35	0.65	36.24	(12.82,36.24,69.93)
UQCRFS1	0	0.158557	0.638	0.578	0	0	(31.6,40.29,66.75)	0	0	0	0.02	0.16	21.88	(12.07,21.88,71.45)
ZSWIM4	0	0.158361	0.17	0.082	0	0	(2.27,4.17,10.29)	0.57	0.86	0.96	0.98	1	2.61	(1.3,2.61,10.51)
RASSF5	0	0.157969	0.22	0.132	0	0	(2.59,5.91,27.78)	0.39	0.78	0.88	0.88	0.94	68.06	(47.22,68.06,121.72)
NUP214	0	0.157717	0.425	0.341	0	0	(7.76,18.69,24.08)	0	0.29	0.37	0.63	0.98	26.6	(12.27,26.6,48.16)
RAP2C	0	0.157389	0.229	0.126	0	0	(8.74,19.5,25.31)	0	0.29	0.39	0.53	0.96	23.93	(9.07,23.93,43.04)
ATP6V0D1	0	0.157049	0.25	0.166	0	0	(57.99,74.58,117.8)	0	0	0	0	0.02	136	(75.39,136,379.49)
MARCKSL1	0	0.156903	0.438	0.357	0	0	(21.44,89.5,282.65)	0	0.02	0.08	0.14	0.23	42.36	(16.64,42.36,311.34)
BBC3	0	0.156786	0.114	0.018	0	0	(3.27,6.33,13.21)	0.31	0.88	0.94	1	1	14.5	(9.5,14.5,32.29)
ARHGAP17	0	0.156524	0.301	0.209	0	0	(11.06,34.63,56.38)	0	0.16	0.23	0.33	0.43	15.6	(7.75,15.6,117.32)
QRICH1	0	0.156516	0.379	0.281	0	0	(16.67,46.34,61.48)	0	0	0.1	0.28	0.35	25.2	(12.43,25.2,66.47)
SOAT1	0	0.15651	0.204	0.135	0	0	(3.74,9.17,14.73)	0.31	0.55	0.9	0.94	0.96	12.84	(6.26,12.84,23.33)
DHRS3	0	0.15646	0.124	0.038	0	0	(21.59,64.5,158.95)	0	0.04	0.04	0.14	0.31	11.88	(3.81,11.88,42.46)
C4orf19	0	0.156385	0.222	0.121	0	0	(0.35,1.36,7.33)	0.84	0.96	0.98	1	1	0.23	(0.1,0.23,0.73)
COPS2	0	0.15637	0.483	0.409	0	0	(10.52,19.66,30.2)	0	0.14	0.37	0.53	0.88	4.92	(1.89,4.92,31.77)
C1D	0	0.156163	0.418	0.33	0	0	(7.46,10.53,15.41)	0.02	0.47	0.88	1	1	7.41	(2.36,7.41,20.58)
AHDC1	0	0.155943	0.195	0.091	0	0	(11.86,22.34,51.75)	0.02	0.16	0.39	0.41	0.63	2.39	(0.84,2.39,27.36)
SLC35B1	0	0.155237	0.217	0.121	0	0	(24.06,30.49,39.57)	0	0	0	0.08	0.45	22.45	(12.52,22.45,44.43)
JUND	0	0.155234	0.985	0.975	0	0	(150.8,216.5,429.9)	0	0	0	0	0	148.4	(91.19,148.4,522.53)
OPA3	0	0.155118	0.198	0.107	0	0	(3.59,4.97,6.93)	0.51	1	1	1	1	2.91	(1.28,2.91,10.8)
KAT2B	0	0.155025	0.234	0.15	0	0	(16.19,25.51,33.99)	0.02	0.1	0.14	0.31	0.76	16.38	(10.21,16.38,28.81)
TBC1D1	0	0.154838	0.38	0.294	0	0	(7.68,18.8,62.58)	0.02	0.29	0.41	0.53	0.67	24.25	(14.87,24.25,36.72)
IFIH1	0	0.15468	0.23	0.157	0	0	(2.27,6.86,10.29)	0.39	0.86	1	1	1	5.38	(1.96,5.38,72.09)
AL391839.1	0	0.154597	0.162	0.072	0	0
IRGQ	0	0.15451	0.159	0.055	0	0	(6.78,9.62,14.63)	0.04	0.57	0.92	0.96	1	5.59	(1.99,5.59,11.89)
LINC01215	0	0.154394	0.127	0.033	0	0	(0.02,0.05,0.14)	1	1	1	1	1	4.06	(1.19,4.06,27.55)
DIRC2	0	0.153577	0.229	0.158	0	0	(5.49,6.72,10.57)	0.14	0.88	0.96	1	1	6.65	(2.42,6.65,18.98)
MTRF1L	0	0.153543	0.25	0.156	0	0	(5.44,7.16,9.77)	0.16	0.9	1	1	1	3.16	(1.49,3.16,11.31)
TBC1D22B	0	0.15329	0.213	0.113	0	0	(7.45,12.94,19.89)	0.04	0.29	0.63	0.9	1	9.6	(5.66,9.6,20.54)
AC058822.1	0	0.153149	0.266	0.165	0	0
GGA2	0	0.153084	0.213	0.144	0	0	(17.12,31.62,66.84)	0	0.04	0.18	0.26	0.45	26	(9.37,26,102.41)
NRIP3	0	0.152821	0.101	0.017	0	0	(0.82,1.87,27.82)	0.71	0.74	0.8	0.84	0.92	0.31	(0.12,0.31,1.14)
TET3	0	0.152625	0.355	0.26	0	0	(2.12,3.18,9.23)	0.76	0.9	0.96	0.96	1	6.73	(3.42,6.73,20.57)
ELL2	0	0.152496	0.456	0.278	0	0	(13.37,25.51,54.21)	0	0.14	0.28	0.41	0.59	9.15	(3.67,9.15,44.55)
PPP2R2D	0	0.152496	0.381	0.306	0	0	(8.25,13.22,17.05)	0	0.33	0.63	0.92	0.98	9.25	(5.34,9.25,15.26)
ARL8A	0	0.152485	0.245	0.145	0	0	(41.3,65.36,93.16)	0	0	0	0.02	0.06	71.36	(42.82,71.36,148.03)
PPARD	0	0.152367	0.202	0.116	0	0	(21.77,29.82,46.62)	0	0.04	0.06	0.14	0.51	15.8	(8.93,15.8,46.66)
OSER1	0	0.152044	0.332	0.256	0	0	(22.73,55.97,82.05)	0	0	0.04	0.14	0.28	71.77	(51.43,71.77,130.01)
KDM4B	0	0.151987	0.336	0.248	0	0	(4.66,10.04,21.21)	0.22	0.45	0.72	0.88	1	17.48	(9.4,17.48,34.35)
DYNC1LI2	0	0.151985	0.307	0.2	0	0	(53.75,73.9,103.8)	0	0	0	0.02	0.12	13.3	(5.08,13.3,42.19)
PDK1	0	0.151524	0.19	0.095	0	0	(1.24,2.74,5.6)	0.88	0.96	1	1	1	4.09	(1.85,4.09,16.41)
CPEB2	0	0.151215	0.185	0.113	0	0	(9.04,12.02,21.97)	0.08	0.33	0.71	0.86	0.94	4.31	(1.77,4.31,9.75)
MSMO1	0	0.151155	0.137	0.058	0	0	(16.01,23.41,70.88)	0.04	0.08	0.14	0.37	0.65	7.84	(3.73,7.84,65.01)
C6orf106	0	0.150962	0.328	0.24	0	0	(44.14,60.4,94.47)	0	0	0	0	0.02	45.02	(24.76,45.02,129.1)
RNGTT	0	0.150636	0.45	0.367	0	0	(4.66,7.97,12.33)	0.26	0.72	0.94	1	1	5.84	(2.37,5.84,30.73)
KBTBD2	0	0.150393	0.318	0.231	0	0	(13.66,24.55,36.96)	0	0.04	0.22	0.35	0.71	19.91	(9.26,19.91,42.62)
PPP1R13B	0	0.150392	0.101	0.017	0	0	(8.29,15.33,26.08)	0.02	0.31	0.49	0.78	0.9	2.24	(0.78,2.24,24.39)
GLYR1	0	0.150258	0.371	0.287	0	0	(36.66,54.29,72.38)	0	0	0	0	0.08	41.33	(18.98,41.33,71.4)
SEC61A2	0	0.149969	0.199	0.108	0	0	(5.99,9.19,25.44)	0.14	0.55	0.72	0.86	0.92	7.69	(3,7.69,16.43)
NIPA2	0	0.149395	0.277	0.193	0	0	(11.79,20.13,26.34)	0	0.12	0.31	0.49	0.96	21.35	(9.29,21.35,86.97)
SUPT6H	0	0.149088	0.396	0.313	0	0	(25.14,53.07,69.3)	0	0	0	0.04	0.28	41.98	(22.61,41.98,74.95)
BLOC1S2	0	0.148943	0.343	0.262	0	0	(13.94,19.64,33.07)	0	0.06	0.22	0.51	0.78	16.82	(6.44,16.82,42.35)
NUP54	0	0.148925	0.453	0.377	0	0	(8.69,23.73,33.66)	0	0.29	0.37	0.43	0.8	5.94	(2.47,5.94,36.11)
GPRIN3	0	0.14826	0.169	0.102	0	0	(0.94,1.79,4.79)	0.92	0.94	0.96	0.98	1	1.97	(0.41,1.97,8.45)
CARS	0	0.14791	0.166	0.084	0	0	(11,16.92,23.48)	0.02	0.2	0.39	0.72	0.98	19.24	(12.73,19.24,32.78)
STK40	0	0.14775	0.257	0.17	0	0	(14,33.41,55.77)	0	0.1	0.23	0.31	0.45	51.86	(36.3,51.86,139.92)
TUBB6	0	0.147437	0.156	0.067	0	0	(7.77,44.17,148.7)	0.18	0.31	0.33	0.37	0.41	5.17	(2.29,5.17,41.12)
MEF2D	0	0.14732	0.314	0.199	0	0	(19.27,40.8,83.12)	0	0.02	0.1	0.22	0.33	29.48	(15.17,29.48,51.77)
PPM1A	0	0.147312	0.397	0.314	0	0	(9.16,15.2,22.73)	0	0.26	0.45	0.84	0.98	12.77	(8.56,12.77,27.45)
WDFY1	0	0.147126	0.26	0.185	0	0	(9.19,18.08,37.11)	0	0.26	0.39	0.51	0.74	10.98	(4.42,10.98,66.29)
ABHD15-AS1	0	0.146943	0.167	0.097	0	0	(0,0,0)	1	1	1	1	1	0	(0,0,0)
DLGAP4	0	0.146807	0.222	0.14	0	0	(19.5,31.76,50.79)	0	0.06	0.12	0.23	0.47	14.02	(8.58,14.02,25.53)
FOXK1	0	0.146249	0.303	0.217	0	0	(6.35,10.08,15.31)	0.1	0.49	0.88	0.96	1	4.28	(1.91,4.28,12.67)
ZNF490	0	0.145873	0.193	0.097	0	0	(1,1.61,2.46)	1	1	1	1	1	1.82	(0.71,1.82,4.62)
RHOF	0	0.145823	0.248	0.169	0	0	(1.32,2.36,6.22)	0.86	1	1	1	1	6.24	(3.16,6.24,15.89)
GBP5	0	0.145562	0.134	0.053	0	0	(0.12,0.67,1.56)	0.96	1	1	1	1	14.41	(6.77,14.41,42.65)
CEBPG	0	0.144571	0.257	0.169	0	0	(13.02,20.95,30.36)	0	0.12	0.29	0.45	0.88	7.77	(3.44,7.77,22.58)
SEPT9	0	0.14455	0.292	0.215	0	0	(17.64,42.04,72.43)	0	0.04	0.16	0.23	0.35	57.59	(27.85,57.59,150.21)
AC015912.3	0	0.144152	0.107	0.028	0	0
MARK4	0	0.143943	0.259	0.187	0	0	(12.5,21.01,30.82)	0	0.12	0.26	0.45	0.88	12.58	(8.34,12.58,21.14)
PLEKHA2	0	0.142803	0.431	0.346	0	0	(8.79,13.58,25.79)	0.1	0.28	0.57	0.74	0.98	27.28	(13.41,27.28,57.82)
GABARAPL1	0	0.142316	0.165	0.098	0	0	(66.84,102.6,155.1)	0	0	0	0	0.02	41.52	(17.8,41.52,87.8)
OSGIN2	0	0.142058	0.264	0.178	0	0	(6.24,9.27,19.09)	0.1	0.55	0.74	0.92	0.98	7.87	(4.58,7.87,23.37)
BRAP	0	0.141831	0.252	0.155	0	0	(8.13,12.67,17.02)	0.06	0.31	0.72	0.98	0.98	10.28	(5.61,10.28,18.4)
AC095055.1	0	0.141252	0.1	0.006	0	0
SFT2D2	0	0.141084	0.266	0.176	0	0	(5.57,13.87,26.38)	0.16	0.35	0.53	0.72	0.92	10.16	(3.86,10.16,26.73)
MTMR6	0	0.140267	0.422	0.335	0	0	(9,13.59,20.27)	0	0.23	0.61	0.88	1	11.41	(5.12,11.41,21.37)
SNN	0	0.139823	0.111	0.025	0	0	(23.52,40.28,172.55)	0.04	0.08	0.1	0.16	0.33	58.2	(34.68,58.2,129.22)
AAGAB	0	0.139364	0.282	0.198	0	0	(13.6,18.88,24.27)	0	0.1	0.26	0.61	0.92	10.92	(5.65,10.92,28.74)
ADPGK	0	0.139026	0.308	0.233	0	0	(16.95,32.76,53.13)	0	0.04	0.2	0.23	0.43	76.08	(39.39,76.08,120.8)
LLPH	0	0.138992	0.35	0.264	0	0	(3.06,5.32,7.27)	0.47	0.98	1	1	1	3.94	(1.48,3.94,9.85)
RASSF2	0	0.138571	0.257	0.167	0	0	(5.47,16.1,52.79)	0.16	0.37	0.47	0.57	0.71	74.94	(44,74.94,405.4)
KDM7A	0	0.13857	0.182	0.105	0	0	(2.86,10.48,18.28)	0.33	0.45	0.8	0.92	1	9.26	(3.78,9.26,21.92)
SPTY2D1	0	0.138185	0.27	0.185	0	0	(3.74,8.32,11.48)	0.31	0.71	0.96	0.98	1	6.56	(2.85,6.56,24.19)
SUN1	0	0.137724	0.194	0.111	0	0	(28.78,71.26,149.1)	0	0	0	0.06	0.22	6.62	(2.4,6.62,69.97)
BSDC1	0	0.137708	0.316	0.227	0	0	(31.75,44.72,63.72)	0	0	0	0.02	0.18	25.91	(16.48,25.91,45.8)
TIFA	0	0.137628	0.182	0.097	0	0	(1.34,4.43,8.5)	0.53	0.92	1	1	1	8.14	(3.18,8.14,63.63)
FAM168B	0	0.137344	0.341	0.241	0	0	(46.47,58.6,95.4)	0	0	0	0.02	0.06	17.74	(8.64,17.74,68.92)
AFF2	0	0.137284	0.111	0.047	0	0	(0.16,0.35,2.18)	0.94	0.98	1	1	1	0.19	(0.05,0.19,0.84)
TIMM23	0	0.136837	0.291	0.212	0	0	(41.26,52.48,64.92)	0	0	0	0.02	0.02	19.92	(10.46,19.92,101.93)
ATF2	0	0.13674	0.384	0.298	0	0	(12.19,20,33.05)	0	0.1	0.35	0.51	0.82	8.2	(3.23,8.2,32.24)
ANKRD27	0	0.136512	0.24	0.162	0	0	(7.07,12.68,19.14)	0.06	0.33	0.69	0.9	1	7.81	(3.74,7.81,24.27)
ANKRD49	0	0.136066	0.246	0.166	0	0	(4.75,11.72,19.28)	0.26	0.47	0.8	0.92	1	7	(2.25,7,27.62)
NAA16	0	0.135725	0.314	0.234	0	0	(3.78,8.76,17.3)	0.28	0.61	0.84	0.94	1	3.36	(1.41,3.36,11.95)
MED27	0	0.135402	0.316	0.239	0	0	(9.98,15.35,22.88)	0.04	0.22	0.47	0.78	0.96	8.48	(4.3,8.48,20)
AC078883.1	0	0.134369	0.115	0.038	0	0
MED15	0	0.133421	0.304	0.224	0	0	(24.41,54.04,76.55)	0	0	0.02	0.1	0.28	53.58	(35.26,53.58,96.57)
ZNF350	0	0.132935	0.201	0.12	0	0	(3.45,7.2,10.31)	0.37	0.86	0.98	1	1	6.08	(2.3,6.08,10.82)
ZDHHC18	0	0.132427	0.143	0.058	0	0	(8.26,16.23,22.78)	0.02	0.28	0.45	0.74	1	73.39	(40.49,73.39,271.45)
PDRG1	0	0.132413	0.205	0.122	0	0	(18.1,26.74,32.71)	0	0.02	0.1	0.28	0.74	13.46	(7.3,13.46,44.61)
SH3GL1	0	0.131707	0.29	0.194	0	0	(21.47,50.53,99.28)	0	0	0.06	0.18	0.31	34.4	(22.63,34.4,61.88)
ZNF430	0	0.131296	0.316	0.237	0	0	(1.3,2.3,4.59)	0.96	1	1	1	1	1.4	(0.48,1.4,6.99)
XPO6	0	0.131265	0.28	0.201	0	0	(27.03,36.46,49.99)	0	0.02	0.08	0.12	0.29	198.75	(91.67,198.75,770.43)
NPAS3	0	0.131054	0.116	0.038	0	0	(0.34,0.79,6.81)	0.76	1	1	1	1	0.01	(0,0.01,0.66)
ZNF385A	0	0.131011	0.127	0.06	0	0	(10.78,26.32,76.75)	0.06	0.18	0.28	0.41	0.53	28.2	(14.26,28.2,63.03)
TMEM120B	0	0.13038	0.185	0.108	0	0	(6.27,9.22,27.97)	0.14	0.53	0.76	0.82	0.92	2.79	(0.99,2.79,9.05)
R3HDM4	0	0.130268	0.278	0.196	0	0	(36.23,48.17,75.3)	0	0	0	0.04	0.18	564.25	(118.26,564.25,1108.1)
TTN	0	0.129932	0.136	0.064	0	0	(0.19,0.58,0.99)	0.94	0.94	0.94	0.94	0.94	0.45	(0.18,0.45,1.13)
TIMM17A	0	0.129627	0.303	0.225	0	0	(19.7,25.25,30.65)	0	0.02	0.1	0.22	0.86	7.49	(3.55,7.49,46.81)
UGCG	0	0.129448	0.115	0.047	0	0	(8.6,20.72,48.06)	0	0.26	0.35	0.45	0.72	35.13	(13.99,35.13,77.93)
LATS1	0	0.129132	0.342	0.249	0	0	(4.61,10.29,16.12)	0.31	0.47	0.84	1	1	3.33	(1.27,3.33,13.69)
AL390957.1	0	0.128821	0.104	0.03	0	0
CNOT8	0	0.128374	0.31	0.234	0	0	(16.69,37.81,55.37)	0	0	0.12	0.28	0.41	43.23	(24.68,43.23,67.65)
CNN3	0	0.128001	0.155	0.081	0	0	(82.28,140.3,284.5)	0	0	0.02	0.02	0.02	1.3	(0.51,1.3,75.48)
PSMD9	0	0.127788	0.177	0.095	0	0	(11.71,22.13,30.11)	0	0.12	0.29	0.43	0.88	19.58	(12.22,19.58,29.18)
SAR1A	0	0.127668	0.314	0.231	0	0	(18.28,31.05,47.32)	0	0	0.06	0.26	0.49	20.12	(10.8,20.12,35.46)
ZNF821	0	0.127264	0.176	0.097	0	0	(2.56,3.77,9.17)	0.69	0.92	0.94	0.94	0.98	2.96	(1.57,2.96,6.57)
ARL5B	0	0.127173	0.268	0.186	0	0	(3.64,8.28,11.24)	0.26	0.67	0.94	1	1	4.27	(1.69,4.27,18)
DHX8	0	0.127164	0.239	0.161	0	0	(5.96,16.21,23.8)	0.08	0.33	0.47	0.78	1	17.46	(9.13,17.46,28.52)
VCPKMT	0	0.12704	0.206	0.123	0	0	(6.98,13.63,18.96)	0.04	0.33	0.63	0.92	1	15.67	(5.03,15.67,32.44)
MAML1	0	0.126711	0.225	0.137	0	0	(5.12,15.49,27.69)	0.16	0.33	0.49	0.69	0.98	12.76	(5.82,12.76,21.89)
ZRANB1	0	0.126448	0.26	0.172	0	0	(12.08,23.84,42.83)	0	0.08	0.29	0.43	0.69	12.48	(7.36,12.48,20.97)
NCF2	0	0.126409	0.102	0.046	0	0	(1.44,4.25,14.19)	0.61	0.86	0.92	0.98	0.98	343.25	(91.59,343.25,1254.5)
WDR20	0	0.126409	0.295	0.218	0	0	(4.34,7.65,10.64)	0.28	0.74	0.98	0.98	1	4.22	(1.71,4.22,8.62)
SMAD7	0	0.126273	0.133	0.046	0	0	(8.87,20.45,47.74)	0.04	0.28	0.39	0.49	0.69	6.63	(1.71,6.63,22.47)
OTUD5	0	0.126083	0.264	0.177	0	0	(37.5,55.06,77.91)	0	0	0.02	0.04	0.1	63.84	(44.83,63.84,95.8)
KCTD9	0	0.125781	0.186	0.108	0	0	(5.8,22.35,32.2)	0.16	0.31	0.39	0.49	0.82	6.44	(2.68,6.44,19.58)
SH3BP2	0	0.125721	0.142	0.062	0	0	(5.93,11.43,22.54)	0.08	0.41	0.67	0.86	0.92	52.38	(26.38,52.38,91.34)
AGO1	0	0.124978	0.206	0.137	0	0	(6.2,8.69,12.16)	0.14	0.63	0.96	1	1	8.58	(4.13,8.58,13.91)
TIGAR	0	0.124156	0.163	0.1	0	0	(2.33,3.68,5.63)	0.82	0.98	1	1	1	3.74	(1.54,3.74,13.09)
AXIN1	0	0.123673	0.193	0.119	0	0	(10.82,24.27,33.73)	0	0.12	0.33	0.41	0.76	28.04	(19.47,28.04,41.27)
ATG13	0	0.123339	0.26	0.184	0	0	(28.14,35.26,54.71)	0	0	0.02	0.1	0.23	26.07	(16.89,26.07,40.82)
TNIP2	0	0.123338	0.178	0.114	0	0	(10.86,36.62,51.18)	0.04	0.2	0.26	0.33	0.39	41.06	(17.89,41.06,74.03)
SIAH1	0	0.122979	0.332	0.253	0	0	(2.99,5.36,9.56)	0.47	0.94	1	1	1	1.95	(0.73,1.95,5.84)
WDR37	0	0.122134	0.321	0.239	0	0	(9.76,12.33,18.42)	0	0.23	0.65	0.92	1	13.52	(7.07,13.52,33.8)
CCL4L2	0	0.121967	0.126	0.048	0	0	(0.24,0.64,1.4)	0.98	1	1	1	1	12.34	(1.47,12.34,78.51)
RABGGTB	0	0.121903	0.226	0.143	0	0	(14.38,23.24,32.21)	0	0.02	0.23	0.37	0.8	5.27	(1.99,5.27,54.49)
SOCS1	0	0.12179	0.1	0.027	0	0	(1.12,5.92,16.1)	0.41	0.78	0.88	0.92	1	11.54	(4.95,11.54,48.1)
IKZF5	0	0.120905	0.197	0.114	0	0	(8.27,13.36,20.63)	0.02	0.31	0.61	0.84	1	7.48	(3.13,7.48,17.9)
SH2D3C	0	0.120855	0.231	0.155	0	0	(5.03,8.27,23.11)	0.18	0.55	0.74	0.88	0.94	41.23	(22.5,41.23,82.65)
AC006059.1	0	0.12083	0.207	0.127	0	0
MICAL3	0	0.120483	0.221	0.134	0	0	(7.79,10.04,25.2)	0.06	0.49	0.72	0.84	0.94	1.56	(0.67,1.56,12.66)
AC104316.1	0	0.119599	0.225	0.144	0	0
AL021453.1	0	0.118971	0.107	0.038	0	0
THAP9-AS1	0	0.118089	0.151	0.072	0	0	(12.58,22.56,37.06)	0	0.08	0.26	0.43	0.67	14.12	(3.33,14.12,40.62)
EAF1	0	0.1176	0.151	0.08	0	0	(9.86,13.11,17.89)	0.06	0.26	0.8	0.92	1	12.96	(6.09,12.96,25.99)
SNX30	0	0.116634	0.134	0.058	0	0	(3.93,5.8,12.17)	0.31	0.88	0.92	0.98	1	2.76	(1.21,2.76,6.69)
TSPOAP1-AS1	0	0.116622	0.226	0.146	0	0	(0.34,0.69,1.71)	1	1	1	1	1	2.99	(1.62,2.99,9.65)
RNF103	0	0.116465	0.147	0.066	0	0	(18.37,23.62,35.08)	0	0.02	0.06	0.28	0.67	8.58	(3.19,8.58,20.67)
SEC24C	0	0.115848	0.183	0.105	0	0	(15.92,41.42,55.12)	0	0.08	0.18	0.29	0.35	25.23	(11.17,25.23,99.46)
MAP3K8	0	0.115837	0.568	0.487	0	0	(2.6,9.86,33.57)	0.31	0.51	0.65	0.74	0.86	26.92	(11.43,26.92,57.84)
RNF19B	0	0.115713	0.154	0.093	0	0	(9.83,20.23,34.76)	0	0.22	0.39	0.49	0.86	29.33	(19.31,29.33,76.37)
ZNF592	0	0.115558	0.192	0.115	0	0	(8.95,17.18,26.04)	0	0.26	0.41	0.67	1	18.28	(12.66,18.28,29.7)
NECAP1	0	0.115453	0.257	0.183	0	0	(19.32,23.5,51.39)	0	0.04	0.12	0.29	0.74	19.74	(10.52,19.74,33.58)
EHBP1L1	0	0.114913	0.159	0.089	0	0	(9.76,37.57,158.3)	0	0.23	0.28	0.35	0.41	97.87	(53.54,97.87,186.61)
RALGDS	0	0.114309	0.16	0.092	0	0	(24.98,47.32,89.32)	0	0.02	0.08	0.16	0.26	31.83	(8.74,31.83,75.95)
AC017101.1	0	0.113811	0.118	0.058	0	0
ACTR1A	0	0.113474	0.253	0.178	0	0	(54.91,77.68,111.45)	0	0	0	0	0.04	58.53	(40.58,58.53,90.94)
PIK3R4	0	0.11315	0.207	0.135	0	0	(6.49,13.5,20.27)	0.08	0.35	0.55	0.86	1	5.25	(2.19,5.25,18.1)
C8orf76	0	0.112922	0.156	0.082	0	0	(9.4,15.15,20.51)	0	0.22	0.47	0.8	0.96	14.05	(5.83,14.05,32.87)
JMJD6	0	0.112611	0.204	0.128	0	0	(9.05,14.02,23.95)	0	0.31	0.53	0.78	0.98	19.64	(14.7,19.64,48.08)
MED6	0	0.111596	0.263	0.188	0	0	(7.64,13.37,19.85)	0.02	0.35	0.63	0.9	1	9.06	(4.17,9.06,30)
FZR1	0	0.111517	0.126	0.052	0	0	(14.87,23.85,40.99)	0	0.06	0.22	0.33	0.71	20.8	(13.88,20.8,32.39)
EBF1	0	0.111479	0.154	0.069	0	0	(2.52,7.51,33.79)	0.43	0.59	0.65	0.76	0.86	0.61	(0.19,0.61,13.55)
HVCN1	0	0.111097	0.12	0.049	0	0	(2.3,3.93,8.06)	0.65	0.96	0.98	0.98	0.98	16.41	(7.13,16.41,78.79)
RMC1	0	0.111059	0.208	0.138	0	0
STAT4	0	0.110842	0.236	0.148	0	0	(1.19,2.35,10.77)	0.78	0.88	0.92	0.96	0.98	9.72	(3.54,9.72,27.97)
SLC37A3	0	0.110074	0.167	0.096	0	0	(5.52,14.7,21.54)	0.18	0.41	0.53	0.82	0.94	8.62	(3.79,8.62,22.94)
CHUK	0	0.109878	0.174	0.101	0	0	(4.79,8.22,10.87)	0.23	0.76	1	1	1	6.84	(2.6,6.84,14.02)
AC007216.4	0	0.109494	0.172	0.107	0	0
MAN2B1	0	0.109261	0.157	0.087	0	0	(9.64,42.81,58.74)	0	0.22	0.23	0.37	0.43	96.94	(55.01,96.94,152.4)
AC087190.1	0	0.107239	0.164	0.092	0	0
SPACA6	0	0.107101	0.113	0.053	0	0	(7.15,14.14,32.58)	0.14	0.35	0.53	0.69	0.82	3.43	(1.3,3.43,15.2)
TMEM39A	0	0.106205	0.198	0.129	0	0	(3.95,11.72,24.33)	0.23	0.41	0.63	0.8	0.98	7.25	(3.24,7.25,20.7)
ELMO2	0	0.105777	0.146	0.085	0	0	(17.32,22.78,36.02)	0	0.06	0.18	0.33	0.8	23.41	(14.96,23.41,42.38)
PLK3	0	0.105413	0.149	0.084	0	0	(4.64,11.46,27.67)	0.26	0.47	0.59	0.72	0.92	23.92	(14.78,23.92,63.74)
MTPAP	0	0.10438	0.188	0.117	0	0	(3.44,6.35,9.71)	0.33	0.92	0.98	0.98	1	1.92	(0.8,1.92,11.29)
SREBF1	0	0.10303	0.138	0.067	0	0	(29,44.31,80.93)	0	0.02	0.04	0.1	0.23	18.49	(10.1,18.49,36.92)
AC018682.1	0	0.102858	0.158	0.089	0	0
ETV5	0	0.10135	0.125	0.068	0	0	(4.84,8.53,17.88)	0.22	0.63	0.8	0.94	0.98	0.5	(0.17,0.5,14.97)
SESN2	0	0.101065	0.12	0.058	0	0	(6.57,12.35,19.52)	0.1	0.29	0.76	0.92	0.98	16.35	(10,16.35,39.94)
TICAM1	0	0.100048	0.105	0.046	0	0	(6.99,17.04,28.52)	0.06	0.31	0.45	0.67	0.9	18.47	(9.76,18.47,45.32)
ATG4D	0	0.0995801	0.145	0.084	0	0	(13.03,21.6,42.95)	0	0.06	0.29	0.43	0.76	21.81	(14.84,21.81,33.22)
TSPOAP1	0	0.0994123	0.139	0.064	0	0	(6.83,17.77,57.74)	0.12	0.28	0.45	0.55	0.67	5.64	(2.21,5.64,22.45)
AC005258.1	0	0.0993126	0.193	0.116	0	0
PARP12	0	0.0992002	0.143	0.082	0	0	(3.37,12.68,21.91)	0.29	0.37	0.63	0.8	0.96	15.02	(7.14,15.02,40.28)
AC058791.1	0	0.0989333	0.115	0.054	0	0	(0.75,1.38,3.37)	0.96	1	1	1	1	1.98	(1.18,1.98,4.7)
SPATA13	0	0.0986599	0.116	0.054	0	0	(6.65,10.85,21.52)	0.1	0.45	0.8	0.88	0.96	12.22	(5.69,12.22,62.02)
RCBTB2	0	0.0983762	0.11	0.047	0	0	(7.13,14.35,25.44)	0.06	0.39	0.53	0.72	0.96	20.66	(7.8,20.66,44.55)
GABARAP	0	0.0963494	0.149	0.087	0	0	(212,295.6,416.8)	0	0	0	0	0	433.4	(251.36,433.4,946.21)
ZC3H12A	0	0.0959225	0.115	0.054	0	0	(1.94,12.61,30.35)	0.28	0.39	0.61	0.72	0.88	33.3	(22.98,33.3,74.21)
ZNF317	0	0.0952462	0.132	0.066	0	0	(7.88,16.68,22.63)	0	0.29	0.43	0.72	1	10.04	(4.66,10.04,31.68)
COX16	0	0.0951835	0.128	0.065	0	0	(25.16,29.57,37.98)	0	0	0	0.06	0.51	5.92	(2.78,5.92,54.25)
ALAS1	0	0.0949554	0.105	0.049	0	0	(24.22,34.1,59.9)	0	0.02	0.08	0.16	0.31	34.31	(23.24,34.31,96.01)
ZFYVE1	0	0.0920869	0.144	0.083	0	0	(9.21,16.22,22.4)	0.02	0.29	0.47	0.71	1	11.75	(7,11.75,17.65)
UNC119	0	0.0919683	0.114	0.059	0	0	(10.38,14.36,22.08)	0.02	0.18	0.53	0.84	0.94	39.89	(28.65,39.89,74.79)
GRASP	0	0.0906691	0.271	0.152	0	0	(10.89,21.92,63.58)	0.04	0.16	0.33	0.41	0.65	4.78	(1.5,4.78,50.44)
GMIP	0	0.0884149	0.126	0.07	0	0	(3.1,5.79,12.56)	0.41	0.69	0.94	0.96	0.98	113.05	(64,113.05,307.59)
AL035071.2	0	0.0879562	0.109	0.049	0	0
MVD	0	0.0857817	0.124	0.068	0	0	(19.55,22.84,45.54)	0	0.04	0.08	0.23	0.71	23.81	(9.34,23.81,60.79)
AC008537.1	0	0.0847266	0.111	0.055	0	0
ZMIZ2	0	0.0844524	0.111	0.058	0	0	(37.68,55.08,84.72)	0	0	0	0.04	0.1	34.45	(15.7,34.45,106.82)
TFE3	0	0.0842117	0.121	0.064	0	0	(34.04,55.49,98.72)	0	0	0.02	0.04	0.14	80.08	(45.82,80.08,157.61)
MTSS1L	0	0.0833095	0.102	0.042	0	0	(23.92,46.64,151.6)	0.02	0.04	0.14	0.16	0.31	0.49	(0.25,0.49,52.47)
CDK2AP1	0	0.0833046	0.11	0.054	0	0	(25.8,38.61,53.92)	0	0.04	0.08	0.16	0.29	5.97	(2.85,5.97,20.76)
AIF1	0	0.0814847	0.774	0.904	0	0	(9.98,16.34,46.43)	0.1	0.22	0.43	0.59	0.74	216.3	(80.5,216.3,550.16)
CES2	0	-0.0800503	0.059	0.116	0	0	(19.96,26.25,45.18)	0	0.02	0.08	0.22	0.65	11.63	(4.69,11.63,24.56)
MYCBP	0	-0.0800545	0.061	0.122	0	0	(4.59,17.61,22.75)	0.22	0.33	0.43	0.8	0.96	19.04	(7.5,19.04,47.88)
L3MBTL2	0	-0.0801501	0.051	0.11	0	0	(16.52,21.8,36.59)	0	0.04	0.18	0.39	0.74	12.41	(5.62,12.41,36.07)
BIVM	0	-0.0801621	0.059	0.115	0	0	(8.3,11.26,20.63)	0.02	0.35	0.74	0.88	0.96	1.12	(0.41,1.12,14.34)
C1GALT1C1	0	-0.0802495	0.044	0.102	0	0	(8.31,17.2,28.34)	0	0.31	0.43	0.63	0.9	16.83	(3.74,16.83,29.35)
MORN2	0	-0.0803791	0.055	0.114	0	0	(15.77,20.78,45.64)	0	0.06	0.2	0.45	0.67	1.23	(0.49,1.23,10.1)
NMRK1	0	-0.0805268	0.073	0.134	0	0	(7.44,15.55,23.76)	0.02	0.31	0.49	0.78	0.96	9.29	(4.54,9.29,27.43)
CYB561D2	0	-0.0806001	0.049	0.108	0	0	(8.47,14.36,26.32)	0.02	0.35	0.53	0.72	0.94	26.85	(16.21,26.85,44.96)
ABHD10	0	-0.0806609	0.096	0.155	0	0	(15.37,20.18,30.3)	0	0.04	0.18	0.49	0.86	7.6	(3.06,7.6,31.21)
DRG2	0	-0.0807818	0.105	0.163	0	0	(13.54,27.06,41.18)	0	0.02	0.26	0.35	0.67	17.44	(8.83,17.44,39.01)
CENPW	0	-0.0808671	0.08	0.14	0	0	(1.46,4.67,14.07)	0.51	0.8	0.9	0.9	0.98	3.55	(1.56,3.55,49.61)
NIT1	0	-0.0809617	0.068	0.126	0	0	(12.66,24.71,33.01)	0	0.08	0.26	0.35	0.76	21.67	(10.99,21.67,33.45)
KCTD18	0	-0.081093	0.09	0.148	0	0	(7.01,12.24,17.54)	0.04	0.35	0.69	0.96	1	5.9	(2.01,5.9,20.55)
SHMT2	0	-0.0811439	0.148	0.215	0	0	(14.4,36.29,51.46)	0	0.06	0.22	0.28	0.41	26.38	(13.09,26.38,214.32)
NUDT16	0	-0.0811971	0.08	0.142	0	0	(16.94,25.08,34.52)	0	0.02	0.12	0.35	0.76	16.55	(5.17,16.55,58.69)
TMEM43	0	-0.0814424	0.125	0.192	0	0	(20.75,60.92,160.45)	0	0	0.04	0.16	0.31	42.74	(19.64,42.74,80.06)
MECR	0	-0.0815164	0.057	0.117	0	0	(8.52,10.41,14.81)	0.02	0.43	0.92	1	1	2	(0.94,2,12.51)
NUP50-DT	0	-0.0815223	0.067	0.118	0	0
CALCOCO1	0	-0.0815266	0.08	0.136	0	0	(29.76,68.3,125.8)	0	0	0	0.06	0.22	29.77	(16.84,29.77,70.1)
MUT	0	-0.0817453	0.069	0.126	0	0	(17.2,23.86,31.98)	0	0	0.12	0.31	0.82	5.76	(2.22,5.76,23.04)
PDE5A	0	-0.0817489	0.075	0.137	0	0	(1.37,4.52,44.62)	0.53	0.63	0.67	0.8	0.86	0.68	(0.32,0.68,2.49)
PAK1IP1	0	-0.0817553	0.112	0.173	0	0	(10.23,15.32,22.36)	0	0.18	0.49	0.82	0.96	3.91	(1.34,3.91,39.92)
SAC3D1	0	-0.0818548	0.049	0.108	0	0	(6.53,7.61,11.03)	0.08	0.78	0.92	0.96	0.98	3.82	(1.57,3.82,13.71)
LRRC47	0	-0.0820797	0.076	0.134	0	0	(20.16,31.05,43.52)	0	0	0.02	0.2	0.47	9.86	(4.73,9.86,33.05)
DPH7	0	-0.0823018	0.076	0.137	0	0	(9.36,17.04,33.18)	0	0.23	0.41	0.67	0.82	7.45	(3.34,7.45,27.47)
SLC48A1	0	-0.0823026	0.074	0.131	0	0	(20.3,34.97,58.04)	0	0.04	0.12	0.2	0.37	8.45	(4.88,8.45,29.13)
C5orf63	0	-0.0823133	0.04	0.1	0	0	(0.83,1.33,3.15)	0.96	1	1	1	1	0.45	(0.17,0.45,4.28)
FMC1	0	-0.0823746	0.159	0.231	0	0	(14.37,17.24,28.08)	0	0.02	0.28	0.57	0.92	5.32	(2.81,5.32,14.91)
CCDC127	0	-0.0825336	0.06	0.119	0	0	(3.69,4.98,8.31)	0.51	1	1	1	1	1.59	(0.77,1.59,4.91)
GATA2	0	-0.0825574	0.254	0.42	0	0	(1.99,6.89,55.9)	0.33	0.61	0.74	0.8	0.86	1.04	(0.19,1.04,16.26)
HSBP1	0	-0.0825828	0.387	0.497	0	0	(13.54,18.14,25.15)	0	0.08	0.26	0.55	0.94	9.3	(3.42,9.3,16.65)
AC064807.1	0	-0.0828613	0.068	0.124	0	0
ISOC1	0	-0.0829616	0.081	0.142	0	0	(13.29,20.77,41)	0.04	0.08	0.26	0.47	0.72	5.19	(2.08,5.19,34.83)
ELOF1	0	-0.0830122	0.133	0.204	0	0	(13.2,17.8,31.1)	0	0.04	0.23	0.69	0.84	17.12	(12.68,17.12,28.93)
SLC38A10	0	-0.083054	0.095	0.155	0	0	(18.01,54.77,75.37)	0	0	0.12	0.23	0.28	44.06	(24.4,44.06,81.41)
DLGAP1-AS1	0	-0.0831118	0.046	0.103	0	0	(2.09,5.2,11.01)	0.47	0.86	0.98	1	1	4.46	(2.1,4.46,12.25)
CCDC122	0	-0.0831695	0.082	0.142	0	0	(0.57,1.37,2.42)	1	1	1	1	1	0.1	(0.03,0.1,1.88)
HMGA1	0	-0.0832293	0.627	0.741	0	0	(19,30.1,154.4)	0	0.06	0.12	0.28	0.49	76.94	(39.12,76.94,529.88)
ALDH16A1	0	-0.0833049	0.072	0.129	0	0	(6.08,22.97,40.68)	0.1	0.28	0.33	0.43	0.71	21.27	(10.27,21.27,66.13)
NOD1	0	-0.0833063	0.068	0.126	0	0	(1.55,6.69,17.81)	0.43	0.72	0.86	0.96	1	3.58	(1.49,3.58,16.39)
ALAD	0	-0.083345	0.043	0.104	0	0	(27.54,36.03,59.48)	0	0	0.02	0.04	0.28	13.04	(7.45,13.04,21.67)
ISCA2	0	-0.0834152	0.147	0.215	0	0	(7.95,9.77,15.44)	0.02	0.57	0.88	0.98	1	7.66	(3.56,7.66,18.97)
EFCAB7	0	-0.0835447	0.059	0.118	0	0	(2.49,3.48,6.55)	0.76	0.96	1	1	1	0.66	(0.19,0.66,4.38)
MTMR8	0	-0.0836046	0.084	0.139	0	0	(0.17,0.69,1.47)	1	1	1	1	1	0.55	(0.15,0.55,2.05)
CTSO	0	-0.0836186	0.081	0.14	0	0	(11.77,23.1,45.95)	0.02	0.14	0.31	0.47	0.59	8.93	(3.45,8.93,33.17)
REPS2	0	-0.0838795	0.055	0.113	0	0	(2.17,5.3,15.15)	0.49	0.78	0.88	0.94	1	5.23	(1.58,5.23,26.45)
METTL6	0	-0.0839023	0.102	0.16	0	0	(2.62,3.36,5.74)	0.78	0.98	1	1	1	1.59	(0.71,1.59,5.69)
UBL7	0	-0.0840045	0.111	0.177	0	0	(34.69,45.84,59.56)	0	0	0.02	0.04	0.1	57.77	(41.4,57.77,84.5)
MPHOSPH6	0	-0.0841248	0.144	0.212	0	0	(11.72,15.77,23.45)	0.04	0.12	0.41	0.72	0.96	5.73	(2.59,5.73,18.88)
C5orf30	0	-0.0841351	0.048	0.108	0	0	(4.2,5.18,14.94)	0.43	0.71	0.9	0.92	1	4.7	(1,4.7,19.9)
HMBS	0	-0.084233	0.053	0.112	0	0	(6.91,9.38,12.94)	0.04	0.59	0.98	0.98	1	17.35	(10.61,17.35,43.97)
FAM234A	0	-0.0842983	0.119	0.183	0	0	(22.52,50.65,76.17)	0	0	0.14	0.18	0.26	15.17	(8.81,15.17,34.43)
AL021368.2	0	-0.0843634	0.048	0.109	0	0
UTP6	0	-0.0844939	0.19	0.273	0	0	(8.26,18,28.12)	0	0.29	0.37	0.61	0.94	9.35	(4.27,9.35,35.55)
ZFP62	0	-0.084798	0.056	0.117	0	0	(6.98,13.54,23.3)	0.04	0.33	0.67	0.86	0.98	2.28	(0.85,2.28,17.89)
PRCP	0	-0.0848285	0.149	0.22	0	0	(8.68,14.37,24.69)	0.04	0.28	0.53	0.72	0.94	14.61	(8.47,14.61,40.76)
FAM92A	0	-0.0848326	0.043	0.103	0	0	(6.06,9.5,17.76)	0.12	0.57	0.78	0.98	0.98	1.38	(0.4,1.38,9.38)
C15orf61	0	-0.0850239	0.158	0.226	0	0	(2.75,3.28,7.02)	0.82	0.94	1	1	1	0.94	(0.44,0.94,2.6)
RBM14	0	-0.0850815	0.073	0.134	0	0	(16.04,31.47,59.22)	0	0	0.16	0.31	0.41	20.95	(10.96,20.95,61.59)
SLC25A28	0	-0.0850966	0.103	0.163	0	0	(51.31,71.27,115.6)	0	0	0	0	0.02	55.24	(36.98,55.24,110.66)
SEC11C	0	-0.0853169	0.211	0.29	0	0	(11.38,18.64,41.59)	0.04	0.08	0.37	0.53	0.8	5.28	(2.28,5.28,53.73)
NARS	0	-0.0854201	0.255	0.344	0	0	(62.45,80.84,103.1)	0	0	0	0	0	29.56	(12.56,29.56,100.81)
LTA4H	0	-0.0855063	0.248	0.338	0	0	(23.49,59.82,92.48)	0	0	0	0.16	0.31	117.75	(77.13,117.75,312.23)
MDM1	0	-0.0856011	0.052	0.108	0	0	(3.36,5.48,12.97)	0.49	0.84	0.96	0.98	0.98	3.37	(1.22,3.37,10.03)
GALT	0	-0.0856334	0.044	0.106	0	0	(18.52,29.99,53.17)	0	0	0.12	0.26	0.51	17.23	(8.27,17.23,53.22)
CYB5A	0	-0.0856977	0.111	0.181	0	0	(8.94,21.38,65.25)	0.02	0.26	0.26	0.45	0.67	3.52	(1.58,3.52,28.29)
TXNRD2	0	-0.0857127	0.052	0.105	0	0	(6.83,10.79,18.75)	0.12	0.45	0.82	0.92	0.96	7.34	(4.15,7.34,15.01)
PET117	0	-0.0857168	0.051	0.114	0	0	(6.63,7.69,9.56)	0.1	0.92	1	1	1	1.51	(0.56,1.51,8.35)
ALG6	0	-0.0857293	0.048	0.106	0	0	(2.33,4.27,7.21)	0.61	0.98	1	1	1	5.09	(1.89,5.09,9.19)
FAM3A	0	-0.0857805	0.095	0.158	0	0	(35.47,46.57,79.3)	0	0	0	0	0.04	24.21	(14.74,24.21,46.54)
ALDH18A1	0	-0.0858669	0.098	0.154	0	0	(11.93,21.64,41.58)	0.04	0.12	0.31	0.43	0.74	6.04	(1.88,6.04,85.98)
GTF2H1	0	-0.0860599	0.152	0.221	0	0	(7.92,15.87,21.09)	0	0.29	0.45	0.82	0.96	6.2	(2.84,6.2,24.71)
ZDHHC15	0	-0.0863023	0.046	0.104	0	0	(0.77,1.32,2.96)	1	1	1	1	1	0.02	(0,0.02,0.65)
SFR1	0	-0.0863889	0.079	0.142	0	0	(3.34,4.82,8.08)	0.51	0.96	0.98	0.98	1	2.79	(1.17,2.79,11.6)
SDHD	0	-0.0864309	0.203	0.283	0	0	(28.83,57.14,72.79)	0	0	0	0.02	0.23	32.63	(14.56,32.63,71.17)
MRPL18	0	-0.0864719	0.255	0.361	0	0	(41.77,53.17,72.17)	0	0	0	0.02	0.04	22.7	(11.92,22.7,74.42)
KXD1	0	-0.0864966	0.151	0.22	0	0	(26.91,42.67,64.59)	0	0	0	0.02	0.29	41.96	(25.22,41.96,71.25)
PNMA1	0	-0.0865117	0.076	0.134	0	0	(25.15,62.12,123.6)	0.04	0.06	0.08	0.14	0.22	9.69	(4.42,9.69,36.78)
TSPYL4	0	-0.0866374	0.162	0.231	0	0	(17.33,32.01,73.23)	0.02	0.06	0.14	0.29	0.45	5.46	(2.07,5.46,22.82)
RFC4	0	-0.0866453	0.071	0.132	0	0	(4.8,8.9,18.85)	0.23	0.65	0.86	0.92	1	3.69	(1.56,3.69,50.98)
NOC2L	0	-0.086682	0.13	0.198	0	0	(28.54,54.33,78.61)	0	0	0	0.02	0.28	24.16	(11.14,24.16,89.69)
AC009403.1	0	-0.0868239	0.098	0.172	0	0
PTGES2	0	-0.0868316	0.079	0.143	0	0	(34.24,40.37,63.04)	0	0	0	0	0.12	17.94	(9.07,17.94,57.76)
SORD	0	-0.0869004	0.058	0.126	0	0	(2.08,3.52,10.95)	0.72	0.88	0.94	0.94	0.94	2.15	(1.2,2.15,10.8)
POLR3A	0	-0.0870044	0.064	0.119	0	0	(4.03,6.86,10.26)	0.26	0.82	0.94	1	1	2.52	(1.19,2.52,12.07)
CHIC1	0	-0.0870259	0.077	0.129	0	0	(5.01,7.01,12.29)	0.2	0.76	0.98	1	1	1.15	(0.34,1.15,7.85)
FBXW9	0	-0.0871359	0.102	0.172	0	0	(4.91,7.92,14.18)	0.22	0.69	0.94	0.98	0.98	2.6	(1.22,2.6,10.96)
WDR77	0	-0.0871946	0.072	0.14	0	0	(13.06,24.41,30.63)	0	0.02	0.28	0.39	0.84	9.36	(4.3,9.36,50.44)
TRMT2A	0	-0.0872163	0.047	0.109	0	0	(16.07,28.54,46.46)	0	0.02	0.16	0.28	0.61	19.42	(9.71,19.42,56.34)
COBLL1	0	-0.0872533	0.158	0.236	0	0	(2.67,6.27,19.47)	0.39	0.53	0.74	0.9	0.96	0.29	(0.07,0.29,6.68)
ZNF213	0	-0.0873495	0.061	0.126	0	0	(9.59,12.31,16.96)	0.06	0.26	0.74	0.94	0.98	8.58	(4.82,8.58,16.42)
TAOK3	0	-0.0875968	0.795	0.932	0	0	(12.68,15.31,20.86)	0.04	0.14	0.41	0.88	0.94	14.18	(8.77,14.18,40.09)
C11orf68	0	-0.0877781	0.049	0.114	0	0	(37.47,53.89,109.3)	0	0	0	0.04	0.08	44.53	(21.53,44.53,75.37)
TMEM126B	0	-0.0878097	0.133	0.206	0	0	(19.57,27.51,37.91)	0	0.02	0.06	0.23	0.65	6.52	(2.53,6.52,35.35)
CCDC167	0	-0.0878445	0.093	0.156	0	0	(15.62,19.03,29.13)	0	0.02	0.16	0.63	0.92	16.21	(7.22,16.21,97.56)
GEMIN5	0	-0.0879351	0.039	0.102	0	0	(5.39,9.8,15.23)	0.16	0.53	0.88	0.98	1	2.54	(1.05,2.54,23.15)
MXI1	0	-0.0880633	0.17	0.266	0	0	(25.85,41.91,81.87)	0	0	0.06	0.1	0.23	26.18	(13.03,26.18,64.48)
AC078785.1	0	-0.088082	0.073	0.131	0	0
DBP	0	-0.0881513	0.043	0.105	0	0	(6.55,12.07,33.36)	0.12	0.39	0.61	0.72	0.8	7.51	(3.67,7.51,17.67)
LAS1L	0	-0.0881823	0.109	0.175	0	0	(16.48,22.35,43.64)	0	0.12	0.16	0.37	0.76	7.36	(3.1,7.36,32.18)
LMO4	0	-0.0885888	0.287	0.405	0	0	(16.38,26.79,41.75)	0	0.1	0.18	0.33	0.69	8.23	(3.85,8.23,24.78)
R3HCC1	0	-0.0886124	0.142	0.213	0	0	(22.59,28.75,44.92)	0	0	0	0.12	0.59	13.73	(6.97,13.73,28.49)
SNRNP48	0	-0.0886739	0.115	0.181	0	0	(5.1,9.59,17.73)	0.2	0.55	0.84	0.96	1	5.05	(2.21,5.05,15.55)
PQLC3	0	-0.0889328	0.072	0.142	0	0	(5.06,19.02,43.7)	0.18	0.31	0.37	0.53	0.67	12.02	(6.18,12.02,43.54)
CEP152	0	-0.0889722	0.084	0.14	0	0	(0.6,2.26,3.63)	0.96	0.98	0.98	1	1	1.06	(0.44,1.06,15.96)
MDC1	0	-0.0889946	0.083	0.14	0	0	(7.92,16.33,31.91)	0.08	0.33	0.43	0.57	0.84	6.02	(2.05,6.02,35.01)
LHPP	0	-0.0890083	0.064	0.119	0	0	(8.78,13.36,40.02)	0.06	0.28	0.59	0.67	0.76	7.24	(4.87,7.24,12.9)
PCMT1	0	-0.0891227	0.314	0.407	0	0	(38.37,50.97,88.35)	0	0	0	0.02	0.08	39.31	(22.7,39.31,69.4)
MRPL23	0	-0.0892052	0.219	0.299	0	0	(16.05,23.13,34.63)	0	0	0.12	0.39	0.78	16.2	(9.13,16.2,51.02)
ZNF76	0	-0.0892323	0.066	0.124	0	0	(12.27,20.31,38.7)	0	0.08	0.35	0.49	0.78	11.91	(5.17,11.91,38.06)
SRP14-AS1	0	-0.0892561	0.062	0.124	0	0	(3.1,4.41,7.2)	0.69	0.96	0.98	1	1	1.33	(0.57,1.33,5.85)
AKIP1	0	-0.0892879	0.059	0.125	0	0	(10.81,14.61,24.98)	0.02	0.12	0.51	0.69	1	3.64	(1.84,3.64,24.62)
C2orf68	0	-0.0893523	0.079	0.141	0	0	(6.47,14.71,25.9)	0.18	0.28	0.53	0.78	1	19.63	(9.27,19.63,33.82)
B3GNT5	0	-0.0894193	0.185	0.264	0	0	(0.62,1.68,6.24)	0.82	0.98	1	1	1	1.36	(0.45,1.36,6.13)
TMEM267	0	-0.0894375	0.201	0.278	0	0	(3.18,6.34,10.36)	0.35	0.88	0.96	0.98	1	1.36	(0.4,1.36,11.38)
DNAJC17	0	-0.0894887	0.119	0.185	0	0	(4.64,8.03,12.86)	0.23	0.72	0.94	1	1	4.63	(2.51,4.63,10.61)
AC006504.5	0	-0.0895302	0.052	0.111	0	0
GATA2-AS1	0	-0.0895697	0.141	0.215	0	0	(0.6,0.96,7.5)	0.86	0.94	1	1	1	0.11	(0.03,0.11,6.14)
LTC4S	0	-0.0896616	0.098	0.178	0	0
BORCS6	0	-0.0897759	0.04	0.106	0	0	(6.18,9.85,12.11)	0.04	0.55	0.94	1	1	13.71	(9.14,13.71,20.21)
DMAP1	0	-0.0899259	0.103	0.174	0	0	(15.5,22.6,41.84)	0	0.04	0.2	0.39	0.72	14.21	(7.59,14.21,38.25)
INTS8	0	-0.0899762	0.158	0.227	0	0	(7.25,18.28,26.61)	0.02	0.31	0.37	0.61	0.9	17.01	(6.39,17.01,34.3)
GGH	0	-0.0899917	0.055	0.118	0	0	(3.63,5.91,23.18)	0.35	0.74	0.82	0.84	0.92	4.02	(1.91,4.02,33.51)
CETN2	0	-0.0900696	0.087	0.146	0	0	(28.71,46.75,75.62)	0	0	0.08	0.1	0.23	12.3	(7.48,12.3,24.44)
PDCL	0	-0.0901206	0.142	0.211	0	0	(6.25,10.09,16.17)	0.12	0.49	0.86	0.98	1	4.22	(1.86,4.22,19.51)
CLCC1	0	-0.0901544	0.05	0.115	0	0	(12.33,19.69,33.77)	0	0.14	0.33	0.53	0.84	3.61	(1.49,3.61,28.82)
C17orf75	0	-0.0903168	0.068	0.133	0	0	(5.32,6.55,11.31)	0.14	0.84	0.96	1	1	1.74	(0.72,1.74,11.98)
LINC00893	0	-0.0904291	0.043	0.103	0	0	(2.77,7.69,19.61)	0.33	0.61	0.78	0.9	0.96	1.65	(0.68,1.65,9.59)
INTS3	0	-0.0906527	0.056	0.118	0	0	(20,48.67,96.53)	0	0	0.04	0.22	0.31	32.12	(15.28,32.12,76.76)
RAD18	0	-0.090798	0.099	0.154	0	0	(1.27,3.63,5.84)	0.72	1	1	1	1	1.65	(0.7,1.65,14.63)
TRNT1	0	-0.0909143	0.174	0.244	0	0	(4.52,7.29,10.14)	0.29	0.82	1	1	1	2.32	(0.9,2.32,16.53)
CSAD	0	-0.0909483	0.107	0.173	0	0	(13.6,31.47,62.2)	0	0.04	0.26	0.31	0.47	17.16	(8.8,17.16,42.64)
C6orf203	0	-0.0911052	0.057	0.122	0	0	(9.49,11.37,14.1)	0.02	0.22	0.92	0.98	1	2.3	(0.96,2.3,14.05)
IFT52	0	-0.0911834	0.138	0.207	0	0	(9.17,15.9,35.5)	0.06	0.26	0.47	0.63	0.8	7.61	(4.45,7.61,16.47)
DNASE2	0	-0.0912268	0.041	0.108	0	0	(15.92,39.79,59.34)	0	0	0.18	0.37	0.43	37.66	(20.59,37.66,59.09)
GNPAT	0	-0.0912662	0.161	0.234	0	0	(20.05,33.64,45.88)	0	0	0	0.2	0.35	18.18	(7.73,18.18,53.91)
AL355001.2	0	-0.0915197	0.038	0.104	0	0
PCCA	0	-0.0916563	0.346	0.452	0	0	(5.36,9.8,14.27)	0.14	0.51	0.92	0.98	1	1.51	(0.61,1.51,7.14)
GNG7	0	-0.0917665	0.214	0.306	0	0	(5.21,13.85,82.12)	0.18	0.39	0.51	0.67	0.72	8.53	(3.81,8.53,40.04)
RDH14	0	-0.0918066	0.132	0.204	0	0	(14.06,24.41,38.04)	0	0.02	0.23	0.35	0.69	3.49	(1.36,3.49,28.13)
HSD17B10	0	-0.0919369	0.207	0.289	0	0	(44.76,82.19,117.1)	0	0	0	0	0	48.67	(26.56,48.67,114.4)
UCHL5	0	-0.0919502	0.173	0.249	0	0	(7.16,9.13,11.34)	0.02	0.72	0.94	0.98	1	3.43	(1.39,3.43,27.68)
GDPD1	0	-0.0919669	0.057	0.12	0	0	(0.86,1.44,6.14)	0.86	0.92	0.98	1	1	0.52	(0.2,0.52,1.43)
BMI1	0	-0.0920419	0.107	0.173	0	0	(19.38,30.52,53.03)	0	0.02	0.08	0.22	0.49	6.15	(1.97,6.15,42.12)
SWSAP1	0	-0.0920577	0.04	0.107	0	0	(1.31,3.71,5.81)	0.82	1	1	1	1	5.15	(2.01,5.15,11.15)
TRIOBP	0	-0.0921063	0.129	0.191	0	0	(4.47,19.39,38.94)	0.23	0.33	0.37	0.53	0.67	12.67	(6.43,12.67,33)
SETD9	0	-0.0921907	0.092	0.156	0	0	(2.3,3.48,5.02)	0.86	0.98	0.98	0.98	0.98	1.26	(0.54,1.26,2.94)
NUDT8	0	-0.0921973	0.097	0.161	0	0	(5.69,9.94,33.26)	0.12	0.51	0.76	0.8	0.88	2.34	(0.81,2.34,14.02)
BRCA2	0	-0.0922372	0.112	0.174	0	0	(0.07,0.25,0.61)	1	1	1	1	1	0.38	(0.15,0.38,9.67)
SLA	0	-0.0922656	0.132	0.22	0	0	(2.03,3.71,9.76)	0.65	0.9	0.94	0.96	0.96	91.66	(27.96,91.66,333.17)
BOLA3	0	-0.0923108	0.136	0.215	0	0	(10.4,11.89,18.24)	0	0.16	0.74	0.94	1	2.28	(0.98,2.28,33.66)
ZDHHC13	0	-0.0923329	0.073	0.142	0	0	(5.02,7.28,21.25)	0.18	0.63	0.86	0.88	0.98	5.64	(2.31,5.64,20.7)
B3GLCT	0	-0.0924353	0.089	0.15	0	0	(3.52,5.63,10.8)	0.37	0.84	0.98	0.98	1	0.76	(0.35,0.76,5.22)
PRPF4	0	-0.0924514	0.134	0.201	0	0	(8.82,17.19,24.2)	0	0.26	0.39	0.69	0.98	11.69	(6.26,11.69,44.14)
SEPHS2	0	-0.0924835	0.22	0.303	0	0	(22.32,37.06,63.05)	0	0	0	0.12	0.37	50.61	(22.89,50.61,107.76)
FOXRED1	0	-0.0925015	0.094	0.164	0	0	(16.18,19.01,28.87)	0	0.02	0.1	0.53	0.92	10.37	(5.83,10.37,38.94)
KIAA1257	0	-0.0925473	0.118	0.194	0	0	(0.13,0.29,0.62)	0.98	0.98	0.98	0.98	1	0.87	(0.25,0.87,3.23)
ZNF367	0	-0.0926478	0.075	0.13	0	0	(1.01,1.51,2.51)	0.96	1	1	1	1	0.76	(0.24,0.76,14.27)
OAF	0	-0.0926885	0.043	0.104	0	0	(12.49,32.66,88.58)	0.1	0.18	0.23	0.29	0.45	3.84	(1.8,3.84,63.08)
POGK	0	-0.0927892	0.107	0.172	0	0	(11.73,15.79,23.63)	0.06	0.16	0.49	0.78	1	6.3	(2.96,6.3,22.07)
ZNF544	0	-0.0928572	0.067	0.137	0	0	(3.82,5.91,10.09)	0.33	0.88	0.98	1	1	1.95	(0.85,1.95,13.46)
ANKRD39	0	-0.0928572	0.051	0.115	0	0	(4.67,6.08,11.42)	0.29	0.86	0.92	0.96	0.98	2.59	(1.18,2.59,8.5)
WDR61	0	-0.0930346	0.177	0.265	0	0	(24.32,36.15,53.92)	0	0	0.04	0.12	0.37	12.05	(5.76,12.05,49.05)
MLF2	0	-0.0930595	0.385	0.484	0	0	(95.25,119.75,151.4)	0	0	0	0	0	91.94	(60.65,91.94,139.12)
PEX3	0	-0.0930715	0.108	0.174	0	0	(7.36,12.37,20.24)	0.02	0.31	0.65	0.86	0.98	2.26	(0.94,2.26,26.03)
ASXL2	0	-0.0930818	0.184	0.257	0	0	(2.81,6.11,7.85)	0.39	0.96	0.98	1	1	4.08	(1.65,4.08,10.17)
C16orf91	0	-0.093191	0.091	0.161	0	0	(11.16,16.75,24.63)	0	0.12	0.37	0.82	1	6.72	(3.01,6.72,26.56)
CDKL1	0	-0.0932425	0.068	0.124	0	0	(0.38,0.8,2.41)	0.96	1	1	1	1	0.42	(0.21,0.42,1.67)
COG4	0	-0.0934828	0.083	0.148	0	0	(21.34,39.32,55.64)	0	0	0.02	0.12	0.29	29.91	(15.6,29.91,60.41)
SASS6	0	-0.0934832	0.062	0.124	0	0	(1.13,2.6,4.72)	0.94	0.98	1	1	1	0.96	(0.3,0.96,16.22)
STX18-AS1	0	-0.093842	0.065	0.115	0	0	(0.44,0.56,1.12)	1	1	1	1	1	0.21	(0.07,0.21,1.51)
ALG3	0	-0.093865	0.106	0.177	0	0	(10.55,28.3,34.29)	0	0.18	0.31	0.33	0.65	17.81	(9.3,17.81,40.32)
EIF3K	0	-0.0939514	0.871	0.925	0	0	(83.65,162,187.4)	0	0	0	0	0	129.15	(81.84,129.15,216.62)
METTL21A	0	-0.0940876	0.217	0.304	0	0	(2.29,2.81,3.97)	0.98	1	1	1	1	2.33	(1.08,2.33,6.53)
ETFB	0	-0.0941152	0.371	0.465	0	0	(21.53,24.95,36.68)	0	0.02	0.02	0.1	0.71	14.96	(8.59,14.96,27.97)
MRI1	0	-0.0941436	0.038	0.103	0	0	(7,18.65,31.64)	0.06	0.31	0.37	0.57	0.86	6.49	(2.97,6.49,30.17)
NADK2	0	-0.0941693	0.087	0.15	0	0	(12.39,18.13,28.31)	0	0.08	0.33	0.57	0.9	2.17	(0.8,2.17,10.6)
LINC02384	0	-0.0941822	0.076	0.138	0	0
CBX6	0	-0.0943166	0.121	0.194	0	0	(17.72,39.24,85.9)	0.02	0.04	0.16	0.22	0.39	19.3	(9.38,19.3,52.91)
TCEAL3	0	-0.0943408	0.182	0.257	0	0	(29.16,66.5,134.1)	0.02	0.04	0.08	0.1	0.23	5.48	(2.26,5.48,39.64)
ZNF688	0	-0.0944382	0.051	0.119	0	0	(7.04,11,15.68)	0.02	0.45	0.84	0.96	0.98	7.9	(4.44,7.9,17.05)
TMEM9B-AS1	0	-0.094441	0.041	0.106	0	0	(1.49,3.11,6.02)	0.86	1	1	1	1	0.88	(0.32,0.88,3.84)
PCCB	0	-0.094476	0.126	0.198	0	0	(7.82,8.72,12.86)	0.02	0.69	0.94	0.94	0.98	4.38	(2.36,4.38,29.52)
THRA	0	-0.0945514	0.067	0.134	0	0	(28.78,41.46,103.8)	0.02	0.02	0.1	0.14	0.23	4.81	(2.36,4.81,14.59)
CASP8	0	-0.0945645	0.317	0.406	0	0	(0.68,4.08,6.98)	0.61	0.94	0.98	1	1	22.32	(8.5,22.32,61.44)
PPP1R7	0	-0.0945839	0.215	0.3	0	0	(35.78,49.85,68.56)	0	0	0	0.02	0.1	30.56	(17.27,30.56,78.04)
C19orf24	0	-0.0946073	0.209	0.286	0	0	(15,25.59,35.67)	0	0.06	0.22	0.29	0.76	21.79	(11.79,21.79,46.56)
TMEM216	0	-0.0946611	0.059	0.128	0	0	(8.19,10.57,20.6)	0.08	0.45	0.74	0.88	0.98	11.02	(5.01,11.02,19.71)
MRPL32	0	-0.0946944	0.202	0.283	0	0	(13.7,21.88,32.76)	0	0.06	0.26	0.39	0.76	4.06	(1.7,4.06,41.08)
CETN3	0	-0.0946991	0.038	0.107	0	0	(5.4,6.98,11.26)	0.18	0.82	0.94	0.98	0.98	0.36	(0.12,0.36,19.65)
SPART-AS1	0	-0.0947727	0.05	0.106	0	0
RPUSD3	0	-0.0948258	0.089	0.159	0	0	(12.89,18.19,22.74)	0	0.06	0.35	0.63	0.98	11.18	(6.24,11.18,29.6)
NR6A1	0	-0.0948693	0.248	0.411	0	0	(0.75,1.28,3.85)	0.96	0.96	0.98	0.98	0.98	2.15	(1.26,2.15,5.24)
GOLPH3L	0	-0.0950171	0.084	0.157	0	0	(6.96,17.34,23.38)	0.06	0.29	0.41	0.72	0.98	6.25	(2.35,6.25,28.78)
CNIH3	0	-0.095019	0.07	0.129	0	0	(0.67,1.28,3.45)	0.96	1	1	1	1	0.47	(0.31,0.47,0.83)
[truncated: 2,882 more rows]

## Sheet: 5 pathway scRNAseq
Supplementary Data 5: Pathway analysis on HSPCs from scRNAseq.
[truncated: 2,740 more rows]

## Sheet: 6 samples mass spec CD34+
Supplementary Data 6: Sample information for mass spectrometry on CD34+ cells.
[truncated: 17 more rows]

[truncated: 8 more sheets: 7 DEG mass spec CD34+, 8 samples flow cytometry, 9 PDX, 10 ABs CLL-1, 11 ABs PDX, 12 ABs other, 13 sample information, 14 ScType gene markers]
