# Supplementary material for: Cellular immunotherapy targeting CLL-1 for juvenile myelomonocytic leukemia
Source: Nat Commun. 2025 Apr 23;16:3804. doi: 10.1038/s41467-025-59040-6 (PMC12019388; doi:10.1038/s41467-025-59040-6)
Supplement: Supplementary file 6 — Source Data [file 41467_2025_59040_MOESM6_ESM.xlsx]

## Sheet: Fig. 3A
BM	control BM		PB	control PB
	12.91			0.035
6.9	129.689		17	0.034602
			7.6	0.0346021
	0.56502		130.6	0.0346
	0.01		61.6	0.0346021
351.6	43.02		28.62	0.0346021
93.287			17.647	0.9
228.72			1.17993
57.0934			292.837
24.439			33.564
			129.52
54.7309			3.02691
			37.87
2944			0.188565
14.7			4572
1.85202			96.6816
12.9372			2.62332
9.28251			47.0852
1.45291			2.0426
0.01			121.099
2671			33.5874
140			111.682
2895			1411
			168
			9423
			4740
			1976
			0.001
			20

## Sheet: Fig. 3B
	CLL-1+																														CD33+
PB	17.9	57.3	45.51	58.13	83.6	47.4	46.38	28.58	91.8	46.5	61.35	37.17	51.88	22.64	88.26	88.07	42.39	68.81	45.16	83.66	82.91	80.86	34.8	3.38	1.18	4.27	28.6	2.43	5.59			51.94	44.09	62.17	84.24	41.36	49.04	30.22	78.63	37.1	68.4	39.85	51.64	0.298	84.06	87.55	64.6	69.26	49.84
	CLL-1+																														CD33+
BM	88.1	45.26				73.3	55.04	84.58	52.11	53.11		70.14		95.06	37.82	31.79	54.75	51.06	42.38	0.84	64.2	1.61	4.06									52.2				77.27	70.2	89.75	60.1	56.12		70.5		90.97	45.59	57.8	73.2	67.9	54.4
[truncated: 38 more columns]

## Sheet: Fig. 3C
	CLL-1+																														CD33+
BM	88.1	45.26				73.3	55.04	84.58	52.11	53.11		70.14		95.06	37.82	31.79	54.75	51.06	42.38	0.84	64.2	1.61	4.06									52.2				77.27	70.2	89.75	60.1	56.12		70.5		90.97	45.59	57.8	73.2	67.9	54.4
control BM	50.3	63.19		32.67	15.78	2.59																									21.19	67.6		34.66	15.77	0.23
	CLL-1+																														CD33+
PB	17.9	57.3	45.51	58.13	83.6	47.4	46.38	28.58	91.8	46.5	61.35	37.17	51.88	22.64	88.26	88.07	42.39	68.81	45.16	83.66	82.91	80.86	34.8	3.38	1.18	4.27	28.6	2.43	5.59			51.94	44.09	62.17	84.24	41.36	49.04	30.22	78.63	37.1	68.4	39.85	51.64	0.298	84.06	87.55	64.6	69.26	49.84
control PB	13.45	6.326	8.79	15.43	6.99	10.295	26.59																								14.05	7.07	10.16	13.98	7.26	11.01	25.87
[truncated: 38 more columns]

## Sheet: Fig. 3D
BM	PB
14613	13658
11687	11376
6808

## Sheet: Fig. 3E
	CLL-1+ in CD34-																														CD33+ in CD34-
JMML BM	94.1	45.17	50.31	33.757		76.74	68.4	85.71	58.16	59.41		70.6		95.29	37.47	36.7	55.44	53.46	44.41	0.83	73.8	2.11	4.12									51.98	49.88	48.7		72.31	71.96	89.47	60.36	57.35		70.56		90.97	40.96	36.2	58.33	57.59	56.1
control BM	17.36	63.6		32.2	14.19	2.61																									13.54	67.16		33.69	14.17	0.077
	CLL-1+ in CD34-																														CD33+ in CD34-
JMML PB	16.7	60.85	47.11	58.77	83.17	54.52	14.94	5.21	91.8	52.2	63.74	34.72	56.69	23.2	89.47	88.67	44.62	71.81	45.08	87.77	88.84	83.03	7.09	3.62	1.14	4.5	30.7	2.19	5.56			57.99	40.98	59.93	83.6	48.04	16.35	6.66	78.58	33.06	66.75	33.29	54.46	0.249	84.3	87.83	57.8	69.09	45.35
control PB	13.45	6.315	8.79	15.39	6.97	10.196	25.8																								14.02	7.01	10.12	13.97	7.22	10.85	24.8
	CLL-1+ in CD34-																														CD33+ in CD34-
JMML spleen	46.9	36.6	3.61																														19.97
[truncated: 123 more columns]

## Sheet: Fig. 4B
	E:T ratio	CD8 4-1BB						IgG4 CD28						CD28						CD28 4-1BB						UTD
4:1		99.42	98.37	99.25	99.89	99.81	99.76	99.28	99.27	97.23				99.87	99.78	99.83				99.89	99.78	99.82	99.89	99.78	99.82	-2.25	-1.96	4.21
2:1		99.93	99.92	99.79	99.64	99.57	99.21	93.72	92.65	86.05				98.51	97.22	95.82				99.18	98.84	98.88	99.18	98.84	98.88	-10.99	5.04	5.96
1:1		99.89	99.92	99.78	99.39	98.53	98.66	67.41	66.05	62.85				82.87	81.72	79.21				93.04	92.64	88.85	93.04	92.64	88.85	-3.4	-3.53	6.93
1:2		99.31	99.68	99.61	95.78	65.55	49.5	40.55	36.6	45.96				30.16	43.9	40.51				68.49	64.41	56.58	68.49	64.41	56.58	-8.43	11.21	-2.78
1:4		96.73	97	91.15	68.87	6.7	76.49	10.27	-2.3	23.49				-4.4	19.01	6.4				42.54	37.52	14.93	42.54	37.52	14.93	-2.68	0.55	2.13
1:8		78.79	71.18	72.76	12.66	-32.62	-130.33	-29.6	-56.62	-11.99				-27.94	3.91	-11.16				5.3	16.56	-1.33	5.3	16.56	-1.33	1.15	12.04	-13.19
1:16		13.6	7.92	-4.31	-40.63	-55.05	-25.8	-33.82	-71.93	-26.19				-3	-12.04	-16.98				-3.65	-4.98	-16.83	-3.65	-4.98	-16.83	-15.26	15.21	0.05

## Sheet: Fig. 4C
CD14							normalized to UTD
CD8 4-1BB	IgG4 CD28	CD28	CD28 4-1BB	UTD	JMMLonly		CD8 4-1BB	IgG4 CD28	CD28	CD28 4-1BB	UTD	mean UTD	JMML only
22	26	18	4	593	1663		3.02613	3.57634	2.47593	0.550206	81.5681	727	228.748
38	43	29	22	717	1998		5.22696	5.91472	3.989	3.02613	98.6245		274.828
39	28	25	23	871	1892		5.36451	3.85144	3.43879	3.16369	119.807		260.248
CD11b
CD8 4-1BB	IgG4 CD28	CD28	CD28 4-1BB	UTD	JMMLonly		CD8 4-1BB	IgG4 CD28	CD28	CD28 4-1BB	UTD
20	37	11	5	1105	2276		1.5163	2.80516	0.833965	0.379075	83.7756	1319	172.555
30	41	20	35	1331	2917		2.27445	3.10842	1.5163	2.65353	100.91		221.152
38	35	14	19	1521	2728		2.88097	2.65353	1.06141	1.44049	115.315		206.823

## Sheet: Fig. 4D
		#GFP+ CD3+ cells
CD8 4-1BB	5a.fcs	13866
CD8 4-1BB	5b.fcs	18517
CD8 4-1BB	5c.fcs	22241
IgG4 CD28	6a.fcs	134
IgG4 CD28	6b.fcs	218
IgG4 CD28	6c.fcs	166
CD28	7a.fcs	248
CD28	7b.fcs	362
CD28	7c.fcs	256
CD28 4-1BB	8a.fcs	14429
CD28 4-1BB	8b.fcs	5631
CD28 4-1BB	8c.fcs	6747
	JMML only a.fcs	80
	JMML only b.fcs	92
	JMML only c.fcs	66
UTD	untd a.fcs	34
UTD	untd b.fcs	47
UTD	untd c.fcs	37

## Sheet: Fig. 4F
CD14+
	CLL-1 CAR			CD33 CAR			empty CAR			UTD			JMML only
1:1	6.34	7.53	9.51	2.38	2.38	4.36	12.68	13.08	10.7	85.6	109.38	105.02	279.39	225.5	272.26
1:3	9.99	6.2	8.61	3.79	6.54	4.82	42.37	25.83	40.99	94.03	91.27	114.7	242.82	195.98	236.62
1:9	6.9	6.9	6.69	5.39	2.8	4.53	40.33	41.62	49.82	96.19	108.7	95.11	152.05	122.72	148.17
CD11b+
	CLL-1 CAR			CD33 CAR			empty CAR			UTD			JMML only
1:1	35.26	37.7	41.78	22.42	26.49	28.33	55.03	57.07	54.01	97.83	100.88	101.29	181.79	170.18	177.51
1:3	42.25	43.72	45.19	31.6	26.82	29.58	73.85	55.85	70.18	92.59	93.88	113.53	163.87	153.4	160.01
1:9	30.8	33.95	31.38	25.93	21.78	26.79	57.88	52.15	59.89	93.84	107.45	98.71	127.79	119.63	124.79

## Sheet: Fig. 4G
CD34+
	CLL-1			CD33			UTD
1:1	54.11	61.04	66.67	22.08	30.74	19.05	93.51	99.57	106.93
1:3	69.7	70.13	71.43	19.48	25.54	25.54	91.77	100.87	107.36
1:9	56.07	64.09	58.08	28.04	25.23	30.44	81.71	107.34	110.95
CD34+CD38-
	CLL-1			CD33			empty			UTD			JMML alone
1:1	85.71	117.86	182.14	96.43	96.43	42.86	21.43	75	117.86	85.71	128.57	85.71	117.86	96.43	150
1:3	42.86	42.86	30	21.43	30	42.86	64.29	72.86	47.14	85.71	107.14	107.14	47.14	38.57	60
1:9	15.25	30.51	20.34	25.42	50.85	25.42	81.36	71.19	55.93	101.69	106.78	91.53	55.93	45.76	71.19
CD34+CD38+
	CLL-1			CD33			empty			UTD			JMML alone
1:1	52.78	58.65	61.8	18.95	27.97	18.05	77.14	69.47	73.53	93.83	98.35	107.82	98.8	35.64	92.03
1:3	72.71	73.19	76.08	19.26	25.04	23.6	91.97	87.16	114.61	92.46	100.16	107.38	105.46	38.04	98.23
1:9	59.57	66.96	61.3	28.26	23.04	30.87	91.3	81.3	80.87	80	107.39	112.61	95.22	34.35	88.7

[truncated: 63 more sheets: Fig. 5A, Fig. 5B, Fig. 5D, Fig. 6B, Fig. 6C, Fig. 6D, Fig. 6E, Fig. 6F, Fig. 7B, Fig. 7C, Fig. 7D, Fig. 7E, Fig. 7F, Fig. 7H, Fig. 7I, Fig. 8B, Fig. 8C, Fig. 8D, Fig. 8E, Fig. 8F …]
